# Supplementary material for: Exploring the Role of Pseudomonas aeruginosa Elastase in Lung Epithelial Barrier Dysfunction: Advancing toward Antivirulence Therapies
Source: ACS Infect Dis. 2026 Apr 10;12(5):1611–26. doi: 10.1021/acsinfecdis.5c00915 (PMC13162270; doi:10.1021/acsinfecdis.5c00915)
Supplement: Supplementary file 2 [file id5c00915_si_002.zip]

Archive with 5 entries (5 files):
- Calu-3 LASB Pathway Analysis Reactome.pdf
- GSE308234_sample_mapping.txt
- metaseqr_sig_out_Ctrl_vs_Inf_Figure S11.txt
- metaseqr_sig_out_ctrl_vs_LASB_Figure 7A.txt
- normalized_counts_table_all conditions.txt
