# Supplementary material for: Exploring the Role of Pseudomonas aeruginosa Elastase in Lung Epithelial Barrier Dysfunction: Advancing toward Antivirulence Therapies
Source: ACS Infect Dis. 2026 Apr 10;12(5):1611–26. doi: 10.1021/acsinfecdis.5c00915 (PMC13162270; doi:10.1021/acsinfecdis.5c00915)
Supplement: Supplementary file 2 [file id5c00915_si_002.zip › GSE308234_sample_mapping.txt]

Column Header		Sample Description			Cell Type		Replicate		Label on Heatmaps
X5787_100_dsn1		ΔlasB PAO1 supernatant + Compound 1	Calu-3			Replicate 1		ΔlasB PAO1 sn + Cpd 1		
X5787_100_dsn3		ΔlasB PAO1 supernatant + Compound 1	Calu-3			Replicate 2		ΔlasB PAO1 sn + Cpd 1	
X5787_100_dsn5		ΔlasB PAO1 supernatant + Compound 1	Calu-3			Replicate 3		ΔlasB PAO1 sn + Cpd 1	
Dsn_R1			ΔlasB PAO1 supernatant			Calu-3			Replicate 1		ΔlasB PAO1 sn
Dsn_R2			ΔlasB PAO1 supernatant			Calu-3			Replicate 2		ΔlasB PAO1 sn
Dsn_R3			ΔlasB PAO1 supernatant			Calu-3			Replicate 3		ΔlasB PAO1 sn
X5787_100_sn1		wt PAO1 + Compound 1			Calu-3			Replicate 1		wt PAO1 sn + Cpd 1
X5787_100_sn3		wt PAO1 + Compound 1			Calu-3			Replicate 2		wt PAO1 sn + Cpd 1
X5787_100_sn5		wt PAO1 + Compound 1			Calu-3			Replicate 3		wt PAO1 sn + Cpd 1
Sn_R1			Wild-type PAO1 supernatant		Calu-3			Replicate 1		wt PAO1 sn
Sn_R2			Wild-type PAO1 supernatant		Calu-3			Replicate 2		wt PAO1 sn
Sn_R3			Wild-type PAO1 supernatant		Calu-3			Replicate 3		wt PAO1 sn
X5787_100_nosn1		Compound 1				Calu-3			Replicate 1		Cpd 1
X5787_100_nosn3		Compound 1				Calu-3			Replicate 2		Cpd 1
X5787_100_nosn5		Compound 1				Calu-3			Replicate 3		Cpd 1
C_R1			Untreated/healthy control		Calu-3			Replicate 1		No sn
C_R2			Untreated/healthy control		Calu-3			Replicate 2		No sn
C_R3			Untreated/healthy control		Calu-3			Replicate 3		No sn
