# Supplementary material for: Exploring the Role of Pseudomonas aeruginosa Elastase in Lung Epithelial Barrier Dysfunction: Advancing toward Antivirulence Therapies
Source: ACS Infect Dis. 2026 Apr 10;12(5):1611–26. doi: 10.1021/acsinfecdis.5c00915 (PMC13162270; doi:10.1021/acsinfecdis.5c00915)
Supplement: Supplementary file 2 [file id5c00915_si_002.zip › metaseqr_sig_out_Ctrl_vs_Inf_Figure S11.txt]

gene_id	gene_name	chr	start	end	strand	length	gc_content	biotype	p-value_limma	FDR_limma	natural_normalized_fold_change_Ctrl_vs_Inf.	log2_normalized_fold_change_Ctrl_vs_Inf.	natural_raw_fold_change_Ctrl_vs_Inf.	log2_raw_fold_change_Ctrl_vs_Inf.	natural_normalized_mean_counts_Ctrl	log2_normalized_mean_counts_Ctrl	natural_normalized_median_counts_Ctrl	log2_normalized_median_counts_Ctrl	natural_normalized_sd_counts_Ctrl	log2_normalized_sd_counts_Ctrl	natural_raw_mean_counts_Ctrl	log2_raw_mean_counts_Ctrl	natural_raw_median_counts_Ctrl	log2_raw_median_counts_Ctrl	natural_raw_sd_counts_Ctrl	log2_raw_sd_counts_Ctrl	natural_normalized_mean_counts_Inf.	log2_normalized_mean_counts_Inf.	natural_normalized_median_counts_Inf.	log2_normalized_median_counts_Inf.	natural_normalized_sd_counts_Inf.	log2_normalized_sd_counts_Inf.	natural_raw_mean_counts_Inf.	log2_raw_mean_counts_Inf.	natural_raw_median_counts_Inf.	log2_raw_median_counts_Inf.	natural_raw_sd_counts_Inf.	log2_raw_sd_counts_Inf.
ENSG00000291237	SOD2	6	159669069	159762529	-	93461	0	NA	7.30941062685291e-14	1.09326854745839e-09	8.55267846369642	3.09637630317366	7.29425956485055	2.86676153861834	17681	13.9250165720808	16556	14.0151536709129	8867	0.775810223233861	19674	13.6283211227185	19526	14.2531826996101	15963	1.5442697702219	151216	16.8966565458626	114942	16.8101565875973	125824	0.894938723903427	143511	16.8349130536132	116656	16.8250852545098	93979	0.960758192734779
ENSG00000115009	CCL20	2	227805739	227817564	+	11826	0	NA	5.06590607616731e-11	3.78853785906173e-07	20.0460809163244	4.32524830686727	17.0726008391987	4.09361095008917	2078	9.95490771739024	652	9.35093918154643	2944	1.75267477993692	2463	9.66015118417388	703	9.4594316186373	4360	2.17997531226945	41653	14.7653284405882	38016	15.2046194396374	36700	1.46030467764441	42044	14.7035955990079	23696	14.5277706767415	44372	1.41438048531476
ENSG00000159128	IFNGR2	21	33403413	33479348	+	75936	0	NA	1.60717530873255e-10	7.69722436937874e-07	2.240262213991	1.16366760401709	2.47295807924817	1.30623778385507	2844	11.4554217313508	2602	11.3459595964041	485	0.237499629062201	2525	11.1588268425671	2756	11.4288835520102	1129	0.68455575426557	6371	12.5681387352684	6344	12.6313648675317	2119	0.45244575880241	6245	12.5064193219497	6472	12.660108597447	2185	0.586281945549008
ENSG00000123240	OPTN	10	13099449	13138308	+	38860	0	NA	2.05849418182222e-10	7.69722436937874e-07	1.81024467118356	0.856184703964528	2.0738887436673	1.05233850106304	5796	12.4774154294448	5343	12.3837042924741	1103	0.267926333035705	5356	12.1807155064983	5396	12.3979419719726	2858	0.818254097316497	10491	13.327649397276	9839	13.2642091624441	2250	0.293510403591271	11107	13.2659274077934	12070	13.5585813108382	4689	0.788336544835556
ENSG00000105835	NAMPT	7	106248298	106285966	-	37669	0	NA	4.28399636567593e-10	8.48041674998512e-07	3.08521658661591	1.62537177218461	3.13074556109788	1.64650626393545	17794	13.9806925153404	14540	13.8278388678876	8520	0.642771413187966	18725	13.6839836263652	19578	14.2570194605338	14944	1.3313982386243	54899	15.6200789607163	53482	15.7068055100779	25919	0.596890160764875	58622	15.5583427920151	55998	15.7722101589947	32095	1.02350274792719
ENSG00000169429	CXCL8	4	73740519	73743716	+	3198	0	NA	4.4727792368076e-10	8.48041674998512e-07	10.5798067238565	3.40324136684963	10.6853378702613	3.41756062160702	7678	12.4850692005849	9142	13.1584519045384	5054	1.24644740024943	6113	12.1883187951405	4299	12.0701209444768	5678	1.02116741685793	81233	15.7592113903476	61230	15.9005248329493	78088	1.31903939936475	65317	15.6974582773402	50948	15.6325357850225	41725	0.971281301262154
ENSG00000253522	MIR3142HG	5	160438594	160487426	+	48833	0	NA	4.58189502651164e-10	8.48041674998512e-07	18.0144650655022	4.1710839068627	14.9425	3.90134963765088	31	4.13900296416476	17	4.16992500144231	35	1.80886754118169	33	3.96985970591317	14	3.90689059560852	52	1.94164485555167	550	8.65898340905934	398	8.64202344416094	586	1.04263915526975	498	8.59789138792618	423	8.72782013559945	471	0.995456534316843
ENSG00000131669	NINJ1	9	93121496	93134251	-	12756	0	NA	5.08816909308352e-10	8.48041674998512e-07	2.69260751897394	1.42900395442351	2.79139366848325	1.48098560112139	1133	10.0357599970019	1057	10.047123912114	390	0.660158840582119	1089	9.74008543519702	1079	10.0768155970508	628	1.21875283749868	3051	11.5007992880123	2732	11.4157827449613	1159	0.446525778044696	3039	11.4391435478356	2886	11.4956003646031	1441	0.622905951943089
ENSG00000145779	TNFAIP8	5	119268692	119399688	+	130997	0	NA	5.10287830112095e-10	8.48041674998512e-07	2.85247957389596	1.51221655566575	3.2893967005563	1.71782300738681	1934	10.8842421159215	1919	10.9068905956085	430	0.325234937765151	1738	10.5878561061291	1635	10.6759570329417	910	0.735266730782522	5516	12.2991088033149	5436	12.4085886950368	2790	0.600244564327265	5716	12.2374590945248	6026	12.5571777802278	2952	0.929497595688251
ENSG00000003402	CFLAR	2	201116154	201176687	+	60534	0	NA	6.90060339961368e-10	1.03212325048022e-06	1.8886884130455	0.917384712296806	1.98893650073843	0.991997217080592	11463	13.4532654472778	11165	13.4468248407803	2571	0.309552108168598	10879	13.1565478180331	10628	13.3757182508395	6708	0.888974283569122	21651	14.3590311578441	20212	14.3029433330344	5992	0.344398778906704	21637	14.2972931272571	23026	14.4909841213852	7840	0.586868871592303
ENSG00000077150	NFKB2	10	102394110	102402524	+	8415	0	NA	9.75884596089143e-10	1.32693690033685e-06	2.41411883925906	1.27149669704973	2.32781193517989	1.2189745070679	4243	11.9753540168606	4540	12.1487943214243	1202	0.531288594860385	4316	11.6788156693697	5279	12.3663222142458	2666	1.25040452211487	10244	13.2574641280201	10774	13.3948524472735	2956	0.458719866390052	10046	13.1957553417301	10038	13.2922514449374	3599	0.56113720877914
ENSG00000090339	ICAM1	19	10271093	10286615	+	15523	0	NA	2.95332468727658e-09	3.68107311229965e-06	10.6834832844903	3.41731020052089	9.22546949661073	3.20562233374174	3572	11.219388915005	3628	11.8253563414793	2505	1.63092656815657	4200	10.924109048328	4539	12.1484765821783	3889	2.34938511697213	38156	14.7390582311641	29424	14.8296483221751	30215	1.25652386946431	38743	14.6773252026968	22742	14.4726314852288	33536	1.36786375436421
ENSG00000163082	SGPP2	2	222424543	222562621	+	138079	0	NA	3.4923364079334e-09	4.01806735795845e-06	2.56800426355156	1.36064759770928	2.72820412293753	1.44795159015854	10820	13.3788813111265	10957	13.419696888306	1961	0.267195341963967	9948	13.0821630744327	10308	13.3316167738451	5207	0.799868919910159	27787	14.6379485764065	29102	14.8285168163409	11417	0.630589353441818	27139	14.5762061889447	22952	14.4854001987629	12897	0.679835643004422
ENSG00000169504	CLIC4	1	24745382	24844321	+	98940	0	NA	6.64665234605009e-09	7.10099850999079e-06	2.38541698667732	1.25424148091755	2.48610370534322	1.31388647823425	6510	12.6126097652943	6443	12.6537407787066	1828	0.423367453518813	6626	12.315957586713	7658	12.9029403231283	4206	1.17104172983454	15530	13.8283833723143	13978	13.7707101498932	5827	0.535303836668419	16474	13.766666755655	17418	14.0883489607581	7847	0.963551087075845
ENSG00000029153	ARNTL2	12	27332836	27425289	+	92454	0	NA	1.80904523183114e-08	1.80385930216656e-05	1.6321713455178	0.706792519535421	1.82020457369204	0.864100604745436	5825	12.4949447981753	6033	12.5588989811467	810	0.205257236191611	5419	12.1982884292291	5546	12.4374920101254	2745	0.833850490392824	9508	13.1830066084434	9312	13.1850155918902	2071	0.310414426648628	9864	13.1213003578245	10692	13.3842244727583	4012	0.711404904743483
ENSG00000148154	UGCG	9	111896814	111935369	+	38556	0	NA	2.13477346367188e-08	1.99561291850877e-05	1.88532237573448	0.914811234426437	2.19394268247238	1.13352583531585	7556	12.8440839848927	7252	12.8243621335695	1942	0.340500797185472	6619	12.5473682321721	6985	12.7702509273949	3049	0.677535127119855	14246	13.7398138413388	13241	13.6927371099137	4426	0.407147426826585	14522	13.6780894173521	14853	13.8579506404713	6028	0.721982579795777
ENSG00000163874	ZC3H12A	1	37474580	37484377	+	9798	0	NA	2.8393764584693e-08	2.49815021701914e-05	3.09130361930295	1.62821535867719	2.73974621225254	1.45404225987113	4973	11.669990698149	3236	11.6604416502092	4494	1.44996929085678	5769	11.3736382582742	1820	10.8305152069768	6828	2.03305155336823	15374	13.8416382609075	13834	13.7560709943987	5527	0.424523542328185	15804	13.7799074910478	14199	13.793603305702	8156	0.713252392020869
ENSG00000112299	VNN1	6	132680849	132714055	-	33207	0	NA	3.16899372334127e-08	2.63325772888974e-05	3.23942607237	1.69573823413159	3.29626501501502	1.72083223781175	278	8.03920566334278	264	8.04984854945056	100	0.52030610633281	266	7.74535734977518	274	8.10328780841202	166	1.06982826452014	901	9.69482617506164	934	9.86863687708134	349	0.640008046224685	878	9.63308123333126	755	9.55620829897564	395	0.675784355460722
ENSG00000144802	NFKBIZ	3	101827991	101861022	+	33032	0	NA	3.60246609547247e-08	2.83589923105167e-05	2.67573274062026	1.41993402291614	2.38033031401563	1.25116178753587	6066	12.3280093240307	4421	12.1104833098162	3993	0.82499415741431	6749	12.0313892942742	5331	12.380461065089	6738	1.50678393036454	16232	13.8452634695529	13766	13.7488922423922	10331	0.55997541621617	16065	13.783524064189	16684	14.0262406805852	7443	0.818283834595667
ENSG00000145901	TNIP1	5	151029945	151093577	-	63633	0	NA	4.20041492431401e-08	3.01177161303767e-05	3.10678181879296	1.63542092829662	3.13911099388903	1.6503560411858	19834	14.103637529835	22571	14.4622466342444	8742	0.788847980581488	21611	13.8069322590936	26331	14.6845294824185	15717	1.55128570524981	61619	15.7389555098691	55144	15.7213537571881	29448	0.736808826709067	67841	15.6772176339449	70216	16.0953282741409	40390	1.19429454860928
ENSG00000172602	RND1	12	48857145	48865870	-	8726	0	NA	4.22860225137334e-08	3.01177161303767e-05	3.75620940007642	1.90927749217991	3.21793300653595	1.68613429121225	174	7.03601232894982	106	6.74146698640115	135	1.16864748034792	204	6.75068011474221	128	7.01122725542325	211	1.85763912349254	655	9.23043455880376	580	9.18359218153386	313	0.611731496238758	656	9.16923085915106	668	9.3869398429933	307	0.814049840493452
ENSG00000277443	MARCKS	6	113857345	113863475	+	6131	0	NA	5.1955002029962e-08	3.53223166073701e-05	1.95263816071916	0.965424631200826	2.20888727487974	1.14331979618456	10249	13.3041221895976	9610	13.2304708322047	1812	0.238624166188042	9798	13.0074006334491	9524	13.217503377268	5664	0.909030950370567	20012	14.2117028231968	17217	14.0716131895924	6797	0.478480485500398	21644	14.149985029801	21810	14.4125510298086	10810	0.967148017699342
ENSG00000148218	ALAD	9	113386312	113401290	-	14979	0	NA	6.22706346421299e-08	4.04948644496668e-05	0.560196997812976	-0.83599384309211	0.617450023162171	-0.695605726212692	2012	10.9282812355591	2177	11.0887882387169	493	0.395044720491471	1871	10.6317279523192	1435	10.4878400338231	1080	0.876108607764631	1127	10.105329663324	1175	10.1996593049492	235	0.333604762317062	1155	10.0436952057846	1261	10.3008418753042	443	0.67604246020126
ENSG00000100906	NFKBIA	14	35401079	35404749	-	3671	0	NA	6.55621278749609e-08	4.08588644427413e-05	3.28734048416501	1.71692089036311	3.08200983599161	1.62387146610762	7862	12.5318855179512	4718	12.2042654561368	6328	1.10126335800893	8865	12.2353269040925	3756	11.8753654006418	9294	1.71697482710148	25846	14.4627878993112	19750	14.2690893178627	14802	0.744982052251557	27323	14.4010466000392	20300	14.3092062680513	18633	1.03320651891784
ENSG00000153933	DGKE	17	56834107	56869567	+	35461	0	NA	7.28725067902582e-08	4.28237192724708e-05	1.51440901111761	0.598754900581101	1.81548267596426	0.860353163451425	684	9.39529850214602	668	9.38586240064146	128	0.273559831002742	612	9.09941728823296	731	9.51569983828404	282	0.723051842677599	1035	9.99611290691472	1018	9.99293764146728	183	0.251872825948369	1111	9.9346220472539	1212	10.2437689092967	517	0.797601333600468
ENSG00000023445	BIRC3	11	102317450	102339403	+	21954	0	NA	7.44411781162159e-08	4.28237192724708e-05	3.55261778167059	1.82888248063351	3.73181942328149	1.89987917819417	10808	13.2171630892071	7707	12.9121408562957	5936	0.733090839043326	11594	12.9204753196097	9158	13.1609743749279	10132	1.38882393660778	38397	14.9593250360852	26463	14.6916661873974	24997	0.882421797860026	43268	14.8975955417226	30078	14.8764341803709	35351	1.29335177345345
ENSG00000122861	PLAU	10	73909177	73917496	+	8320	0	NA	7.77188421922815e-08	4.30533600988872e-05	3.84903267879139	1.94449591987054	3.30435641393328	1.72436930687902	9201	13.0404636743627	8894	13.1187788901545	3654	0.661719215150132	9577	12.7438029811009	8658	13.079984707034	6615	1.36446102055558	35414	14.8069395407071	34884	15.0901768813416	25917	0.961995581681882	31646	14.7451881112945	23122	14.4943319728931	17352	0.78381733693275
ENSG00000109320	NFKB1	4	102501330	102617302	+	115973	0	NA	9.537942956296e-08	4.95238695398036e-05	2.45852806441164	1.29779482380055	2.47792529538813	1.30913269369414	2881	11.4470717639045	2941	11.5225815312548	700	0.392335144924115	2624	11.1504829200237	2455	11.2620948453702	1392	0.823407774958052	7084	12.613534488124	5878	12.5214557150626	5380	0.61339472354548	6501	12.5518288877275	5378	12.3931123010803	2685	0.586620136463019
ENSG00000124391	IL17C	16	88638572	88640468	+	1897	0	NA	9.60214091498498e-08	4.95238695398036e-05	44.5768960674157	5.47822425872487	28.6229556074766	4.83910074738833	24	3.7172280043931	17	4.16992500144231	29	1.90103266232168	29	3.62537975584175	14	3.90689059560852	43	2.11598591707369	1058	9.26892070244765	548	9.09877153757899	1255	1.53053496337841	817	9.20728577923207	630	9.29813856300911	813	1.18678252746847
ENSG00000083814	ZNF671	19	57719751	57727624	-	7874	0	NA	1.57173964487815e-07	7.62026683163606e-05	0.531606916243655	-0.911568220586453	0.610353350421091	-0.712283394326998	210	7.69167398856091	197	7.62935662007961	49	0.295988972965178	182	7.39631187190152	180	7.49984588708321	74	0.626121244063186	112	6.74203238535977	112	6.81342488223452	36	0.482647746257912	111	6.68059594804014	100	6.65792857363141	49	0.620058509930037
ENSG00000073803	MAP3K13	3	185282941	185489094	+	206154	0	NA	1.5793827089705e-07	7.62026683163606e-05	1.45935038278043	0.545326308760533	1.56021377672209	0.641743717220049	3605	11.7912774650035	3502	11.7743752728021	697	0.278002389471673	3508	11.4946761132502	3892	11.9266666293473	1974	0.995542954950485	5261	12.3477998112574	5012	12.2915455741067	780	0.19794631087756	5474	12.2861359846085	5992	12.5486649005229	2056	0.683548450821391
ENSG00000163739	CXCL1	4	73869393	73871308	+	1916	0	NA	1.7456342984616e-07	8.15920381315315e-05	7.17595379935357	2.84317060184329	6.02486979166667	2.59093006243029	6312	11.9519801779581	4378	12.0963857344527	6157	1.5195923164264	6080	11.655322815195	2659	11.3772105303886	8933	1.52678777817111	45292	14.8510231203815	30696	14.9057317680178	42853	1.44334066021954	36631	14.7892657243254	31030	14.9206473433622	31936	1.06258939668396
ENSG00000167183	PRR15L	17	47951967	47957883	-	5917	0	NA	1.94441620960981e-07	8.81291916579817e-05	0.404453350495358	-1.30595478256609	0.498305786879674	-1.00489676659313	1709	10.6825486572441	1697	10.729620743553	483	0.430762185497614	1569	10.3860654387093	1177	10.2021238238305	937	0.844585586788643	691	9.2642663208874	672	9.39551465446007	289	0.81362823228757	782	9.20364595913126	704	9.46008336861944	529	1.23858740708928
ENSG00000232810	TNF	6	31575565	31578336	+	2772	0	NA	2.78255727717982e-07	0.000122407968219937	19.5204081632653	4.2869113142309	15.3777356902357	3.94277118278001	33	4.29533474800275	21	4.4594316186373	30	1.82511607293619	40	4.14110631821434	20	4.39231742277876	44	2.25452773115048	638	8.56730813873297	275	8.10737773806312	833	1.39284769551732	609	8.50658830330178	346	8.43279414911517	802	1.43155287353305
ENSG00000135932	CAB39	2	230712842	230821075	+	108234	0	NA	2.98001249361519e-07	0.000127348705334293	1.4849455461148	0.57041002746338	1.72142741227585	0.783605347821831	9941	13.2653646561658	9686	13.2418342263351	1464	0.205953236330521	9038	12.9686375554992	10391	13.3431857154479	4176	0.763854947952126	14762	13.8240059802671	14122	13.7853812106663	2994	0.271930814437267	15558	13.7622874809947	15717	13.9401233092794	6528	0.761682952250617
ENSG00000172575	RASGRP1	15	38488103	38565575	-	77473	0	NA	3.25405712490448e-07	0.000135197034492212	4.45880094506793	2.15665579463422	4.50592295892279	2.17182264696655	339	7.947614375953	217	7.76818432477693	298	1.15966760749156	391	7.65772486103086	256	8.00562454919388	431	1.84112730964057	1510	10.3018738253774	1612	10.6557366925148	777	0.977785688578597	1762	10.2409921960127	1792	10.8081487781691	1169	1.52656655209323
ENSG00000185947	ZNF267	16	31873807	31917357	+	43551	0	NA	3.50396993297009e-07	0.000140553765870691	2.13109565266872	1.09159534888495	2.43272638106689	1.28257406344256	1172	10.1580630790025	1190	10.2179576978641	269	0.345490415584713	1054	9.86163732868291	857	9.74483383749955	539	0.756291145861791	2497	11.1771324913308	2156	11.0747881350296	1097	0.548234258828162	2563	11.1154604178513	2424	11.2436609559029	1370	0.824119105092345
ENSG00000120889	TNFRSF10B	8	23020133	23069031	-	48899	0	NA	3.57093207400299e-07	0.000140553765870691	1.99382935144325	0.995541937137351	2.10872506645757	1.0763710102031	7372	12.827997462844	6862	12.7446236393436	1352	0.242266959404774	6972	12.5313033294812	7114	12.7966480414138	3886	0.888522310110236	14699	13.7471637799358	15031	13.8756945653571	5205	0.557266151334068	14702	13.6854425726049	14070	13.7798215493293	6759	0.709403431072438
ENSG00000112149	CD83	6	14117256	14136918	+	19663	0	NA	3.96569175041346e-07	0.000152089362848549	15.1628236245955	3.92246653242549	8.79542151162791	3.13675271904612	41	5.07156296885353	28	4.85798099512757	27	1.08381274503538	46	4.81154703784356	34	5.12928301694497	42	1.66966076253325	625	8.28880258371347	224	7.80666452718553	1294	1.35138513747167	403	8.22736621122417	270	8.08095958271362	492	0.966851637914066
ENSG00000073756	PTGS2	1	186671791	186680922	-	9132	0	NA	4.32899723150352e-07	0.000158086750601975	11.8158185840708	3.56264767563972	10.1481195984876	3.34314052207511	1431	10.3548429156674	1211	10.243173983473	640	0.628232450436561	1481	10.0586683847671	999	9.96578428466209	1181	1.25824761115516	16912	13.2087588288044	11290	13.4628774746992	21405	1.61102937873415	15030	13.1469996032348	6701	12.673356057031	16672	1.4807399552715
ENSG00000070190	DAPP1	4	99816827	99870190	+	53364	0	NA	4.33346043637157e-07	0.000158086750601975	2.05859739388993	1.04166170533061	2.65051856935865	1.4062746480726	2287	10.8852101787425	2647	11.3706874068072	1243	0.998291168815876	1748	10.5885486019092	1486	10.5381889320524	957	0.744736177421848	4708	12.1361594161472	4579	12.1608833830705	1577	0.428760217171602	4634	12.0743765302837	4036	11.9792130791523	1795	0.564091225046791
ENSG00000235947	EGOT	3	4749192	4751590	-	2399	0	NA	4.46209192386401e-07	0.000158903592631509	1.99442675159236	0.995974139190944	2.20583333333333	1.14132378899952	52	5.67469205082883	51	5.70043971814109	17	0.43387172236144	50	5.39394849664574	44	5.49185309632967	30	0.975364487495447	104	6.67218149923847	106	6.73469372048217	27	0.384612579779004	110	6.61175289241429	108	6.77477201915079	51	0.815548271526725
ENSG00000185215	TNFAIP2	14	103121476	103137439	+	15964	0	NA	4.61375929019089e-07	0.000160483715589268	5.2826546111006	2.40126308713019	5.8735787493695	2.55423979988334	13036	13.1526967461824	7211	12.8161836814323	13762	1.14332736263763	9516	12.8559323520121	7476	12.8682438177046	6638	1.11230758308391	68864	15.5141316210547	45546	15.4743550241808	60687	1.32824679007521	55895	15.4523858931169	44672	15.4336330061004	42131	0.963203226699092
ENSG00000136026	CKAP4	12	106237881	106304279	-	66399	0	NA	4.83106289237232e-07	0.000164223199275484	1.60455830708051	0.682176215800779	1.81952320033193	0.863560446777506	5163	12.3126716829614	5109	12.319107575825	911	0.261841769921541	4820	12.0160448077797	5420	12.4043432915858	2512	0.86797169152757	8285	12.9754002382043	7926	12.952649909777	2099	0.347032320773497	8771	12.9136957438349	9792	13.2574747753784	3713	0.827587706810269
ENSG00000096063	SRPK1	6	35832966	35921342	-	88377	0	NA	5.23273714408143e-07	0.000173924554364502	1.81967233870151	0.863678693342723	1.96943283452801	0.977780216167156	3291	11.6593488596125	3163	11.6275338844728	640	0.280712199766779	3078	11.3627630873595	3013	11.5574637015978	1725	0.851626757470281	5989	12.4739351569141	5196	12.343462916342	2117	0.457350137927624	6063	12.4122167050434	6220	12.6028114910297	2610	0.721641358953278
ENSG00000080608	PUM3	9	2720469	2844095	-	123627	0	NA	5.68398175759713e-07	0.000184815902496479	1.44033644124916	0.52640584321499	1.7277704047777	0.788911517330185	1187	10.1782214873563	1063	10.0552824355012	289	0.326285610170845	1005	9.88182857434722	1011	9.98299357469431	363	0.541149761676925	1710	10.7145740049963	1661	10.698695265472	382	0.261071873785072	1736	10.6529372071536	1898	10.8895622925163	601	0.618143770563803
ENSG00000163659	TIPARP	3	156673235	156706770	+	33536	0	NA	6.12835654182544e-07	0.000195025167651241	3.85843010665367	1.94801397235284	4.19100030823261	2.06729462757343	7388	12.8101589059929	6782	12.7277077774727	1925	0.347616676665332	7137	12.51347209301	6869	12.7460943837055	4632	0.956054850472216	28508	14.3712467378957	15034	13.875801119963	27448	1.01899147779947	29913	14.3095179905347	19342	14.2394383149669	30629	1.26274651667091
ENSG00000185022	MAFF	22	38200767	38216507	+	15741	0	NA	7.92404931584626e-07	0.000246916678368984	3.04840482084484	1.60805450199281	2.72736942787899	1.44751012954224	4201	11.6625583195509	2784	11.4434616122274	3087	1.08443838252439	4896	11.3662898731378	3304	11.6904345563951	4800	1.82055888784264	12807	13.4308491362809	8917	13.122488484571	8131	0.754913150486088	13354	13.3691355566288	10742	13.390387702273	9400	1.03814083146142
ENSG00000134070	IRAK2	3	10164919	10243745	+	78827	0	NA	8.12473933841372e-07	0.000248003523029906	4.79070334513402	2.26023748018817	4.29768901950307	2.10356109322347	1845	10.2429201437982	1304	10.3498340914572	1729	1.41159833437016	2246	9.9477638715294	1570	10.6174674652942	2556	2.15235075099179	8841	12.7763120589927	8550	13.0593270464927	5808	1.03281132048573	9652	12.7146472652213	8210	12.9952587562698	7148	1.4041761280273
ENSG00000263528	IKBKE	1	206470476	206496889	+	26414	0	NA	9.70456815217135e-07	0.000290302451704054	3.27419101828612	1.71113849196942	3.37332295160518	1.75417044417152	744	9.24973784002332	794	9.63481105017172	436	1.01031158322175	696	8.95464794735954	575	9.16992500144231	510	1.36029786527839	2435	11.0435139780385	1942	10.9220256777399	1393	0.774805534101369	2347	10.9817817797401	1940	10.9199540285541	1502	0.762226913321073
ENSG00000130340	SNX9	6	157700387	157945077	+	244691	0	NA	1.2036213940341e-06	0.000346696657351123	1.48574041778822	0.571182076385885	1.67763292329069	0.746427079495485	3517	11.7399912553976	3683	11.8470573460913	818	0.365855762618557	3263	11.4433814761789	3231	11.6582114827518	1864	0.849492226197593	5225	12.3326750639642	5169	12.3359355031099	891	0.235769949824902	5473	12.2709825866683	5670	12.4679722814945	2293	0.703830913224616
ENSG00000111912	NCOA7	6	125781161	125932034	+	150874	0	NA	1.21099549961353e-06	0.000346696657351123	2.38650341529116	1.25489840101199	2.08324012626451	1.0588291423092	4851	11.995247241267	3205	11.6465587101545	3506	0.810275414290432	5364	11.6987530617385	3606	11.8165837077876	5796	1.46184821735836	11576	13.3437053189753	10124	13.3055606331162	6745	0.63711988738665	11175	13.281967940442	11446	13.48247896297	4993	0.752450076293551
ENSG00000145623	OSMR	5	38845858	38945596	+	99739	0	NA	1.22851660357087e-06	0.000346696657351123	1.54935268118387	0.631665584075758	1.63671880484689	0.710806482044449	9684	13.2166824876887	10438	13.3496958956584	1771	0.283768508654467	9496	12.9199846383216	10822	13.4018128311376	5343	1.02339780746139	15003	13.8347457541602	13768	13.7490829741071	3729	0.331586360624506	15542	13.7730097590321	15670	13.9353650087	6487	0.720653801930905
ENSG00000105339	DENND3	8	141117278	141195808	+	78531	0	NA	1.32083779975516e-06	0.000365847610572925	1.75343735277344	0.810185886560135	1.82386363636364	0.866997868485006	2689	11.2984495656649	2281	11.1560830762887	1103	0.519794856420575	2662	11.0020111878055	2331	11.1873520732005	1939	1.11659936026315	4714	12.1629335111579	4923	12.2656149274786	1044	0.364732640760274	4855	12.1011771644432	4526	12.1444778023242	2190	0.670006304468562
ENSG00000151694	ADAM17	2	9488486	9556732	-	68247	0	NA	1.37721437485373e-06	0.000374527189176131	1.66162425590371	0.732594181488131	1.78561997237345	0.836425069086963	4077	11.9428753338605	4004	11.9675865272961	1134	0.393399340687678	4102	11.6462602384596	5009	12.2905948880826	2640	1.11064470081173	6774	12.6815355690579	6122	12.5798598862068	1788	0.358882193904184	7325	12.6198381932465	7261	12.8261467830181	3839	0.856314706982901
ENSG00000081041	CXCL2	4	74097040	74099196	-	2157	0	NA	1.4460061687547e-06	0.000386212754751143	6.45434401365058	2.6902704748749	4.21541586389909	2.0756749645457	1407	9.01385567003604	433	8.76155123244448	2491	1.8647464932244	1834	8.72065063832977	258	8.01680828768655	3642	2.39043071910599	9078	12.4657776044171	5656	12.4650072680893	11855	1.34297528893227	7731	12.4040200151149	5189	12.3414715818594	7696	1.18210884330201
ENSG00000083857	FAT1	4	186587794	186726722	-	138929	0	NA	1.50109342662721e-06	0.000393892182141461	1.85423329590755	0.890822772374665	1.86799985677456	0.901494344431603	23513	14.4510675724191	23449	14.5173003022901	6951	0.490499471223613	23273	14.1543336223581	27606	14.7527465010764	13994	1.15153587162006	43599	15.3319006083966	38472	15.2312055315424	16184	0.475055719858572	43475	15.2701599068819	45892	15.4843539381052	18370	0.667086569773265
ENSG00000103642	LACTB	15	63121833	63142061	+	20229	0	NA	1.5406521570543e-06	0.000397302315742433	1.48272919854066	0.568255132116897	1.6701824661874	0.740005724665564	1133	10.1297171246259	1177	10.2021238238305	180	0.234383976829476	1094	9.83361455050395	1386	10.4377520723236	593	0.96306813816485	1680	10.6892418494127	1733	10.7598881832218	316	0.282450676482424	1828	10.6276092456897	1870	10.8691220140696	873	0.861412086067857
ENSG00000124145	SDC4	20	45325288	45348424	-	23137	0	NA	1.8356589400583e-06	0.000465355097736475	2.76905984501914	1.46939623361794	2.73572581289932	1.4519236438961	35703	14.9727010035838	26940	14.7175157815102	17513	0.671089201405973	38357	14.6759533405509	32117	14.9710944380362	31372	1.38662070171647	98865	16.3517520175562	109832	16.7448729367616	60344	0.854343735801997	104933	16.2900109188052	97346	16.5400660936204	74408	1.15723975051985
ENSG00000163660	CCNL1	3	157146508	157160760	-	14253	0	NA	2.10946269720686e-06	0.000525853892702051	1.79906994881566	0.847251280445779	2.00867358656362	1.00624314231601	7138	12.7508832481467	7721	12.9147588389419	1777	0.415268068972414	6676	12.4541773946118	4851	12.2443638351205	4055	0.878795347263095	12841	13.5750619252757	12622	13.6238240932897	4269	0.470269043543724	13411	13.5133366302132	11367	13.4725079498082	7145	0.784623197555058
ENSG00000160213	CSTB	21	43772511	43776330	-	3820	0	NA	2.29940427343412e-06	0.000563806388815643	1.69189310577139	0.758638421504489	1.84239581564699	0.8815830396736	19296	14.1116019114474	17812	14.1206428898487	8063	0.634160058876677	17669	13.8148754075862	16415	14.0028150156071	10641	1.04159799104065	32647	14.9602736860074	31028	14.9213424858004	7881	0.311563175094673	32553	14.8985376673789	33949	15.0505481488978	10522	0.565136306960893
ENSG00000101187	SLCO4A1	20	62642503	62685785	+	43283	0	NA	2.4944005540969e-06	0.000601754017542377	3.03442406332179	1.60142271752299	2.9652656225137	1.5681613442718	2560	10.8819474092602	2164	11.0801513096141	2042	1.20857928101556	2933	10.5863486647923	2634	11.3635872465246	2898	1.92942474212374	7770	12.7214924214828	6774	12.7129597021022	4466	0.768522569891655	8696	12.659864359667	8234	13.0074263969319	6125	1.25099845224067
ENSG00000165195	PIGA	X	15319452	15335554	-	16103	0	NA	2.68844351001425e-06	0.00063827062824259	2.20973492481786	1.14387331731484	2.30693609486947	1.20597804004523	1720	10.7224144610891	1604	10.6483575820097	347	0.288024239734249	1619	10.4260592044292	1745	10.7698378436294	902	0.886377024022809	3801	11.7133817516496	3352	11.7113997848429	2752	0.637590824139125	3735	11.6517055994962	3230	11.646021347207	1901	0.853796766057448
ENSG00000101276	SLC52A3	20	760080	776015	-	15936	0	NA	3.15002244475169e-06	0.000726681912380846	2.79262367491166	1.48162117371872	2.96953661327231	1.5702378206247	302	7.90626980547176	392	8.61838550225861	171	1.1391123937821	291	7.6148887638679	204	7.67948009950545	229	1.48979414357934	843	9.57853196953225	813	9.66747268800563	416	0.643382209190123	865	9.51711448435967	722	9.49883232512463	543	0.857265415095031
ENSG00000213918	DNASE1	16	3611728	3680143	+	68416	0	NA	3.1929790894754e-06	0.000726681912380846	0.569670008508749	-0.811801640433508	0.720662115887177	-0.472605087835084	1802	10.7485865761362	1640	10.6803595235137	610	0.446289817298406	1480	10.4519609812761	1513	10.5641494899857	490	0.508894622817592	1027	9.95545507058617	1010	9.9822169720365	263	0.398038498084228	1066	9.8941478641927	1124	10.1349537020045	466	0.763013005677277
ENSG00000145365	TIFA	4	112272968	112285955	-	12988	0	NA	3.20659264672968e-06	0.000726681912380846	2.10646793821671	1.07482595733014	2.47816815597076	1.30927408479659	570	9.08190400241733	553	9.11374216604919	203	0.469079773023441	492	8.78613369472686	437	8.77478705960117	245	0.702974429893535	1200	10.0847485778662	1015	9.98796875343835	652	0.626702495093117	1220	10.0233406946086	1360	10.4098502121402	602	0.916977480994107
ENSG00000151327	FAM177A1	14	35045117	35116630	+	71514	0	NA	3.44299249362598e-06	0.00076860953324125	1.30930460170532	0.388800770505746	1.49743046072019	0.582489007151911	2009	10.955196557242	2024	10.9837061926593	328	0.237492969932439	1855	10.6586747980682	2122	11.0518886559054	934	0.815194223832503	2631	11.3541346457722	2670	11.3828929298221	276	0.153958484787639	2778	11.292517348407	3058	11.5790592032382	1089	0.728115944938305
ENSG00000160326	SLC2A6	9	133471094	133479127	-	8034	0	NA	3.62401118479426e-06	0.00079712257780835	5.38684900711877	2.4294416271347	5.8370855505526	2.54524821306399	178	7.08008805994995	113	6.83289001416474	120	1.28594482007464	163	6.80138943775264	133	7.06608919045777	120	1.62415133906363	958	9.47997890013414	776	9.60251239032224	961	1.08370106398176	951	9.41868995313088	685	9.42184400369576	1098	1.14988910356159
ENSG00000167107	ACSF2	17	50426158	50474845	+	48688	0	NA	3.87223222334334e-06	0.000835724068023522	0.687987021044272	-0.539546746314182	0.762062849456694	-0.392018109163016	2686	11.3669036270213	2813	11.4584066132365	485	0.289126254453864	2528	11.0703756990411	2876	11.4903495057393	1262	0.93012319949885	1848	10.819308120747	1808	10.8213660843616	376	0.332861819705199	1926	10.7576979132696	2048	11.0002221673688	752	0.766993291151069
ENSG00000112715	VEGFA	6	43770184	43786487	+	16304	0	NA	3.91125792349044e-06	0.000835724068023522	1.96938376535138	0.977744270417467	2.17436270215579	1.12059261421813	23402	14.4770290189168	22727	14.4721831161895	5397	0.34422220539252	20624	14.1802646451057	19886	14.2795380382471	10125	0.68517384072604	46087	15.3716303525633	44421	15.4358179491667	19389	0.602402596943321	44843	15.3098862682274	37505	15.1947684298402	20950	0.651104357399862
ENSG00000160214	RRP1	21	43789513	43805293	+	15781	0	NA	3.98251782127003e-06	0.000838965057080786	2.09178902411791	1.06473735005151	2.21225299192875	1.14551638074901	1194	10.0212750051153	1248	10.286557761608	607	0.826123463268587	1198	9.72548600621012	693	9.43879185257826	946	1.33193020898255	2498	11.2061562235115	2148	11.0691027712245	934	0.476891430153965	2650	11.1445486590162	2486	11.2794625659247	1496	0.848637789931922
ENSG00000118503	TNFAIP3	6	137867214	137883314	+	16101	0	NA	4.38727054968536e-06	0.000911394522383943	5.08091362054895	2.3450879374155	4.727551981505	2.24109332132621	4656	11.608580659014	3399	11.7313190310251	4408	1.36235875332607	4672	11.3119480172091	1771	10.791162888555	6085	1.51177745343975	23658	13.9283980319673	20164	14.2957397655303	26954	1.35300644466891	22085	13.8666565682967	12640	13.6238998578111	19482	1.3204307320851
ENSG00000179630	LACC1	13	43879284	43893932	+	14649	0	NA	4.47133118903357e-06	0.000916132884854454	1.79824169939307	0.846586944701448	2.43851981351981	1.28600569464183	560	8.97218944574828	533	9.06069593168755	263	0.71993894432124	429	8.67598224003986	377	8.56224242422107	154	0.453865218106848	1007	9.89849215428509	997	9.9628235775423	337	0.496976543742122	1046	9.83701728886825	844	9.72019939396134	569	0.763174210811038
ENSG00000115919	KYNU	2	142877657	143055833	+	178177	0	NA	4.67432601216389e-06	0.000944782353566694	4.51887400793651	2.17596333336228	4.3835004548014	2.13208339764965	1680	10.5614896427482	1612	10.6555307231556	743	0.725344917283131	1539	10.2650404247963	1111	10.1189410727235	1168	0.96092892664459	7592	12.4708287681731	6642	12.6947161535914	5338	1.21964057393805	6747	12.409091952576	5476	12.4191026141292	4520	0.982850952308395
ENSG00000131323	TRAF3	14	102777449	102911500	+	134052	0	NA	5.16153424758619e-06	0.00102934756988196	1.70672328585882	0.771229170562413	2.02744332612172	1.01966158681448	1713	10.6057640607678	1867	10.8672787397097	697	0.689389669854411	1417	10.3090956559962	1216	10.2491134527137	731	0.692955205656946	2924	11.4613625947887	2596	11.3428211878969	841	0.392004167874934	2874	11.3996384517254	2692	11.3951676852318	1034	0.521789613360652
ENSG00000071054	MAP4K4	2	101696850	101894690	+	197841	0	NA	5.31554233653813e-06	0.00104611272010001	1.68627347098042	0.753838523963102	1.91596357218022	0.938070131671931	9909	13.2563432990983	9541	13.2200759709843	1668	0.236616906457915	8933	12.9596270923022	8049	12.9747730678893	4173	0.739357038465309	16710	13.9508025668788	15784	13.9460942601854	5985	0.472373507334014	17115	13.8890690314932	17222	14.0719642606398	8725	0.730846686844179
ENSG00000066135	KDM4A	1	43650149	43705518	+	55370	0	NA	6.39427198006522e-06	0.00124206657150436	0.616269603222213	-0.69836646127242	0.634967683720149	-0.6552449261885	1556	10.5004832755844	1239	10.2761244052742	622	0.561881162937506	1588	10.2043451973869	1256	10.2957689344205	1145	1.21827993177104	959	9.90072671544244	956	9.90154999715208	89	0.133338446152426	1009	9.8392497245463	1127	10.1395462500471	392	0.702958998523817
ENSG00000175592	FOSL1	11	65892049	65900573	-	8525	0	NA	8.07445661985022e-06	0.00153301808080148	2.55217012206937	1.35172449919901	2.60457355132284	1.38104717835582	1720	10.5816281194423	1871	10.8703647195834	796	0.759196255344751	1656	10.2854193760444	958	9.90538700501813	1299	1.1383160376272	4391	11.9057916775784	3475	11.7572640305376	2529	0.740894201439869	4312	11.8440387596128	3355	11.711779565956	2833	0.792666981780016
ENSG00000177150	FAM210A	18	13663347	13726663	-	63317	0	NA	8.09710693209312e-06	0.00153301808080148	1.84080637488107	0.880337884868346	2.07060057407816	1.05004927959737	1541	10.5455432610532	1495	10.5468944598876	402	0.375784219584187	1510	10.2493482898633	1614	10.6573184495813	929	1.03418655654464	2838	11.3851222467342	3102	11.598601446121	910	0.535488177521082	3126	11.3234747228454	3598	11.813168230745	1571	1.05951324045583
ENSG00000011422	PLAUR	19	43646095	43670547	-	24453	0	NA	8.50283355451684e-06	0.00158971101843635	2.70769795348307	1.4370668137593	2.72877085416557	1.44825125080884	2339	11.0046578040454	2246	11.1337844091799	1106	0.82026601987219	2533	10.7086747537512	2760	11.4309751725881	1889	1.55645113059846	6333	12.4235352106437	5062	12.2825465056351	3463	0.782701918038501	6913	12.3618995789785	6103	12.5678630962939	4532	1.18549313560102
ENSG00000127561	SYNGR3	16	1989660	1994275	+	4616	0	NA	8.67668234661201e-06	0.00160218688713921	2.63668614357262	1.39872585104335	2.69641032192131	1.43104005303229	120	6.65198075036338	98	6.62935662007961	82	0.893054865440035	130	6.36901204332729	107	6.75488750216347	126	1.54437752857969	316	8.13259453019106	309	8.27551614526229	144	0.796613821286657	352	8.0735679592937	366	8.51766804556363	196	1.29783834826587
ENSG00000138758	SEPTIN11	4	76949751	77040384	+	90634	0	NA	1.01725294580143e-05	0.00185549418418927	1.3512528484022	0.43429765912285	1.57782317979198	0.657935537461266	3716	11.8363111342059	3758	11.876133200043	693	0.269708598695546	3275	11.539708690884	3495	11.7714894695006	1398	0.674713193856798	5021	12.2762082191878	4846	12.2425957678589	809	0.230959765099309	5168	12.2145210389869	5610	12.453864080093	1885	0.649645542213368
ENSG00000145860	RNF145	5	159157409	159210053	-	52645	0	NA	1.12131146697346e-05	0.00202065730259303	1.6911047814945	0.757966052449962	1.90605881580675	0.930592637591788	13710	13.7229654974305	13783	13.7507069862249	2463	0.244778439247261	12695	13.4262471838613	14042	13.7775635504331	6399	0.834888807898401	23185	14.4202203747455	24268	14.5667994862822	7745	0.498994468176293	24197	14.3584863099789	24791	14.597581452038	11519	0.844378068601657
ENSG00000214293	APTR	7	77657659	77696290	-	38632	0	NA	1.21407721308792e-05	0.00216178010430429	0.641478843291516	-0.640526410526017	0.707889776003548	-0.498403356037743	627	9.23664430672325	600	9.23122118071119	186	0.426143158419797	601	8.94098767540571	637	9.31741261376487	350	1.01527983494149	402	8.60967906407302	376	8.55840041177717	115	0.357333322293329	426	8.54879284858943	428	8.74650552274512	202	0.80805065355261
ENSG00000120137	PANK3	5	168548495	168579368	-	30874	0	NA	1.27961535747893e-05	0.00224358432478064	1.42972883183311	0.515741545558357	1.69850156334332	0.764262546110325	7977	12.9380846983159	7998	12.96560393651	1464	0.275027871729963	7164	12.6413738684081	7855	12.9395792143147	3412	0.72722972860224	11404	13.4472100639518	10879	13.4093909361377	2399	0.300878672365741	12168	13.3854690727304	11476	13.4859792993478	5841	0.785033425682905
ENSG00000101654	RNMT	18	13726660	13764556	+	37897	0	NA	1.29001973611777e-05	0.00224358432478064	1.53591338234397	0.619096857734606	1.70126721785328	0.766609762749603	4371	12.0829404293143	4197	12.0354864512922	563	0.185280586229071	4128	11.7863232796298	4433	12.1143930548673	2142	0.876811811475088	6713	12.6592015413358	5659	12.4663700514551	1925	0.397954755172074	7024	12.5975107131639	7490	12.8708052658659	3037	0.806273975090599
ENSG00000147454	SLC25A37	8	23528956	23575463	+	46508	0	NA	1.48642560688269e-05	0.00253826369073169	1.90847277850777	0.932418608826496	2.10099065024939	1.07106974179732	4211	11.967894937383	4683	12.1935253605012	1323	0.483057042868105	3622	11.67121565553	3046	11.5731737846865	1837	0.668938267249478	8037	12.8556828515147	7727	12.915877337579	3425	0.595731857125248	7610	12.7939474677562	7609	12.8936597997135	2922	0.547569361421798
ENSG00000149289	ZC3H12C	11	110093392	110171841	+	78450	0	NA	1.49339576642634e-05	0.00253826369073169	3.10623708974065	1.63516795050403	3.26180142687277	1.70566895581253	1452	10.2864530850801	1203	10.2336196767597	813	0.845847087100708	1402	9.9901015152083	719	9.49185309632967	1258	1.14804381006333	4511	11.8545565375992	4166	12.0245618285692	2979	0.944752604860236	4572	11.7928101079157	2804	11.4536790646029	3467	1.03057539602085
ENSG00000178607	ERN1	17	64039080	64130819	-	91740	0	NA	1.8183485380686e-05	0.00305584708807776	1.68249801901743	0.750604806199391	1.7007458586023	0.766167576082539	1683	10.6968591345208	1610	10.6537407787066	318	0.243017964641575	1638	10.40058461951	1745	10.7698378436294	947	0.976649420600483	2831	11.3866469452449	2414	11.2377579987966	1206	0.448940520982314	2786	11.3248671271383	2864	11.4838159531491	1054	0.63547705761352
ENSG00000177981	ASB8	12	48147789	48181213	-	33425	0	NA	1.87597483256695e-05	0.0031176617300782	0.701053318948385	-0.512403921611323	0.779897018802573	-0.358644458439868	1174	10.1628353606848	1118	10.1279943209764	271	0.332791672467332	1078	9.86655953399577	1005	9.97441458980553	580	0.816498767370315	823	9.67058566230006	818	9.6776809256041	127	0.219584827632212	841	9.60908833552917	910	9.83047844300512	293	0.60924315778102
ENSG00000215251	FASTKD5	20	3146519	3159865	-	13347	0	NA	2.03218499124696e-05	0.00328523967083283	0.717455621301775	-0.479038499207694	0.789565131056394	-0.340869816292141	1442	10.4727935667205	1420	10.4726908392428	257	0.264789680525501	1343	10.1764183758962	1376	10.427312844135	710	0.845169107862164	1035	9.9874798535578	1044	10.0280965771576	208	0.297984841802007	1060	9.92590964479291	1004	9.97245895518774	431	0.632563789946476
ENSG00000184371	CSF1	1	109910242	109930992	+	20751	0	NA	2.0333544249271e-05	0.00328523967083283	2.98183600266934	1.57620091334173	2.96207775653282	1.56660951283875	400	8.08047955955034	287	8.16992500144231	360	1.35715331508899	418	7.78809286630586	219	7.78135971352466	484	1.75286880367299	1192	9.93615737657404	1001	9.96773505359683	1055	0.83385070841498	1239	9.87470410388006	1088	10.0863150792647	1247	1.0599018190796
ENSG00000008517	IL32	16	3065297	3082192	+	16896	0	NA	2.04270434838172e-05	0.00328523967083283	3.27987672085245	1.71364158997835	3.1083872744801	1.63616626055547	857	9.31022714368593	937	9.87344411251538	531	1.37247339535428	968	9.01782448844969	1152	10.1711767976518	763	2.08529766035316	2811	11.2115696081159	2116	11.0410095324232	1890	0.821679513681648	3009	11.1500373725654	2257	11.1407935508488	2369	1.13177384620685
ENSG00000064932	SBNO2	19	1107637	1174268	-	66632	0	NA	2.21382431851647e-05	0.0035225713119203	1.75571837959803	0.812061452538076	1.75734846559289	0.813400292505214	9573	12.9812360517844	8068	12.9781741744682	5042	0.984055505983021	9967	12.6846737100499	8456	13.0459302632916	7897	1.59422439257618	16807	14.0055872829634	15788	13.9463975625346	3565	0.309834696140762	17515	13.9438592341709	18522	14.176934765593	6889	0.753095221909186
ENSG00000104689	TNFRSF10A	8	23190452	23225102	-	34651	0	NA	2.26599609622814e-05	0.00356763195908255	2.46060800323909	1.29901484193758	2.56103803706532	1.35672868029891	988	9.89684412934077	889	9.79766152585376	322	0.374964089048575	960	9.60082053954367	987	9.94836723158468	658	0.986634067266538	2431	11.078906738873	2270	11.1482987746789	1090	0.753628820194924	2460	11.0172538180278	1962	10.9232467651053	1445	0.872237770322158
ENSG00000080815	PSEN1	14	73136418	73223691	+	87274	0	NA	2.29891252496731e-05	0.00358175360791001	1.58351451816524	0.663130094514179	1.68661634287549	0.754131838961035	7129	12.7671293183052	6327	12.6275338844728	1607	0.313381525238068	7059	12.47042850602	7418	12.8570090251111	4375	1.03595843719775	11289	13.4002493367296	11837	13.5283894635565	3432	0.432139412024515	11905	13.3385415667636	12966	13.6623950533938	5402	0.854948264594301
ENSG00000138386	NAB1	2	190646746	190692766	+	46021	0	NA	2.33770887952337e-05	0.00360465069185888	1.44874686869178	0.534805543007264	1.68201966798504	0.750194575235499	2741	11.386901209031	2669	11.3826240265749	639	0.32115519281963	2478	11.0902728487183	2282	11.1567151442247	1257	0.770681133910452	3971	11.9169560854303	3917	11.9354029812611	945	0.342477671599813	4168	11.8552959186043	4702	12.1988188435925	1688	0.796803780318783
ENSG00000146457	WTAP	6	159725585	159756319	+	30735	0	NA	2.49787761657396e-05	0.00381232199092824	1.69792008180725	0.763768555302177	1.71963359349442	0.782101199136112	4270	12.0156645196044	4302	12.0711271249483	1083	0.375621928244753	4279	11.7190540577787	5429	12.4067364826917	2622	1.1078882062149	7250	12.7296074151511	6531	12.6733090079359	3558	0.471526971543333	7359	12.6678977805393	7477	12.8684286936118	3163	0.803806087277638
ENSG00000069399	BCL3	19	44747705	44760044	+	12340	0	NA	2.66505946524493e-05	0.00399147597045115	2.18442289469347	1.12725218273036	2.07737480410315	1.05476153358187	3236	11.2380295392808	1916	10.9046346216682	2407	1.18967458068664	3743	10.9420902598695	2001	10.967226258836	3716	1.87866292046397	7069	12.6678153009781	6434	12.6515927783697	3041	0.595603379383843	7777	12.6061509970383	8340	13.0259634899517	4230	1.11439961274519
ENSG00000289009	NA	21	44873985	44875807	+	1823	0	NA	2.66863406461934e-05	0.00399147597045115	4.97846343178622	2.31570053317555	4.17909211398277	2.0631895583544	95	6.25838998280863	68	6.10852445677817	67	1.01630033782621	101	5.97611247500602	40	5.35755200461808	106	1.45025145841729	472	8.3280752968825	281	8.13946971044065	577	1.15053986038546	420	8.26702663000074	333	8.38364609399454	444	1.11115210014982
ENSG00000258738	BAZ1A-AS1	14	34874343	34876459	+	2117	0	NA	2.76905867122631e-05	0.00409909476789356	1.56097773138483	0.642449956246103	1.76814664701548	0.822237934315458	96	6.54502993288051	84	6.4093909361377	30	0.381163753274441	90	6.25382086888862	81	6.35755200461808	62	0.888648646422836	150	7.20167147436149	158	7.31242627975266	31	0.323269130307533	160	7.14278201149381	164	7.3703647195834	72	0.828093402996537
ENSG00000171246	NPTX1	17	80466834	80477843	-	11010	0	NA	2.79539791619404e-05	0.00409909476789356	5.77116935483871	2.52886366748479	5.97607052896725	2.57919717476551	25	3.99892667379136	20	4.39231742277876	30	1.60697024311133	26	3.79078777961225	10	3.4594316186373	44	1.70684876778085	143	6.44243532994481	90	6.51567829812785	189	1.4484377853881	158	6.39352843600633	115	6.85792738526389	191	1.87323842223207
ENSG00000164142	FHIP1A	4	151409176	151670503	+	261328	0	NA	2.91046891427945e-05	0.00422639646125027	1.73939398090437	0.798584746859619	1.8905083939601	0.918774254983822	4867	12.1466846727272	4235	12.0484868739923	1993	0.551566935047101	4976	11.8500797740357	5197	12.3437409184722	3602	1.21863342252312	8465	12.9700864317713	8657	13.0787178794031	2769	0.490212042116038	9407	12.9083962216839	9444	13.2012009816721	5164	1.02818886558844
ENSG00000176915	ANKLE2	12	132725503	132761832	-	36330	0	NA	3.56634709427507e-05	0.00512902437394925	1.51675409856763	0.600987209821601	1.52749597471348	0.611168578231529	10561	13.2581977954025	12174	13.5716341518571	3969	0.598810839371744	11221	12.961525237018	13285	13.6976191990787	7685	1.37088495180488	16018	13.9368243964326	15584	13.9278468438258	3442	0.30276141868478	17140	13.875101095252	19418	14.2450031175583	7340	0.841550588128381
ENSG00000196776	CD47	3	108043091	108091862	-	48772	0	NA	3.60463373472366e-05	0.00513471493050111	1.53980890922562	0.62275132311616	1.69399071987984	0.760425971234454	6658	12.6330859495805	6452	12.6557543101442	2073	0.467516174147669	6214	12.3364219373302	5084	12.3120320587449	3737	0.920322516697946	10252	13.2771216728165	10300	13.3292520582295	2646	0.376541000737467	10526	13.2153974485817	10221	13.3193550743399	4263	0.712364420418792
ENSG00000111817	DSE	6	116254173	116444861	+	190689	0	NA	3.64421143662653e-05	0.00514211985449273	2.10050790519103	1.07073821536903	2.42547943808108	1.27826994918674	2500	11.1309430410984	2425	11.2443638351205	1228	0.696409535871736	2287	10.8344654521957	1605	10.6492561775173	1857	0.927001910102241	5252	12.2048061901573	4463	12.1240604587998	2431	0.69899388252587	5548	12.1430960772211	4474	12.1250745968179	3600	0.949737755612508
ENSG00000182197	EXT1	8	117794490	118111826	-	317337	0	NA	3.77557897628775e-05	0.00521436696958842	1.53678083253949	0.619911430250464	1.56932068884272	0.650140195472493	3009	11.4981034841166	3412	11.7368246990989	831	0.433595547129766	3112	11.2016624965869	3561	11.7984718011016	1981	1.2184616314437	4625	12.1340942293878	4182	12.0304563776211	1171	0.347204234952266	4884	12.0724168404326	5164	12.3339380000883	2092	0.816234510150883
ENSG00000143409	MINDY1	1	150996549	151008376	-	11828	0	NA	3.79393543282246e-05	0.00521436696958842	0.68575016029066	-0.544245040591041	0.805609504627631	-0.311847390442541	1560	10.5644731070881	1487	10.539158811108	394	0.368830264918363	1390	10.2680663523971	1180	10.2057932493972	663	0.769196338993722	1070	10.0419523742375	1094	10.0965202059431	178	0.270252444856921	1120	9.98048993289621	1238	10.2746667272164	452	0.733017627741154
ENSG00000113615	SEC24A	5	134648785	134727909	+	79125	0	NA	3.79999999789488e-05	0.00521436696958842	1.81788462212052	0.86226063716857	1.82701382212948	0.86948754860263	5710	12.4394499233257	5908	12.5286982835742	1343	0.358657102152645	5687	12.1428340590026	6806	12.7328033943935	3385	1.08782339334359	10380	13.2047106173882	8996	13.1334166774765	6445	0.560574089776966	10389	13.1429820316945	9421	13.2015771872463	5216	0.814928851252867
ENSG00000177076	ACER2	9	19409009	19452505	+	43497	0	NA	3.92076322802349e-05	0.00533116869104976	0.504734733519485	-0.986402725207415	0.503739125253248	-0.989251305887068	549	8.90005799069255	490	8.93957921431469	293	0.813110747854994	559	8.60480360495414	295	8.20945336562895	454	1.33541449699393	277	8.08399155289728	256	8.00202242991872	65	0.326769702785472	282	8.022981432028	291	8.18839337213972	106	0.644548022951233
ENSG00000158092	NCK1	3	136862208	136951606	+	89399	0	NA	4.00181780517961e-05	0.00539235936144788	1.63164779808111	0.706329675692774	1.78221355537477	0.833670219475158	4440	12.0757912630834	4112	12.0059753565004	1092	0.356937865673331	4179	11.779080409645	4375	12.0953970227926	2417	0.902138305431197	7245	12.7459467944979	6120	12.5791304461611	2519	0.471300094771037	7449	12.6842324869301	7360	12.8455409180428	3454	0.780728166802302
ENSG00000172939	OXSR1	3	38165089	38255484	+	90396	0	NA	4.09724431012278e-05	0.00547165028093807	1.51448883233034	0.598830939902164	1.62943995545235	0.704376190022359	5605	12.3818500221098	4868	12.2494097852691	1840	0.466467000376401	5627	12.0852410585141	5753	12.4903495057393	3818	1.11982629530577	8489	13.0127144345598	8716	13.0896987223069	1934	0.35164118059841	9169	12.9509989811761	10129	13.3063464904228	3991	0.90603979564249
ENSG00000101670	LIPG	18	49560699	49599185	+	38487	0	NA	4.58104678802335e-05	0.00606360325738631	4.05034627122623	2.01804525180615	4.64027366219278	2.21420989144037	852	9.62985868497202	733	9.51963625284321	413	0.525713937249279	765	9.33393425779238	835	9.70735913208088	414	0.939073960522473	3451	11.2553712518787	2110	11.0430475363234	3377	1.16655018081822	3550	11.1937678103793	2072	11.0160178173092	3709	1.32150588580004
ENSG00000185033	SEMA4B	15	90160604	90229679	+	69076	0	NA	4.66624840668463e-05	0.00612219977357736	1.90589248127837	0.930466733570109	2.34525056063727	1.22974206486355	13968	13.4891333893092	14184	13.7920785301617	8375	0.959486044035859	11683	13.1923905717372	8291	13.0175044011094	8927	0.966226377491848	26621	14.5803536043475	21733	14.407660781228	13231	0.552032203787241	27400	14.5186152489596	24422	14.5758802949442	17659	0.796325705442835
ENSG00000137767	SQOR	15	45631148	45691281	+	60134	0	NA	4.88681879511472e-05	0.00635583901900268	1.68491314075146	0.75267422070266	1.83508336155959	0.87584560125757	2026	10.9486016771995	2018	10.9794251953315	486	0.334834874314794	1771	10.6521559543119	2132	11.0586682503406	748	0.683056270819421	3414	11.6453071740434	3377	11.7219505152233	1352	0.513959970700901	3251	11.5836216957049	2871	11.487825254082	1108	0.508476432202629
ENSG00000182704	TSKU	11	76782251	76798153	+	15903	0	NA	4.96008485058638e-05	0.00639551630260522	1.69549622360817	0.761707571041119	1.95314651084529	0.96580017377258	2330	10.9542665201988	1824	10.8336807486547	1325	0.872303708902537	2179	10.6577191174051	1473	10.5255208090951	1854	1.13471422740153	3951	11.8886205923964	3802	11.8917329473412	1085	0.443375692497329	4256	11.8269868219444	4710	12.2015424620432	1916	0.952261501943121
ENSG00000170542	SERPINB9	6	2887270	2903309	-	16040	0	NA	5.24196688277356e-05	0.00670120501415762	3.27105034722222	1.70975396520755	3.39638540213854	1.76400017685502	960	9.8265893704328	905	9.82336724004623	341	0.501356682640013	860	9.53059513937029	811	9.66533591718518	483	0.859317886200076	3140	11.2457076910875	2400	11.2297198118129	2650	1.03112623827267	2922	11.1840224854396	2593	11.3387053046347	2165	0.983280170272522
ENSG00000134802	SLC43A3	11	57406954	57427580	-	20627	0	NA	5.43402229892368e-05	0.00688785351906793	2.51589603064808	1.33107230410605	2.50809182352355	1.32659016748487	626	8.91879747491489	365	8.51569983828404	549	0.980988192312131	669	8.62429754412796	375	8.55458885167764	762	1.49266827513588	1576	10.4374006130352	1528	10.5725580906071	748	0.785663424526449	1679	10.3757737652534	974	9.92193369660063	1159	1.01199828570732
ENSG00000164400	CSF2	5	132073789	132076170	+	2382	0	NA	5.66305620332121e-05	0.00711784299437608	6.56887755102041	2.71564687284273	6.07117563739377	2.60197591055182	23	3.17003108016665	12	3.70043971814109	29	2.38546487239123	24	2.98541522528317	6	2.8073549220576	35	2.43942568583227	150	6.46639420680156	92	6.53506047223841	146	1.66550700719596	143	6.40513691003266	106	6.74121492122152	135	1.67195924728609
ENSG00000066697	MSANTD3	9	100427143	100451734	+	24592	0	NA	5.81645501820058e-05	0.00719613698631448	1.5577793114025	0.639490863119209	1.9194213944259	0.940671479073113	869	9.67430401913279	960	9.90839262077375	311	0.540294058412059	739	9.37805689826674	630	9.30149619498255	398	0.655608494238287	1354	10.3458778128022	1332	10.3798831512394	392	0.425937787013521	1419	10.2841757607796	1298	10.3389604482212	735	0.759938151675994
ENSG00000136051	WASHC4	12	105107324	105169130	+	61807	0	NA	5.82295822718833e-05	0.00719613698631448	1.49133789624024	0.576607169761545	1.73142674427973	0.791961349186847	3594	11.7764122524542	3576	11.8045344029952	807	0.336176383037459	3310	11.4798114899997	2860	11.4823037823232	1850	0.815060158536002	5360	12.3367648135395	4921	12.2650131909647	1480	0.393643181056515	5731	12.2751081766387	5992	12.5487283588304	2546	0.887550765320011
ENSG00000107263	RAPGEF1	9	131576770	131740076	-	163307	0	NA	5.86968451113436e-05	0.00719613698631448	1.38719136989462	0.472166828291072	1.51507863476661	0.599392673595102	4334	12.0485151540983	4134	12.0136716140586	957	0.321789035287434	3985	11.7519041942005	4060	11.9876193119243	2015	0.853098043325002	6012	12.5263311758189	6148	12.5852288526671	1175	0.290411929604918	6037	12.4646540000195	6372	12.6378603222362	2020	0.566399106279539
ENSG00000101384	JAG1	20	10637684	10673999	-	36316	0	NA	5.9725050644978e-05	0.00726266327233281	2.33488166698721	1.22334943525541	2.55402053673297	1.35277012571554	6586	12.6252314695791	5762	12.4926043043867	1958	0.432624468217991	6720	12.3286166024101	6598	12.6880317024139	4440	1.1681133329241	15377	13.6727829893903	12572	13.5949491063465	9779	0.830023345242952	17162	13.6110861657926	15932	13.959675644901	11998	1.32480433807994
ENSG00000120800	UTP20	12	101280105	101386618	+	106514	0	NA	6.45433819498002e-05	0.00778528519212228	1.47101859138304	0.556815480125459	1.6210389345308	0.696918742292797	1355	10.3805397723693	1373	10.4241662888181	266	0.278406540246476	1306	10.0840675339007	1226	10.2609195336629	775	0.946636646846203	1994	10.9178568147567	1876	10.8745971412423	519	0.363213301556857	2118	10.8561809341448	2316	11.178122272773	939	0.840855277683606
ENSG00000125845	BMP2	20	6767686	6780246	+	12561	0	NA	6.72063577141147e-05	0.00804164393864011	2.46135573466082	1.29945318259988	2.52053948593112	1.33373255530376	1687	10.4105977476596	1346	10.3955341354623	1235	0.952572104435783	1862	10.1146680746442	1753	10.7764330324447	1737	1.64453508247029	4153	11.8220702791382	4416	12.1088261225683	2004	0.823519785631622	4694	11.7605421883134	5698	12.4763163756916	2926	1.30364255287872
ENSG00000173918	C1QTNF1	17	79022814	79049788	+	26975	0	NA	6.83158780901541e-05	0.00810952848090821	4.77626397357724	2.25588257337967	5.11338850397742	2.35427964297548	262	7.8277078583894	246	7.94836723158468	140	0.849240559330907	260	7.5349184962385	153	7.2667865406949	212	1.30913022009538	1253	9.78022596198422	734	9.52061834628347	1344	1.16242449918497	1328	9.71890756172733	732	9.51468945124665	1615	1.31831316542387
ENSG00000135373	EHF	11	34621093	34663288	+	42196	0	NA	7.00188882476991e-05	0.00824624024819556	1.4860263075017	0.571459656499855	1.72464778025542	0.786301754607432	48052	15.5094323069433	51322	15.647317882764	11623	0.372627027467679	42753	15.2126583843774	39979	15.286990851632	21849	0.723358771033864	71407	16.0775289231841	75105	16.1966394856485	18259	0.377520691088099	73733	16.0157887338053	65050	15.9887683295753	33874	0.696858586693109
ENSG00000146232	NFKBIE	6	44258166	44265788	-	7623	0	NA	7.13204394411293e-05	0.00831466253821524	2.54526462395543	1.34781565701675	2.45755151715663	1.29722165980792	1316	10.1356538113863	1158	10.1786648510065	823	0.813772827075105	1411	9.83967182001039	898	9.81217730551445	1369	1.4186409263352	3350	11.4950406302249	2938	11.5203090775744	1836	0.820069372018043	3466	11.4333209807297	2776	11.4303829475898	2296	1.01824929157153
ENSG00000118242	MREG	2	215942584	216034096	-	91513	0	NA	7.17116712863386e-05	0.00831466253821524	1.67423243748937	0.743499834420153	1.94204018547141	0.957573053888148	784	9.52696558090362	761	9.57364718749332	291	0.525368794822767	647	9.23082174371732	582	9.1873520732005	267	0.576868787321267	1312	10.2456110771946	1200	10.230059942676	675	0.535738369830856	1256	10.1838745687966	1178	10.2032602968313	498	0.591913988904651
ENSG00000116514	RNF19B	1	32936445	32964809	-	28365	0	NA	7.62747739612132e-05	0.00877570610875282	1.79453483403796	0.843609927838338	1.70619178082192	0.770779818807584	2965	11.4616473906384	3198	11.6434052771157	940	0.483121883118813	3042	11.1652381894268	3866	11.9169990490828	1891	1.23970360061591	5320	12.2590080559688	4558	12.1544763927007	2888	0.531552648479797	5190	12.1973578622014	4981	12.28249523972	2180	0.696535180741857
ENSG00000269906	NA	14	50662511	50663178	-	668	0	NA	7.81576815085884e-05	0.00882049138669	11.4559426229508	3.51802426688712	11.5221849366145	3.52634241395283	81	6.11546061141648	61	5.95419631038687	49	0.890909760538369	89	5.83871940535489	59	5.90689059560852	83	1.50469198655842	932	8.91236489099954	482	8.91390083076599	1030	1.76366638753877	1030	8.85320439522017	481	8.84246674611221	1128	2.12300654286182
ENSG00000094914	AAAS	12	53307456	53324864	-	17409	0	NA	7.83606715399145e-05	0.00882049138669	0.754720175533644	-0.405986253363585	0.826740506329114	-0.274493521208858	1231	10.2507937853416	1222	10.2562086885274	187	0.218766360248388	1106	9.95436043940884	1161	10.1823943534045	494	0.732500848794948	929	9.81805993539869	848	9.72866037741891	241	0.351757628301835	914	9.75640866108468	960	9.90908667049221	288	0.528687908206479
ENSG00000143153	ATP1B1	1	169105697	169310992	+	205296	0	NA	7.84331987985405e-05	0.00882049138669	1.81029863099769	0.856227707210048	2.0462303398087	1.03296855534488	27587	14.6726398406557	24301	14.5687874288269	9828	0.489500435276567	22499	14.3758755920579	19196	14.2285932517829	7897	0.501677105243844	49941	15.4833818878877	46040	15.4901162355812	22376	0.608167673882029	46038	15.4216336236154	46838	15.5153971995554	15120	0.452171133459321
ENSG00000196136	SERPINA3	14	94612384	94624055	+	11672	0	NA	8.4694789590551e-05	0.00945358185004382	4.76748387814098	2.25322805988772	4.55567525442376	2.18766491001123	600	8.1739978720078	495	8.95419631038687	495	2.44116126391761	727	7.91645483723505	619	9.27612440527424	727	3.06926145783025	2859	11.0393897895151	2162	11.0787265146982	1965	1.29873754618173	3313	10.9783609298415	3059	11.5788227295643	2375	1.83288129375434
ENSG00000034677	RNF19A	8	100257060	100336218	-	79159	0	NA	9.11947008818911e-05	0.0100597537600331	1.54352843737387	0.626232062856071	1.6260474599679	0.7013693664296	3964	11.9114869432627	3979	11.958552715431	972	0.363343565853532	3572	11.6149059966842	3549	11.7936033092794	1974	0.751119517581436	6119	12.5009850323204	5346	12.3843490114009	2669	0.431886671015507	5808	12.4392594053653	6142	12.5846043821798	1639	0.463539446839088
ENSG00000164442	CITED2	6	139371807	139374648	-	2842	0	NA	9.15281593818367e-05	0.0100597537600331	0.621624987946386	-0.685883596833892	0.693804518921755	-0.527398857600088	4148	11.9465374909931	3658	11.8372337003391	1481	0.451805059761699	4066	11.6499596840003	4146	12.017852331906	2663	1.07096389715535	2579	11.2535547732007	2410	11.2350012189882	868	0.496096222472436	2821	11.1919711060128	3158	11.6239201623284	1446	1.0144757481538
ENSG00000027697	IFNGR1	6	137197483	137219449	-	21967	0	NA	9.23658417974744e-05	0.0100597537600331	2.12485178437157	1.0873622118811	2.37622684639248	1.24867256953243	4610	12.0160670917398	4779	12.2227949028681	2132	0.707039753542634	3675	11.7193282014647	2801	11.4522412404308	1789	0.58668569199079	9796	13.0404747509751	8440	13.0422869599879	6297	0.776934259132625	8732	12.9787166126406	7626	12.8966969730741	3595	0.584278639534702
ENSG00000163235	TGFA	2	70447284	70554193	-	106910	0	NA	9.28158065711421e-05	0.0100597537600331	1.48384245005558	0.569337919054459	1.59081280930465	0.669764083955474	6778	12.6746230112851	7026	12.7786931832238	1842	0.406544207173191	6924	12.3779816187286	8909	13.1212097164093	4378	1.17393590322015	10057	13.2496907109594	9558	13.222699315242	2662	0.372243440585386	11015	13.188005117946	11547	13.495355392236	5332	0.944017332102568
ENSG00000008513	ST3GAL1	8	133454848	133571940	-	117093	0	NA	9.57152748198649e-05	0.0102574949852034	3.11873239288567	1.64095976559436	3.34658846897144	1.74269115327208	3171	11.5700436732667	3186	11.6379833037779	929	0.444131585844148	3105	11.273493752691	2753	11.427312844135	1996	1.05969341470194	9890	12.9072307861872	10333	13.3345661535387	6488	1.13095641270382	10390	12.8455166217363	7664	12.7669949675927	8335	1.26249616564852
ENSG00000034152	MAP2K3	17	21284672	21315232	+	30561	0	NA	9.60118538429151e-05	0.0102574949852034	2.10858523777682	1.07627534252402	1.97200956276602	0.979666547720722	3390	11.5347284233214	2616	11.353698209048	2092	0.726699888143345	3618	11.2383201188759	2743	11.4220647661728	3425	1.37658839180947	7148	12.6354306091458	6966	12.7664234168812	3282	0.74714595063562	7135	12.5737141094794	5730	12.4715679961311	4279	0.813212567677648
ENSG00000138166	DUSP5	10	110497907	110511533	+	13627	0	NA	0.000100733454113088	0.0106109663506294	3.27977506404183	1.71359687425825	2.42798866368945	1.27976168564747	3800	11.6766139402132	3625	11.8241632097442	1993	0.864148253937732	3881	11.380076041096	1962	10.9388444574662	3330	1.3155941290943	12462	13.0747246058622	7209	12.8153681204286	17666	1.04344472955366	9424	13.0129526227807	7595	12.890953863759	6422	0.689868068092668
ENSG00000288658	NA	2	222314148	222320155	-	6008	0	NA	0.000100739267352368	0.0106109663506294	2.6463849287169	1.40402292343104	2.34290843806104	1.22830057411722	33	4.56801418027015	18	4.24792751344359	27	1.31245296418774	37	4.3212577846485	12	3.70043971814109	41	1.78179218518647	87	6.21544052448489	70	6.13777127804336	63	0.791910635222492	87	6.15722245870903	66	6.05524165490811	58	0.968856668284062
ENSG00000163734	CXCL3	4	74036589	74038807	-	2219	0	NA	0.000110708758854366	0.0115795168264668	6.58346045262055	2.71884610455894	4.88356426385583	2.28793448156642	1464	8.81847739224921	264	8.04984854945056	2888	2.01352586273729	1961	8.5270592577097	324	8.34429590791582	4225	2.60341754378508	9639	12.2866947239062	7038	12.7809532355712	11308	1.86430828562225	9575	12.2248435141781	7992	12.9639494372958	12196	1.83192183627311
ENSG00000185650	ZFP36L1	14	68787660	68796253	-	8594	0	NA	0.000113396178314683	0.011744169318089	1.5579763815721	0.639673362766022	1.66722552736579	0.737449272413615	18565	14.1283313483748	19639	14.2615073092021	4821	0.417189816926884	16775	13.8315821789119	14987	13.8715202623291	9420	0.785617347756065	28923	14.7487075106974	28368	14.7920505381511	9999	0.453274339544554	27968	14.6869673296562	24936	14.6060050004626	9913	0.503671502583328
ENSG00000157111	TMEM171	5	73120569	73131809	+	11241	0	NA	0.000113853349677268	0.011744169318089	4.56446714522363	2.19044645017373	4.52532051282051	2.17801997692095	121	6.71595286472588	137	7.10852445677817	54	0.929747319230751	130	6.43529978383513	145	7.18982455888002	92	1.60656565908672	551	8.5586600879321	312	8.29230511862476	684	1.15389724790674	588	8.49816161794577	371	8.53890334596923	807	1.38943947542852
ENSG00000125629	INSIG2	2	118088452	118110997	+	22546	0	NA	0.000115888089961644	0.0118721791887418	1.46419377538659	0.550106496442773	1.77866157490606	0.830792035815422	3742	11.8241793546283	3692	11.8505775472056	953	0.381572232967686	3265	11.5275469072971	2474	11.2732128098543	1583	0.659889671549269	5479	12.3668209976098	4759	12.2167090538115	1620	0.389190876560406	5806	12.3051552921951	5662	12.4653223842278	2891	0.810252835827217
ENSG00000105810	CDK6	7	92604921	92836573	-	231653	0	NA	0.000118731431155076	0.0120807211958263	1.66584555822845	0.736254653580917	1.94476604918556	0.959596612805092	6208	12.5757511005643	5943	12.5372184005386	1163	0.276574629957524	5845	12.2790368099159	5123	12.3230547603416	3278	0.870098372491974	10341	13.235293093201	8624	13.0743005864248	4078	0.545419744932808	11366	13.1735786535753	11832	13.5256545547349	6186	1.05930374035688
ENSG00000197506	SLC28A3	9	84275457	84340758	-	65302	0	NA	0.00012655180412693	0.0127894279346385	2.83933792179315	1.50555456060976	2.82308608722677	1.49727312302122	547	8.51476347153868	427	8.74146698640115	494	1.39621589470903	644	8.22412485886121	571	9.15987133677839	681	2.11976337763364	1554	10.3232870393395	1282	10.3242797318646	956	0.95032249632437	1817	10.2620801054796	1450	10.5027738993617	1404	1.44856695683429
ENSG00000144524	COPS7B	2	231781671	231809254	+	27584	0	NA	0.000137505353331133	0.0137222070351924	0.777329661282735	-0.363401527356462	0.895364101896454	-0.159453617894693	1701	10.7242589193295	1686	10.7202442582876	190	0.160742333477194	1536	10.4277314250596	1589	10.6348110501717	697	0.7239389179934	1322	10.3473561361009	1295	10.3397533652817	239	0.257414797894604	1375	10.2857663094176	1451	10.5021949394375	555	0.696163862064654
ENSG00000115221	ITGB6	2	160099667	160200313	-	100647	0	NA	0.000137616571189333	0.0137222070351924	1.44710209320695	0.533166707749122	1.7631666496059	0.818168840623781	4726	12.1378213954711	4650	12.1833252245246	1486	0.468568100496405	3908	11.8411425265853	3602	11.8149829364268	1423	0.535894155942279	6840	12.6972222854929	7044	12.7824753891837	1652	0.366002494168925	6890	12.6354807402483	6592	12.6866112080161	2658	0.606804322867026
ENSG00000185065	UFD1-AS1	22	19447893	19450105	+	2213	0	NA	0.000147788850943295	0.0146389261162839	0.546532045654083	-0.871622004752669	0.602640545144804	-0.730630355390808	76	6.16427273424935	63	6	31	0.553424587171685	78	5.88067079456591	69	6.12928301694497	59	1.21045179439163	42	5.26560856065634	44	5.50770752619334	18	0.7116976163393	47	5.22176089119939	57	5.85798099512757	28	1.22711882255773
ENSG00000075420	FNDC3B	3	172039578	172401669	+	362092	0	NA	0.000150239012976841	0.0147837165598329	2.03813573243385	1.02725013295054	2.09750787493497	1.06867622716489	15219	13.7440616237971	13897	13.7625896655426	6961	0.691051730957473	16275	13.4473637187677	17137	14.064911136699	11808	1.43178055374528	31018	14.7279115475888	22876	14.4810884521028	16625	0.759278788822636	34138	14.6661853980791	32926	15.0058231854602	21784	1.21262936723333
ENSG00000148660	CAMK2G	10	73812501	73874591	-	62091	0	NA	0.000153724885650671	0.0150278634946215	0.707625102859494	-0.498942866632136	0.81799465169496	-0.289836684481197	2593	11.3131369998956	2590	11.3392933001801	527	0.292634255783	2505	11.0167302025253	2938	11.5211096436513	1407	0.983958072828426	1835	10.7871207028467	1686	10.720132472493	523	0.406593189576226	2049	10.7256471131126	1842	10.8450915122714	1196	0.974732739696264
ENSG00000123728	RAP2C	X	132203024	132219480	-	16457	0	NA	0.000155528458665409	0.0151054490666138	1.4025880694302	0.488091361451622	1.55217323691781	0.634289584647828	1821	10.8071543069417	1755	10.7780771295354	346	0.270456297684975	1715	10.5108391299442	1687	10.7210991887072	942	0.882408025034018	2553	11.2702907873385	2420	11.2410701408491	809	0.354094971623636	2662	11.2086229868343	2816	11.4595311286103	1114	0.787475921751057
ENSG00000110047	EHD1	11	64851642	64888296	-	36655	0	NA	0.000157760890184012	0.0152234169966598	2.02445268673041	1.01753192633517	1.84432252068192	0.883090965041704	3779	11.657920805358	3391	11.7279204545632	2253	0.859765063612104	3981	11.3615462954032	3307	11.6917435191713	3552	1.48668608467451	7651	12.7413716179428	6669	12.7034700083687	3576	0.706420696239486	7342	12.6796290123033	5908	12.5287957684392	3770	0.685593179136058
ENSG00000139370	SLC15A4	12	128793194	128823958	-	30765	0	NA	0.000160998052451678	0.0154362042982035	1.47208148841962	0.557857535311306	1.6282854709175	0.703353654992578	1566	10.5969535534353	1522	10.5727002264873	250	0.22604157463564	1370	10.3006235871053	1517	10.5679560754155	552	0.624647252019281	2305	11.1122434247756	2221	11.1173338830963	695	0.416917859483497	2230	11.0505586193194	2186	11.0930589337795	729	0.472006400719104
ENSG00000165732	DDX21	10	68956135	68985068	+	28934	0	NA	0.000167444257139536	0.0159519984333506	1.70364135992734	0.768621660263713	1.74604628970134	0.804091806984147	9322	13.058594416036	7979	12.9621730311097	4011	0.633987085681281	9641	12.7619148552181	8937	13.125736329395	7141	1.28606600580557	15881	13.854346487186	16472	14.007476823183	5922	0.557789009738544	16833	13.7926200364514	16838	14.0395486771999	8400	0.957752911002819
ENSG00000188211	NCR3LG1	11	17351800	17377341	+	25542	0	NA	0.000169659344909654	0.0160607267203399	1.7621596616442	0.817344646520981	2.02619498688429	1.01877301573583	252	7.79602963044792	215	7.75488750216347	128	0.792896546725292	229	7.50142511256129	151	7.24792751344359	173	1.03077896942924	444	8.70641303304783	419	8.71383647454745	158	0.543200984272814	463	8.64515408654429	448	8.8019290609214	242	0.840196686433291
ENSG00000159110	IFNAR2	21	33205282	33265675	+	60394	0	NA	0.000172096207867653	0.0161849596756363	2.47695996663887	1.30857055150785	2.99053150859325	1.58040191809072	400	8.42071982955662	476	8.89784545600551	203	0.895554552151187	314	8.12416410632554	268	8.07146236255662	176	0.709706564931802	990	9.66359273826453	924	9.85251241866352	752	0.906727408098106	940	9.60194039623715	672	9.39444836081366	657	0.871685694579853
ENSG00000198399	ITSN2	2	24202864	24360536	-	157673	0	NA	0.000173156633019724	0.0161849596756363	1.53828038330592	0.621318488174793	1.70983005878408	0.773852941758526	3485	11.742442845903	3269	11.6750749203854	702	0.273130579608664	3380	11.4458393998633	3848	11.9102679558108	1980	0.966853208939782	5362	12.3176368568862	4670	12.1895154322451	1781	0.455735858451586	5779	12.2559442098704	4774	12.2212460713882	3458	0.857940545998212
ENSG00000100902	PSMA6	14	35278633	35317493	+	38861	0	NA	0.000174217992095838	0.0161849596756363	1.76144098858519	0.816756142785429	1.88995945681907	0.918355286259342	637	9.19895489149991	725	9.50382573799575	245	0.62749210724282	682	8.90380710637313	831	9.70043971814109	470	1.40351301462232	1121	10.0360061638719	1086	10.0867995331388	392	0.562042325620104	1290	9.97480727454607	1222	10.2554351926983	749	1.1834012198562
ENSG00000131876	SNRPA1	15	101281510	101295282	-	13773	0	NA	0.000176059919285177	0.016246596201029	1.30336450918722	0.382240615797566	1.51396258437049	0.598329551419974	2014	10.935985835861	1881	10.8780509127285	525	0.343570759441247	1709	10.6393914788559	1704	10.7355560239115	641	0.56570410525389	2625	11.3314074647825	2484	11.2791893352125	577	0.271315748543535	2587	11.2696776178395	2780	11.4413641517991	738	0.476938908381952
ENSG00000067082	KLF6	10	3775996	3785281	-	9286	0	NA	0.000177053899897555	0.016246596201029	1.85426461800388	0.890847142474958	1.88584441873916	0.915210659272824	11826	13.227454029097	8818	13.1063993603051	7905	0.962880867578812	13256	12.9308200797694	11033	13.4296682651331	11985	1.6717772703117	21928	14.2933218420047	23716	14.5335563020816	8189	0.667230707419521	24998	14.2315990545154	27300	14.736570495149	14476	1.22909363065782
ENSG00000129933	MAU2	19	19320829	19358754	+	37926	0	NA	0.000182346227650458	0.0163958566956193	0.752326546897578	-0.410569096105499	0.774291334339297	-0.36905159889948	3091	11.5455114641154	3127	11.6110247973074	762	0.408581534371323	3093	11.2489949218955	3735	11.8672787397097	1807	1.14502690619412	2326	11.1674324419201	2304	11.1701426604185	361	0.223329533170375	2395	11.1058224320348	2520	11.2999677683132	916	0.639965614541449
ENSG00000154640	BTG3	21	17593653	17612945	-	19293	0	NA	0.000182906465926976	0.0163958566956193	1.69081879844961	0.757722057391013	1.84019483864924	0.879858525995088	1720	10.6916503360177	1612	10.6555307231556	524	0.413354793303893	1423	10.3950209973565	1499	10.5507467853832	470	0.514393149534171	2908	11.3742770401446	2438	11.2522082661721	1554	0.581410459761658	2619	11.3125060438317	2452	11.259809128908	662	0.358307267095905
ENSG00000143434	SEMA6C	1	151131685	151146631	-	14947	0	NA	0.000183004156387216	0.0163958566956193	0.566315981513014	-0.820320851439689	0.565400600323251	-0.822654679912619	274	7.95326656643327	269	8.07681559705083	109	0.766410521298517	289	7.66181279232789	340	8.41362792902417	201	1.46225949346222	155	7.16308071486279	147	7.20932162468795	57	0.708463103691026	163	7.10638871744813	164	7.37062814854607	80	1.06588995995772
ENSG00000111300	NAA25	12	112026689	112108796	-	82108	0	NA	0.000183065325143305	0.0163958566956193	1.24570644236491	0.31696412932325	1.41112840806588	0.496849274434721	2465	11.2540128923482	2366	11.2088439907346	371	0.202980344998366	2291	10.957466742797	2274	11.1516508299734	1143	0.833806599809872	3071	11.5704029322394	3008	11.5550185952511	455	0.206111377745972	3233	11.5087064746267	3726	11.8639686381577	1289	0.732907060549511
ENSG00000197632	SERPINB2	18	63871692	63903888	+	32197	0	NA	0.00019978597901344	0.0177868981434763	2.62110677379942	1.39017612470537	3.16528146637579	1.66233379415267	3219	11.4362786860743	3108	11.6022349013411	1818	0.845982613690717	2811	11.1396162818422	2091	11.0306671362469	1892	1.00318226133981	8438	12.6785691687086	6120	12.5790586059855	6936	0.999404320703324	8899	12.6168757929129	5882	12.520511412818	8605	1.19467333531552
ENSG00000268751	SCGB1B2P	19	34576728	34577797	-	1070	0	NA	0.000206311014871685	0.0182591352037621	0.430447470817121	-1.21609090422352	0.529233870967742	-0.91802269783339	17	4.04616643614273	14	3.90689059560852	9	0.636045792982686	17	3.79953016050578	15	4	14	1.01921476905187	7	2.38430768053317	6	2.69615871138938	8	1.56394917195966	9	2.4794994040351	6	2.69615871138938	10	1.68011480189772
ENSG00000138821	SLC39A8	4	102251080	102431258	-	180179	0	NA	0.000208312882797227	0.0183278575764596	2.45445909700492	1.29540512472398	2.5957783641161	1.37616720666487	597	9.07682694881118	526	9.04165915163721	292	0.658145870968485	632	8.78188866295089	612	9.25974326369078	508	1.35040376573273	1464	10.270415474683	1280	10.3231817902212	978	0.851997362303513	1640	10.2091023299653	1344	10.3917533300517	1338	1.26787890024877
ENSG00000105246	EBI3	19	4229523	4237528	+	8006	0	NA	0.000210279949256775	0.0183927321697871	3.76085383502171	1.91106023735747	2.98601637107776	1.57822207518711	46	4.94571089250983	46	5.55458885167764	31	1.82832800785319	49	4.781652784801	45	5.52356195605701	41	2.11634053643828	173	7.038766079343	127	6.99889847042022	155	1.06020644168688	146	6.97479900651037	137	7.10791815498123	79	0.859516563956177
ENSG00000168032	ENTPD3	3	40387184	40428744	+	41561	0	NA	0.000214838709618918	0.0186822243009892	0.625779232344821	-0.67627431404949	0.677163044587287	-0.562424852967219	749	9.45635042821699	757	9.56605403817109	257	0.566224768127624	653	9.16046767421506	530	9.05256805080415	341	0.79024687422182	468	8.79015289369363	414	8.69824385899891	187	0.479289467936601	442	8.72844694255562	442	8.79103055212087	125	0.462737488636108
ENSG00000213281	NRAS	1	114704469	114716771	-	12303	0	NA	0.000219685848929504	0.0189933019794138	1.2324401437945	0.301517580600914	1.41939816920628	0.505279350611553	3820	11.8883008689506	3717	11.8603110549195	507	0.187827193089908	3518	11.5917065998851	3571	11.8025163651212	1695	0.798580640052702	4708	12.1879754736339	4535	12.1471307364666	673	0.197604779110164	4993	12.1262974439624	5227	12.3520110947903	2138	0.743437278893067
ENSG00000010818	HIVEP2	6	142751469	142956698	-	205230	0	NA	0.000225448354967371	0.0193794887657872	1.98305492657926	0.987724637832052	1.92721873673599	0.946520324874522	4917	12.1153290137936	3674	11.8435285346111	2570	0.642547440757653	5026	11.8187345432181	4243	12.0512089409148	4174	1.22882734351019	9750	13.0609178346413	9134	13.157106412954	5857	0.734645736721307	9686	12.9991773498792	6854	12.7423266591419	6053	0.832952302061606
ENSG00000198887	SMC5	9	70258978	70354873	+	95896	0	NA	0.000228617245611953	0.0195395893863885	1.37882610853739	0.463440521993628	1.66398149394995	0.734639388566081	4029	11.9424442083094	3766	11.8792003179474	943	0.32140709555813	3466	11.64576015129	3209	11.6483575820097	1381	0.599783447714871	5556	12.3982791667883	5570	12.4429704388852	1394	0.354477513211858	5767	12.3365755111803	5588	12.4445832322108	2581	0.716675395077422
ENSG00000274070	CASTOR2	7	74964705	75031528	+	66824	0	NA	0.000237929624159575	0.0202199624349703	0.335587686567164	-1.57523831371747	0.329753246370837	-1.60054123222615	1965	10.3361498432535	1536	10.5859014496908	1801	1.40691031638189	2264	10.0406999054795	1837	10.843921051289	2304	2.11839006255591	660	9.24985845757199	588	9.20089808433341	261	0.614989878188094	747	9.18885468204952	716	9.48657960729487	471	1.13890335073411
ENSG00000028203	VEZT	12	95217746	95302799	+	85054	0	NA	0.000242240082767917	0.0204699712879081	1.56364354265198	0.644911664908312	1.76925224746874	0.8231397519451	3862	11.886043538878	3848	11.9102679558108	803	0.304540429651637	3641	11.5893887035836	3644	11.8317030992143	2116	0.878051337903892	6039	12.4790185630474	6648	12.6988010230147	1997	0.502804288913963	6442	12.417314298234	6606	12.687422669489	3182	0.922377950756588
ENSG00000089723	OTUB2	14	94026340	94048930	+	22591	0	NA	0.000250063333577563	0.0210123442714585	2.27606701609884	1.18654303671746	2.600638668473	1.37886596582669	356	8.36816552804336	315	8.3037807481771	154	0.578797850231679	344	8.07413805883085	247	7.95419631038687	258	1.04725114733628	811	9.4171873848573	528	9.04740482724386	514	0.84375592849691	896	9.35594708543754	696	9.4460401397216	630	1.28196759354792
ENSG00000140464	PML	15	73994673	74047827	+	53155	0	NA	0.0002561509258267	0.0214036279194969	1.87817514867167	0.909331607367396	1.92796404948385	0.947078150055982	4462	11.9427512635341	5113	12.3202364452416	1979	0.820663582100373	4818	11.64632354819	5687	12.4737057496194	3415	1.56352192510785	8380	12.9082175622217	7666	12.9024705095142	3452	0.630933593012669	9288	12.8465369608661	10403	13.3439427173179	4981	1.16552528407266
ENSG00000145907	G3BP1	5	151771045	151812911	+	41867	0	NA	0.000262065089703725	0.0217761530372145	1.42293619446811	0.508870971781303	1.56631473308606	0.647374134876673	11579	13.4562081884382	10525	13.3616696794928	2895	0.367671158470198	11359	13.1594920316848	13282	13.697293399452	6750	1.04558140329257	16476	13.9631195324795	15938	13.9602652185359	4106	0.374205618706141	17792	13.9014004746983	19694	14.265311967802	7884	0.91423347884596
ENSG00000073417	PDE8A	15	84980440	85139145	+	158706	0	NA	0.00026463950622231	0.0218685806329673	1.43693904367386	0.522998862592267	1.50401038256477	0.58881452633936	2993	11.5256457018207	2921	11.5127404628035	556	0.261627872471734	2851	11.2291191056003	2862	11.4833119549994	1628	0.908645230884342	4301	12.0181957528877	4014	11.971141536817	1275	0.38798057531321	4288	11.9564859534223	3874	11.9192492028521	1643	0.589706577341017
ENSG00000138623	SEMA7A	15	74409289	74433958	-	24670	0	NA	0.000268576915693688	0.0220720050990686	3.05287306259762	1.61016760403269	2.9030866043275	1.53758761081064	1110	9.7059332236183	1045	10.0306671362469	661	1.35830439205511	1226	9.41217596074166	1308	10.3542493819452	977	2.03571018858604	3388	11.391116015861	2140	11.0640236001461	2589	0.966518061973091	3560	11.329446818111	2277	11.1535431351964	3005	1.21295376982193
ENSG00000089060	SLC8B1	12	113298759	113359493	-	60735	0	NA	0.000275116499248541	0.0224858878648111	1.43546427928739	0.521517430345764	1.63068013617525	0.705473819934607	1482	10.3267924107242	1106	10.1124395067816	834	0.795080752696916	1351	10.030520594714	874	9.77313920671969	1135	1.01822219809741	2127	11.0279588693092	2036	10.9916690485283	444	0.282483290242744	2203	10.9663394499915	2076	11.0195917326055	953	0.670377523733092
ENSG00000110911	SLC11A2	12	50979401	51028566	-	49166	0	NA	0.000289086608607032	0.0234992848094314	2.25758865494638	1.17478264309489	2.54496606334842	1.3476464183578	2878	11.1627241772329	3785	11.8864586957037	1657	1.10645520854692	2210	10.8659592970459	1751	10.7747870596012	1408	0.854554671759485	6498	12.3765404579253	5138	12.3272719368052	4328	0.933756903206686	5624	12.3147532873075	5405	12.4002478242915	2472	0.674141870152109
ENSG00000227507	LTB	6	31580525	31582522	-	1998	0	NA	0.000297089986939329	0.0240193239710894	12.2492836676218	3.61462547845097	11.077634529148	3.46957794221279	23	3.20698799085551	24	4.64385618977472	25	2.56311821010621	30	3.34836598542115	26	4.75488750216347	35	2.75617380151399	285	6.93085371369642	142	6.90959058947981	316	2.15279702791445	329	6.88673287336812	180	7.28135971352466	372	2.5312487203459
ENSG00000157240	FZD1	7	91264433	91271326	+	6894	0	NA	0.000303710439938034	0.0243621341515119	0.71165203141426	-0.490756099854093	0.838360029737767	-0.25435815934993	1078	10.0561036229418	1092	10.0940776856719	183	0.246110012184695	986	9.75984338906264	1034	10.0154150523867	474	0.803195466825635	767	9.52696744474611	833	9.7037998579452	205	0.440548237371645	827	9.46575715996944	879	9.77799852303522	404	0.914630352224857
ENSG00000113369	ARRDC3	5	91368631	91383317	-	14687	0	NA	0.000304587757326518	0.0243621341515119	2.05932598837501	1.04217222462096	2.81697343654876	1.49414595947427	15966	13.4119401845518	20670	14.3353205631916	11246	1.46237546870946	11936	13.1151715470148	9555	13.2221911384563	10381	1.11896628939517	32878	14.8142723715763	31905	14.9614951311223	17081	0.781608778474543	33624	14.7525365616966	23594	14.5261050142724	21189	0.932376961775907
ENSG00000149212	SESN3	11	95165513	95232541	-	67029	0	NA	0.000314029930581729	0.0249837535729304	0.579130428983033	-0.788039793208032	0.690739966555184	-0.533785393776066	2499	11.2238360898639	2368	11.2100624832402	820	0.43344951945566	2392	10.927266632819	2588	11.3381792499001	1528	0.986134612056604	1447	10.2743201765784	1276	10.3183994751465	804	0.846044289572568	1652	10.212928410049	1248	10.2719133470481	1347	1.22708047041013
ENSG00000167323	STIM1	11	3854527	4093210	+	238684	0	NA	0.000316981910975635	0.0250851769442464	0.750775580385006	-0.413546368840032	0.783216360116166	-0.352517194077586	5448	12.3773141470792	5435	12.4083297407674	1195	0.331844288844184	5372	12.0807040923595	6074	12.5686686933805	3155	1.05689327275756	4090	11.9692125556278	3736	11.8673895352388	858	0.292314669734648	4207	11.9075102388222	4440	12.1161193284705	1626	0.675155704444496
ENSG00000173218	VANGL1	1	115641970	115698224	+	56255	0	NA	0.000319677569297548	0.0251653547578075	0.704006634362093	-0.506339070405199	0.803404557380584	-0.315801449670624	2050	10.9807608187685	2000	10.9665054519057	371	0.255029181112741	1855	10.6843288414208	1735	10.7615512324445	905	0.748852975989426	1443	10.4198821833206	1470	10.5230697448257	442	0.503236980787011	1490	10.3583624256608	1646	10.6837905599157	696	0.787497515953205
ENSG00000143514	TP53BP2	1	223779893	223845954	-	66062	0	NA	0.000321638122919099	0.0251871277722563	1.40191495203087	0.487398830086763	1.45793310197379	0.543924522363811	4371	12.0695010432391	4057	11.9865531497567	832	0.275876056677993	4303	11.7728721834954	5439	12.4093909361377	2514	1.01971801785276	6128	12.5334960288393	5884	12.5220622126777	1826	0.361367431089121	6274	12.4717997132887	6202	12.598510984327	2618	0.692024402969453
ENSG00000131711	MAP1B	5	72107234	72209565	+	102332	0	NA	0.000326143466446629	0.0254069157689699	1.62634408602151	0.701632521053926	1.9809083931802	0.986162164548213	1383	10.3091876000458	1182	10.2082343583398	625	0.610309174845009	1216	10.0127848832443	1160	10.1811522568656	784	0.83297673959689	2249	11.022299657363	1995	10.9609725734979	968	0.57333844396802	2409	10.9607761112852	2436	11.250956728418	1305	0.99991043704256
ENSG00000179361	ARID3B	15	74541206	74598131	+	56926	0	NA	0.000329548221876227	0.0255391334435375	1.62651265126513	0.701782043926217	1.87806738294203	0.90924882619315	606	8.99124116852545	622	9.283088353024	324	0.953259504676498	503	8.69532601614519	400	8.64745842645492	353	0.904843456853284	986	9.86230422949244	964	9.91404344286988	340	0.510356747961533	944	9.80061010852068	926	9.85545449294749	325	0.505189835468594
ENSG00000110237	ARHGEF17	11	73308276	73369388	+	61113	0	NA	0.000333697905353927	0.0257274204658695	0.673611937633897	-0.570010389065274	0.736197275306294	-0.441835684623921	2241	11.0623985416273	2156	11.0748104611605	634	0.489652068620502	2138	10.7660707665165	2450	11.2591547688668	1198	1.07148795731311	1509	10.489371123395	1649	10.6881737322741	441	0.487215959092512	1574	10.4277313138238	1637	10.67316163633	749	0.821854013441997
ENSG00000143321	HDGF	1	156742109	156766925	-	24817	0	NA	0.00033597278590039	0.0257699741472417	1.61595370883105	0.692385870740433	1.7433075001226	0.801827067325929	25282	14.5962765101439	23592	14.526071257641	5313	0.302264691340183	24469	14.2995284353165	23540	14.5228879855842	14413	0.973868297781657	40855	15.2066928304952	37892	15.2096095828276	17450	0.571473472611685	42657	15.144957474503	39420	15.2646831009382	24849	0.860317724072448
ENSG00000131873	CHSY1	15	101175727	101252048	-	76322	0	NA	0.000338323155289636	0.0257795886255254	1.45630812607836	0.542315633651169	1.7360879209999	0.79584001228621	1584	10.5941489624046	1692	10.7253662578956	358	0.340606247916857	1397	10.2976303660748	1379	10.4304525516655	655	0.692056756539129	2307	11.1103095875027	2230	11.1231496566356	696	0.434492182851753	2426	11.048669524208	2398	11.2281511352475	1197	0.806112040740245
ENSG00000131979	GCH1	14	54842008	54902826	-	60819	0	NA	0.000339616227013089	0.0257795886255254	2.66436142709411	1.41378980076809	2.63115597274013	1.39569677280218	645	9.23319700087855	603	9.23840473932508	247	0.56707890638681	518	8.9369449785995	469	8.876516946565	195	0.498796142226835	1718	10.3168407520128	1140	10.1566840037942	2129	0.965458052695881	1364	10.2549562762252	1101	10.1058491068217	798	0.647991364579289
ENSG00000019186	CYP24A1	20	54153446	54173986	-	20541	0	NA	0.000341268873962294	0.0257795886255254	3.37629112471308	1.75543930750234	3.22582547169811	1.68966838581938	174	6.65295838351774	99	6.64385618977472	177	1.6507646520794	141	6.3645067572337	66	6.06608919045777	157	1.57359118239686	588	8.53628223287733	308	8.27356776591543	769	1.27587044055497	456	8.47481081040456	422	8.70525880079599	337	1.06500158453474
ENSG00000106258	CYP3A5	7	99648194	99679998	-	31805	0	NA	0.00035919558379051	0.0269379103894079	3.34382080583194	1.74149753597604	3.30162001533742	1.72317408950208	677	9.265448541334	559	9.12928301694497	302	0.665535436365718	522	8.96920523623373	454	8.82972273508606	169	0.419175486186689	2263	10.6220331150085	1236	10.2673134017086	2381	1.18075583986063	1722	10.5601819149838	1572	10.6185442803444	960	0.748008974369249
ENSG00000028137	TNFRSF1B	1	12166991	12209228	+	42238	0	NA	0.000360204725404932	0.0269379103894079	15.4993611584327	3.9541368476414	14.4856586402266	3.85655337807255	39	4.68140459038244	43	5.4594316186373	29	1.75577542342646	47	4.52137464169979	45	5.52356195605701	43	2.21435662926328	607	8.19003760095913	418	8.54670878219398	603	2.00904854545843	682	8.12933849608082	436	8.14960400919364	721	2.23437013241944
ENSG00000186834	HEXIM1	17	45148475	45152099	+	3625	0	NA	0.000365590878968497	0.0270678747414917	0.580232337214668	-0.785297393561725	0.596278258220874	-0.745942361393387	4912	12.0918981586315	3953	11.9490971557292	2571	0.712263382761514	5034	11.795332225601	3702	11.8544788341716	3836	1.32765535269582	2850	11.4290168904212	2758	11.427777201709	750	0.383278338742973	3002	11.3673831384288	3252	11.6674045096439	1309	0.820646989601663
ENSG00000155744	FAM126B	2	200973718	201071671	-	97954	0	NA	0.000367242537888129	0.0270678747414917	1.55575455354216	0.637614468859441	1.72656989120151	0.787908735378079	2848	11.4468346765701	2869	11.4868350215631	601	0.299081282672669	2819	11.1503182737422	2754	11.4278366034585	1736	1.0259325923241	4430	12.0281398416469	4223	12.0443624220542	1662	0.49573949871553	4867	11.9664763172338	4800	12.2288922616863	2760	1.00114286248557
ENSG00000120526	NUDCD1	8	109240919	109334121	-	93203	0	NA	0.000367371703718849	0.0270678747414917	1.29972942435775	0.378211316510263	1.49868492042083	0.583697106750645	1121	10.0901417302622	1070	10.0647427647503	284	0.359296582241752	989	9.79399802638869	971	9.92481250360578	460	0.7098530941523	1457	10.4842354903713	1352	10.4016146535977	304	0.268318906206518	1482	10.4225404141495	1659	10.6968918692572	513	0.625544412911359
ENSG00000176783	RUFY1	5	179550554	179610012	+	59459	0	NA	0.000370210387480748	0.0271433174781841	0.797723424013984	-0.326039453660288	0.867969396195203	-0.204283919424731	2441	11.2263618076362	2294	11.1642784383012	516	0.284818298926282	2337	10.9299274498901	2826	11.4650561678312	1276	0.95475529800829	1947	10.9155688714901	1858	10.8602901815747	264	0.191176208478752	2029	10.8539581622842	2122	11.0514997996211	827	0.664166722448844
ENSG00000166889	PATL1	11	59636716	59669037	-	32322	0	NA	0.000375890882176806	0.0274253654864316	1.30814260318871	0.387519820422454	1.35227072528876	0.435384008818595	6000	12.5136172272998	6302	12.6218229473942	1376	0.344813006086115	6055	12.2169782952778	7777	12.9251835194342	3636	1.12108626410175	7849	12.9160929213754	7239	12.8217026385578	1552	0.24886683848191	8187	12.8543874100852	8276	13.0146550521323	3312	0.708734838253372
ENSG00000079277	MKNK1	1	46557407	46616843	-	59437	0	NA	0.000380587176738188	0.0275792319551675	0.813132952479875	-0.298436833360172	0.889300847457627	-0.169256534424811	1284	10.3182449511318	1253	10.292321632802	150	0.165687030480394	1180	10.0219728650602	1299	10.3442959079158	566	0.790978637063761	1044	10.0027479048406	1018	9.99293764146728	205	0.281499135717138	1049	9.94135647723296	1004	9.97283979167615	375	0.548689733481381
ENSG00000163517	HDAC11	3	13479724	13506424	+	26701	0	NA	0.000381687572021105	0.0275792319551675	0.68453682944168	-0.546799931456055	0.786492883364462	-0.346494383513724	1219	10.1808512394291	1196	10.2252074369435	412	0.466607436133384	1035	9.88444579882903	1051	10.0389189892923	381	0.719438457267225	835	9.64263976634473	828	9.6951432666024	270	0.429283783617646	814	9.58105923652709	860	9.74822405919101	258	0.565101482898909
ENSG00000123689	G0S2	1	209675412	209676390	+	979	0	NA	0.000385216191916218	0.0277003778004369	3.66150864260295	1.87243820117293	2.97049581005587	1.57070375358811	525	8.49943545928789	549	9.10328780841202	315	1.73285579422804	525	8.22104863260693	449	8.81378119121704	364	2.22227844899006	1921	10.4162249615471	1103	10.0974938212744	2126	1.08695129830077	1560	10.3546519800083	1260	10.3007521092811	933	0.896839793773687
ENSG00000075223	SEMA3C	7	80742538	80922359	-	179822	0	NA	0.000396999935853758	0.0283412772685104	1.44011847586885	0.526187504388028	1.56145452898046	0.642890557338269	4817	12.192969572025	5059	12.3049216695817	1112	0.369907425320047	4783	11.8963936215561	4684	12.1938333325465	2808	1.09451426230395	6937	12.7122959603701	7460	12.8651507530926	1676	0.398124095744647	7468	12.6506142690678	7992	12.9646077546762	3585	0.878309805710075
ENSG00000288953	NA	19	52699353	52700660	-	1308	0	NA	0.000397918581693334	0.0283412772685104	0.666467168262654	-0.58539428836729	0.739087301587302	-0.436183308150392	97	6.58821491858336	97	6.61470984411521	21	0.330516317701601	92	6.30028734187285	103	6.70043971814109	50	0.928600999751208	65	5.95224514973493	60	5.89231742277876	24	0.525929462443331	68	5.89492171349325	52	5.7279204545632	40	0.819335656833528
ENSG00000119392	GLE1	9	128504655	128543874	+	39220	0	NA	0.000401170320974273	0.028437462041764	0.77646255850234	-0.365011736231431	0.865295672282788	-0.208734907746093	2137	11.0314025556166	2007	10.9715435539508	471	0.301810292806044	2018	10.7349341200682	2134	11.0600203545079	1122	0.905740579583644	1659	10.684470378432	1620	10.6624045107956	230	0.191682492787173	1746	10.6228030962238	1863	10.8641510573507	684	0.727150935134959
ENSG00000278000	NA	18	80161752	80162413	+	662	0	NA	0.000403409396862116	0.0284612940984277	0.609799713876967	-0.713592621463902	0.691864784546805	-0.531437984373431	47	5.51724373032589	42	5.4262647547021	15	0.398751180520016	45	5.23755006305128	48	5.61470984411521	29	0.965942661695492	28	4.79285220529767	29	4.90608865275722	10	0.540289283910483	31	4.75177712006538	30	4.9305434529977	18	0.938650340518118
ENSG00000186104	CYP2R1	11	14877440	14892231	-	14792	0	NA	0.000406631826228765	0.0285539541075288	0.707378223495702	-0.499446288257825	0.811507310402861	-0.301324003645292	675	9.3807498473981	644	9.33315535031062	117	0.245027044667938	634	9.08483329888488	678	9.40726776424473	347	0.860454906112498	477	8.84110106286009	484	8.92123962747502	127	0.455424185806158	514	8.78015123672392	528	9.04712133440451	269	0.885492990925038
ENSG00000196850	PPTC7	12	110533245	110583318	-	50074	0	NA	0.000410642141073326	0.0285922383925728	1.55958110305375	0.641158579278935	1.85488966228045	0.891333370988816	5617	12.4072140827064	5307	12.3739526553702	1471	0.395715718848739	4722	12.1104840476666	4704	12.1999790076159	1750	0.546340172852808	8760	13.0098956496834	8768	13.0981965300991	2979	0.527423221071629	8759	12.9481470359672	8178	12.9977637294549	3925	0.681851206567642
ENSG00000110848	CD69	12	9752486	9760901	-	8416	0	NA	0.000411000284442278	0.0285922383925728	19.9849397590361	4.32084131891063	20.8722527472527	4.38351441421096	6	2.11108656727036	6	2.8073549220576	6	1.48617893976746	6	2.06580707093659	4	2.32192809488736	9	1.56161577422736	111	5.14991043646547	24	4.67214795395791	207	2.36870772865368	127	5.16114803142958	26	4.76957940555402	242	2.55114182761917
ENSG00000104549	SQLE	8	124998497	125022283	+	23787	0	NA	0.000418164228387363	0.0289559368703231	1.98600594654559	0.989869942624083	2.3426976779591	1.22817078832363	10337	13.3153208142655	9967	13.283088353024	1790	0.251626481498267	9196	13.0186080390127	9285	13.1808415655667	4165	0.693369254438114	20528	14.1117918496963	18654	14.1873119514345	12186	0.793578225805487	21543	14.0500672313579	17831	14.1069681559576	15559	1.02135246748543
ENSG00000129667	RHBDF2	17	76470891	76501790	-	30900	0	NA	0.000425569306896891	0.0293329037938101	1.82783958817669	0.870139464544406	1.81093664414826	0.856736074299136	2007	10.8166888122482	1657	10.6952282914958	911	0.722971620447677	1826	10.5204239247956	1589	10.6348110501717	1089	1.1202184017295	3669	11.6878802630599	2860	11.4825112914826	1984	0.642192001264896	3306	11.626144371739	2998	11.5491670691182	1011	0.445604270447757
ENSG00000125827	TMX4	20	7977346	8019805	-	42460	0	NA	0.000440899285858444	0.0302501404522236	0.746747789841675	-0.421307032306667	0.855964991360529	-0.224376302727521	1983	10.9100917847332	1998	10.9650627567446	491	0.378863913465867	1775	10.6135247677508	1683	10.7176764230664	907	0.754206468983523	1481	10.5201898892117	1456	10.5082878609187	222	0.191652644056134	1519	10.4585227940261	1591	10.6365323992547	540	0.623031134780557
ENSG00000165929	TC2N	14	91779746	91867536	-	87791	0	NA	0.00045383521062101	0.0309954942705865	1.47980483826213	0.565406920829185	1.66928286152314	0.739228441422934	7928	12.8798951879198	6968	12.76673593953	2718	0.468669142438649	6827	12.5831913433754	6092	12.5729370250173	3367	0.686342979311588	11733	13.4451451350337	10822	13.4010879686026	4473	0.440679236422768	11396	13.3834080564233	11762	13.5217158793878	3805	0.56326949900972
ENSG00000164056	SPRY1	4	123396795	123403760	+	6966	0	NA	0.000458651894410779	0.0311820744759183	1.6327934963513	0.707342341035196	2.051949003517	1.03699487651643	521	8.92881935292746	557	9.12412131182919	165	0.612139455874547	455	8.63319011650853	326	8.35314682549808	248	0.786499512348941	850	9.61002427391979	712	9.47876926523649	405	0.576740587884706	934	9.54891451959372	824	9.68818247675562	594	1.04394182514269
ENSG00000204138	PHACTR4	1	28369582	28500364	+	130783	0	NA	0.000466993512968371	0.0315796843169881	0.642801574733392	-0.637554631559993	0.68122212616108	-0.553802800234302	6020	12.4458034330336	6185	12.5947911180893	2501	0.578272500605015	6323	12.1492200914382	7447	12.8626373575588	4471	1.32410281117908	3870	11.8769970145605	3718	11.8575616429484	941	0.354189860793352	4307	11.8153883518822	4271	12.0606294855454	2260	0.962861845869594
ENSG00000084693	AGBL5	2	27042364	27070622	+	28259	0	NA	0.000470957938375967	0.0315796843169881	0.770545659139457	-0.376047647865175	0.82990876962275	-0.26897534258059	1748	10.747874280966	1743	10.7681843247769	327	0.276243096595929	1622	10.4513377938734	1689	10.7228075311695	800	0.872385004813573	1347	10.3494396268037	1244	10.2824896595366	356	0.377294196943791	1346	10.2878935441911	1362	10.4120124396771	474	0.613246666713274
ENSG00000197930	ERO1A	14	52639915	52695900	-	55986	0	NA	0.000472532020833863	0.0315796843169881	1.79190614235613	0.841495072940414	2.32975237392966	1.22017662102173	27734	14.60174664664	33322	15.0242306689172	12084	0.736917189591684	22150	14.3049794245359	18174	14.1496677436943	11441	0.586268843703049	49697	15.4710296038372	46024	15.4901301011246	19423	0.669416627229362	51605	15.4092870794323	44536	15.4412409280881	31695	0.85630343044954
ENSG00000127328	RAB3IP	12	69738860	69823204	+	84345	0	NA	0.000474324463723736	0.0315796843169881	1.50706305249372	0.591739777663725	1.55770445322368	0.63942153358227	2443	11.1481744279497	2120	11.0505289055306	1036	0.559445046986414	2481	10.8517545916196	2063	11.0112272554233	1940	1.16180910161276	3682	11.7885237810088	3709	11.8556513677021	1080	0.418163722249722	3864	11.7268351294599	4148	12.0184808920171	1671	0.837268477768521
ENSG00000159167	STC1	8	23841929	23854806	-	12878	0	NA	0.000475191117388551	0.0315796843169881	2.35820527463399	1.23768930602195	2.97210244397362	1.57148384429695	2568	11.1709956246804	2905	11.5048189876328	989	0.782590102378994	2234	10.8744531407118	1480	10.5323559252888	1357	0.891076270053329	6056	12.2888636646566	5332	12.3805651865539	3449	0.992821930526301	6640	12.2271869346287	6274	12.6150769342984	4555	1.32901137913974
ENSG00000149948	HMGA2	12	65824460	65966291	+	141832	0	NA	0.000479465292176997	0.0315796843169881	2.67011834319527	1.41690368549235	3.13764442207201	1.64968186614287	1420	10.4207931668918	1320	10.3674147512468	415	0.389631438656114	1391	10.1245265929781	1258	10.298062567719	916	1.02099136935684	3790	11.5076072117374	2713	11.405765254421	3126	1.04126968649523	4363	11.4460796612059	3564	11.7984255209205	3979	1.53411483248919
ENSG00000127666	TICAM1	19	4815932	4831712	-	15781	0	NA	0.000480884884278248	0.0315796843169881	1.64385410240592	0.717082260652299	1.65010658219778	0.722559212739054	1513	10.024479971298	1109	10.1163439612375	1459	1.2870712706759	1673	9.72963548998288	793	9.63299519714296	1982	1.86095480349653	2487	11.209077770641	2338	11.1912106933181	793	0.468339284036337	2761	11.1475312101502	2540	11.3095554111833	1643	0.978096195988553
ENSG00000273284	NA	18	9259388	9260390	+	1003	0	NA	0.000481391189695346	0.0315796843169881	3.10320584926884	1.63375940033721	3.53962536023055	1.82359667117276	119	6.80251293239846	104	6.71424551766612	49	0.536438167594112	116	6.51287200854041	113	6.83289001416474	84	1.0717190347904	368	8.18031384304265	356	8.47097083771099	235	1.11459208203227	409	8.12061641539104	306	8.24055283074783	328	1.39512395990471
ENSG00000197063	MAFG	17	81918270	81927735	-	9466	0	NA	0.000486340524183813	0.0317650446297698	1.49184694209499	0.577099528081368	1.52306832326771	0.606980661082336	2869	11.3611989290517	2545	11.3140167039014	1276	0.617320640939456	2892	11.0647711546023	1943	10.9248125036058	2227	1.18868129966108	4280	12.0151121121941	4175	12.0270948042972	1145	0.38213451282436	4405	11.9533875343088	4247	12.052556498281	1926	0.707780935922171
ENSG00000232133	IMPDH1P10	2	201137516	201140027	-	2512	0	NA	0.00049024334401603	0.0318807378106424	2.23591549295775	1.16086566215485	2.37392703862661	1.24727559520344	14	2.76163942849103	4	2.32192809488736	21	1.9298310898407	16	2.56690536257422	3	2	26	2.07775687799446	32	4.65513321080011	28	4.88243579536805	23	1.12578881019823	37	4.60900518803568	17	4.16769517734696	36	1.4321069946646
ENSG00000204528	PSORS1C3	6	31173735	31177899	-	4165	0	NA	0.000508268672625998	0.0329098464782123	1.52184549850334	0.605821900328144	1.90624122437518	0.930730695947381	290	7.74612947131781	173	7.44294349584873	307	1.08408111476104	237	7.45448116053337	208	7.70735913208088	170	1.32916788359262	441	8.66097333025686	374	8.54814138763192	211	0.597934824524296	453	8.60002384146957	443	8.79441220720439	214	0.938106269766277
ENSG00000122035	RASL11A	13	27270830	27275192	+	4363	0	NA	0.000511051690551573	0.0329474143774995	0.502761865793781	-0.992052868590787	0.520915161036921	-0.940879668099231	81	6.13363491235264	65	6.04439411935845	46	0.893026871829402	85	5.85578629246996	55	5.8073549220576	70	1.46711950991947	41	5.27693785017566	44	5.47564235748349	15	0.639253755787827	44	5.22439507593485	50	5.65814076587311	23	1.04212638959748
ENSG00000180626	ZNF594	17	5179535	5191868	-	12334	0	NA	0.000516404494543609	0.0331496224244153	0.533649398704903	-0.906035875201514	0.701107687793427	-0.512292040503827	288	8.02498480282402	290	8.18487534290828	141	0.684254609041804	227	7.7295195368983	191	7.58496250072116	99	0.544315836732997	154	7.21958262371576	158	7.31734881314586	40	0.427813840010422	159	7.15888726769786	179	7.49183083217373	73	0.737896133047943
ENSG00000108342	CSF3	17	40015361	40017813	+	2453	0	NA	0.000522716134872773	0.0334113898687695	51.6139493914158	5.68968912173901	28.3685200668896	4.8262189847365	104	5.33639436316337	40	5.35755200461808	149	2.12841551998563	120	5.06638025615797	22	4.52356195605701	194	2.44685074740279	5371	10.4485206555854	921	9.84705224364942	10027	2.5603696187979	3393	10.385981795579	1316	10.3436553743348	5456	2.15858437733806
ENSG00000267080	ASB16-AS1	17	44175968	44186723	-	10756	0	NA	0.000532409380378653	0.0335266963514515	0.734415826801045	-0.44533094544753	0.857689981858496	-0.221471825319353	357	8.46048232209371	334	8.38801728534514	71	0.268701168002365	331	8.16497345661536	322	8.33539035469392	172	0.834924941175518	262	8.01326415864903	270	8.07948231920235	48	0.307569673926467	284	7.95355729441902	326	8.35089688830993	122	0.881860767866933
ENSG00000169826	CSGALNACT2	10	43138445	43185302	+	46858	0	NA	0.000532709434589013	0.0335266963514515	1.45311320754717	0.539147103249279	1.58926370918053	0.668358533346426	883	9.749271055751	814	9.67065624911844	226	0.339974750321968	866	9.45344680735664	1002	9.97010589061218	533	1.0213244982232	1284	10.2760619963991	1112	10.1208787158604	370	0.381350785863518	1376	10.2145977745927	1258	10.2978135929397	740	0.830586368148274
ENSG00000287917	NA	11	65305345	65314737	-	9393	0	NA	0.000532956993434783	0.0335266963514515	1.85428748964374	0.890864937452865	2.0967381590706	1.06814670874184	80	6.12785063946848	66	6.06608919045777	46	0.848062478316109	75	5.84096069132014	53	5.75488750216347	63	1.07743192900398	149	7.10158921704295	140	7.14392832092027	65	0.638564897872041	156	7.04178744438789	125	6.97687088038125	96	0.896308297304204
ENSG00000135316	SYNCRIP	6	85607779	85644063	-	36285	0	NA	0.000533486242672024	0.0335266963514515	1.25166139369527	0.323844329277474	1.51171505579724	0.596186230611294	4088	11.947778845442	3872	11.9192357860283	1201	0.379441345112035	3525	11.6510542907069	4025	11.9751314569213	1461	0.663050194320437	5117	12.3039424174929	5052	12.3030473776774	923	0.215529220179843	5328	12.2422218507485	5900	12.5266119188679	2011	0.703641386815896
ENSG00000125149	PHAF1	16	67109941	67148544	+	38604	0	NA	0.000539675400823547	0.0337737446448443	0.778101802757158	-0.361969172677682	0.862195794764911	-0.213912568889866	1132	10.1143178601258	1031	10.0112272554233	246	0.308824834039531	1088	9.8181089523003	1252	10.2911706993219	609	0.96941017445813	880	9.76984308143406	877	9.77807712953536	123	0.208317061588897	938	9.70862075420764	1042	10.0246876500949	401	0.762669314123577
ENSG00000100461	RBM23	14	22893204	22919182	-	25979	0	NA	0.00054734200186194	0.0340821377464961	0.790669798233018	-0.338852776815783	0.851508702488749	-0.231906820446604	2739	11.4025609509494	2656	11.3755825124905	442	0.232531244721017	2459	11.1059974844817	2727	11.4136279290242	1101	0.72887194013915	2166	11.0363915956455	1952	10.9314669668918	595	0.354847329239309	2094	10.9746950235319	2150	11.0704279882433	593	0.425251794277655
ENSG00000243649	CFB	6	31945650	31952086	+	6437	0	NA	0.000549605464826623	0.0340821377464961	1.84421926383771	0.883010191583891	1.7371347723085	0.796709687150483	5048	11.9214535415652	4443	12.1176431013891	2917	1.26752598356897	5572	11.6251072003858	4398	12.1029598859101	4469	1.94340432153856	9309	13.0727986812368	9068	13.1466481147869	3544	0.59971704027416	9679	13.0110843338841	9017	13.1374413244666	4932	0.894650039519755
ENSG00000173276	ZBTB21	21	41986831	42010387	-	23557	0	NA	0.000551439281584011	0.0340821377464961	1.50616692682465	0.590881671176155	1.82385706018519	0.86699266665031	1409	10.3705361542697	1530	10.5802585674998	505	0.541175496956042	1152	10.0740772304229	994	9.95855271543101	472	0.529786974315555	2123	10.9505329397348	1982	10.9526553044917	1010	0.5100726838002	2101	10.8888732160505	1745	10.7698357140237	952	0.68326013136145
ENSG00000143578	CREB3L4	1	153967534	153974361	+	6828	0	NA	0.00055456126637512	0.0341340446961838	0.687737384698861	-0.54007032374001	0.751912889935256	-0.411362561359237	491	8.88906906847564	490	8.93957921431469	143	0.411196602855089	453	8.5935555167759	388	8.60362634498619	278	0.85836147508977	338	8.34941443907318	342	8.42416476043746	93	0.419847225710286	341	8.28810966773761	348	8.44275286489613	132	0.664135090532268
ENSG00000135926	TMBIM1	2	218274197	218292586	-	18390	0	NA	0.000557736674982675	0.034188801015229	1.31005050656191	0.389622433260269	1.46008309046484	0.546050472386522	24505	14.550256364038	23929	14.5465327764259	5149	0.309669836007295	22646	14.2535052441947	21262	14.3760575408485	12068	0.844675410378143	32103	14.9419275466162	33523	15.0329066718516	6327	0.298121710278372	33065	14.8801922094377	36054	15.1376491918046	12589	0.680295397227157
ENSG00000114745	GORASP1	3	39095222	39108369	-	13148	0	NA	0.000577427725829714	0.0352513734499389	0.735014058667518	-0.444156250141168	0.79616364401234	-0.328863101127827	3343	11.6716699861323	2969	11.5362472156881	800	0.326313241449947	2853	11.3749796599576	2964	11.5338163894334	1053	0.588027556356462	2457	11.1732373705176	2011	10.9737512318592	951	0.503231944590809	2271	11.1114888813307	2106	11.0413149263197	542	0.338327080274398
ENSG00000171940	ZNF217	20	53567071	53609907	-	42837	0	NA	0.000580109572804566	0.0352711336603166	1.40979151523161	0.495481827744255	1.52365881202965	0.607539880980526	7062	12.7351756824286	6617	12.6921795763125	2051	0.386709904945977	7025	12.4385090915703	7834	12.9357175593599	4557	1.07162549100213	9956	13.2296732881358	9222	13.1709002860534	2776	0.392368780596335	10704	13.1679704513639	9378	13.1951926770604	5479	0.857344751514772
ENSG00000124370	MCEE	2	71109684	71130239	-	20556	0	NA	0.000594029427506219	0.0359112819757403	0.657089972638017	-0.60583716849261	0.769800304620071	-0.377443852845159	414	8.63571300782726	379	8.56985560833095	135	0.424082567024815	394	8.34078378477755	376	8.55842071326866	238	0.974785182501422	272	8.02078431907017	254	7.9914522363469	90	0.468089961842833	303	7.96043483157611	272	8.09085760718112	186	0.98268970313513
ENSG00000173039	RELA	11	65653599	65663090	-	9492	0	NA	0.000595440123686809	0.0359112819757403	1.56018432393886	0.641716482628218	1.58792587118855	0.667143565021879	6451	12.544213932067	6881	12.748612176737	2358	0.622869491427581	6857	12.2476494367506	8457	13.0461008450288	4703	1.38918827423921	10064	13.2190501480582	8934	13.1232607655844	3384	0.484093317157384	10888	13.1573418710704	11976	13.5480182741647	5444	0.965945944515798
ENSG00000173145	NOC3L	10	94333226	94362959	-	29734	0	NA	0.000611178331900843	0.0365764549780252	1.35789366146023	0.441370504552552	1.63217290475677	0.706793897764034	734	9.46434894710321	654	9.35535109642481	238	0.402513174325157	618	9.16840362170244	518	9.01959072835788	233	0.587548950134198	997	9.8960285815523	952	9.8968461025013	393	0.406153549238092	1009	9.83454693558948	1070	10.0654034116905	424	0.698369992819725
ENSG00000101745	ANKRD12	18	9136228	9285985	+	149758	0	NA	0.000612997044280737	0.0365764549780252	1.6786858974359	0.747332309724466	1.81230742896268	0.857827706277745	5751	12.397656711434	5273	12.3646818558646	2193	0.526530000019606	5842	12.1010274384766	6445	12.6541884730595	3989	1.19983895159427	9654	13.1136869570255	8705	13.0877476692128	4216	0.602256545107535	10588	13.0519904910173	10211	13.3178572890988	6176	1.07362222416924
ENSG00000253930	TNFRSF10A-AS1	8	23189279	23190675	+	1397	0	NA	0.000613805589321678	0.0365764549780252	2.2342561284869	1.15979458157638	2.64511339092873	1.40332956922934	79	6.06170465226208	80	6.33985000288462	43	0.981598767193181	62	5.77143499835673	48	5.61470984411521	38	0.779730388147677	176	7.2358201791684	177	7.4757334309664	106	0.873573119591048	163	7.1734571705346	131	7.04422850174311	84	0.767774690118967
ENSG00000260912	NA	9	19453209	19455173	+	1965	0	NA	0.000621350882556616	0.0368791474222195	0.447515598843403	-1.15999012428297	0.460884634428123	-1.11752242485626	438	8.51419809832559	450	8.81698362325538	220	1.03562172696845	404	8.21882179087488	194	7.60733031374961	315	1.18261688523809	196	7.54462745315728	201	7.65805236002455	64	0.494490108434515	186	7.48344994144709	184	7.52721736938042	58	0.44373457371997
ENSG00000167105	TMEM92	17	50271406	50281485	+	10080	0	NA	0.000623952712379332	0.0368871965180145	1.85230383211679	0.889320762278561	2.02399608227228	1.01720649749674	365	8.47291018998112	376	8.55842071326866	86	0.389384956716686	340	8.17756610092759	270	8.08214904135387	200	0.861419092863879	677	9.28826764012386	703	9.45933846340756	255	0.620070514116022	689	9.22676805034676	562	9.13676349949581	356	0.806943397247208
ENSG00000137460	FHDC1	4	152936323	152979671	+	43349	0	NA	0.000635205867928435	0.0373307237484459	1.92105221618891	0.941896733481831	2.15045577581403	1.10464246252189	1056	9.84171341514817	1290	10.3342732853072	517	0.83929339848443	837	9.54547411762659	708	9.46964181723952	469	0.682527042488174	2028	10.7694088370646	1706	10.7367027567965	1241	0.792491258936204	1801	10.7076869241766	1655	10.6934606528936	695	0.579651008233449
ENSG00000204531	POU5F1	6	31164337	31180731	-	16395	0	NA	0.00063644678450583	0.0373307237484459	1.50119461337967	0.586111018635968	1.72217064112588	0.784228099127997	767	9.39464898159374	699	9.45121111183233	407	0.797629964320694	682	9.09918463808748	645	9.33539035469392	376	1.15621712097731	1152	10.0871749110669	1022	9.9990596741724	456	0.481389704754179	1175	10.0257763968131	1245	10.2827239900813	491	0.812683121200889
ENSG00000290862	NMRAL2P	3	185959943	185980872	+	20930	0	NA	0.000640932153816935	0.0374469618149996	2.34768907563025	1.23124135276274	2.57284524975514	1.36336468516154	79	6.19962240309908	87	6.4594316186373	32	0.66534870086098	68	5.90930160389382	52	5.7279204545632	41	0.765301893556211	186	7.30517074114593	130	7.03882512426482	115	0.850042646019795	175	7.24177336530585	138	7.12366708901436	125	0.732723055389523
ENSG00000145780	FEM1C	5	115520908	115544775	-	23868	0	NA	0.000646599668924131	0.0376310943505768	1.58300543409401	0.662666207924259	1.68150037271196	0.749749098644241	4736	12.1389118392651	4587	12.1636496760158	1477	0.478339907063875	4829	11.8423232252164	5400	12.399010832952	3088	1.20139202810507	7496	12.7785063435459	6448	12.6543931077722	2854	0.524783714244972	8121	12.716817183035	7171	12.8081580759933	4398	0.993151458300519
ENSG00000127947	PTPN12	7	77537295	77640069	+	102775	0	NA	0.00065868694805787	0.0381859716360526	1.69511322718	0.761381643175955	1.89983913701741	0.925877268002469	4869	12.1761044255218	4583	12.1623913287569	1598	0.482216944467007	4227	11.8793962952758	3472	11.7619666953821	2154	0.711281432547661	8254	12.8633273927353	7706	12.9107915105407	4658	0.627354084566667	8031	12.8016024894812	6520	12.6672396959289	4018	0.71381056124406
ENSG00000166920	C15orf48	15	45430579	45448761	+	18183	0	NA	0.000663379714286762	0.0382345234285626	2.59550236862399	1.37601380431635	2.54679706530565	1.34868400690647	1210	9.85325048938897	859	9.74819284958946	936	1.0964943977548	1149	9.55690849247898	655	9.35755200461808	1295	1.27559504387923	3141	11.2777848887271	3166	11.6284825293174	2055	1.09954321335109	2927	11.2160230044812	3042	11.5701065876067	1718	1.02577209988976
ENSG00000068745	IP6K2	3	48688003	48740353	-	52351	0	NA	0.000664637032254214	0.0382345234285626	0.709138874321432	-0.495859909347188	0.738427652597357	-0.437471514929019	4704	12.1184814649491	3763	11.8780509127285	1702	0.491592031160133	4737	11.8219295705741	4502	12.1366707623418	3124	1.1703902255803	3335	11.683968598505	3114	11.6049759309245	585	0.243267792084661	3498	11.6222820424678	3821	11.8999401459267	1394	0.733107138909552
ENSG00000113739	STC2	5	173314723	173328447	-	13725	0	NA	0.00069018053663158	0.0394674119155179	2.57317038143382	1.36354698770187	2.71065779124304	1.43864299069712	4062	11.1379897074774	1644	10.6838718686226	5356	1.44918731574726	4577	10.8415197357726	1005	9.97441458980553	7107	1.85294900565089	10452	12.9203633048338	11724	13.5168829116574	6347	1.37246758791327	12406	12.858832566576	14144	13.7873964106386	8209	1.94128008999617
ENSG00000183337	BCOR	X	40049815	40177329	-	127515	0	NA	0.000691345986619354	0.0394674119155179	1.54048613313599	0.623385695849526	1.72828458770385	0.78934079820954	1892	10.8544711628242	1953	10.9322147519684	384	0.325639821764135	1741	10.558104264352	1710	10.7406240444894	916	0.831222161296052	2914	11.4278065460129	2746	11.4233779788429	1030	0.497706151572443	3010	11.3660961178088	3096	11.5950064349741	1533	0.777331747123605
ENSG00000108960	MMD	17	55392622	55421924	-	29303	0	NA	0.000695035066433364	0.0395271463446533	1.47138382687927	0.557173638777452	1.76388686662784	0.818758031309763	527	8.99869908490715	514	9.00842862207058	144	0.36736474532561	458	8.70239819871389	491	8.94251450533924	206	0.668758667345679	775	9.53478367914466	798	9.64183019292701	232	0.451730713397034	808	9.47343291883987	608	9.25006303973617	444	0.734138699528948
ENSG00000224152	BAZ2B-AS1	2	159615292	159618637	+	3346	0	NA	0.000720171563446106	0.0408015381608462	0.625674217907228	-0.676516438610596	0.730662983425414	-0.45272197496918	124	6.90833960354309	128	7.01122725542325	33	0.418513069236018	121	6.61801802150162	129	7.02236781302845	73	1.04432141350843	77	6.15812672341783	89	6.49185309632967	32	0.665993799366834	88	6.10400388267767	98	6.62869392134633	55	1.1867813359619
ENSG00000166197	NOLC1	10	102152176	102163871	+	11696	0	NA	0.000723846404597088	0.0408549836738062	1.34515279014331	0.427770051638965	1.51675158991648	0.600984823659223	4643	12.1718429375087	4638	12.1795981308498	526	0.171151835103897	4350	11.87517730844	4457	12.1221809012598	2185	0.853151122567396	6245	12.5626227421709	5786	12.4984363600648	1713	0.362696234689336	6598	12.5009377035671	6881	12.748560939392	3123	0.800574032846742
ENSG00000267607	ICAM4-AS1	19	10285801	10289019	-	3219	0	NA	0.000743314425829411	0.0417960671696636	2.4812874251497	1.3110888625259	2.265625	1.17990909001493	11	2.792386574651	5	2.58496250072116	15	1.60406776174503	13	2.71431065382517	6	2.8073549220576	19	1.82524616417478	28	4.48195395258016	24	4.64385618977472	21	1.23086338985702	29	4.47951845719941	32	5.02219705967923	17	1.44008020399101
ENSG00000115825	PRKD3	2	37250502	37324833	-	74332	0	NA	0.000768187966193926	0.0429280398554404	1.55915779626305	0.640766944947763	1.71686852914697	0.779779567814322	2637	11.34945439184	2582	11.334831928118	416	0.216927366629568	2370	11.0529929982411	2382	11.2185632361903	1078	0.71948917887608	4111	11.8990666744424	3806	11.8932377202786	1848	0.54207984565256	4068	11.8373060312014	3534	11.7872892572919	2037	0.664086243961947
ENSG00000135604	STX11	6	144150487	144191939	+	41453	0	NA	0.000769185978555728	0.0429280398554404	3.14452186448823	1.6528406669702	2.85892857142857	1.51547457557129	139	6.34865319244712	124	6.96578428466209	109	1.88965510286506	117	6.05484032692237	68	6.10852445677817	129	1.71219367132793	436	8.20497396719092	304	8.24817724428231	442	1.26929375149483	334	8.14367580910643	344	8.42554509648898	185	0.896285265781613
ENSG00000227201	CNN2P1	22	30046276	30047193	-	918	0	NA	0.000772751608622217	0.0429667130489313	0.250935162094763	-1.99461345345294	0.225340136054422	-2.1498237953858	27	4.00769061262028	18	4.24792751344359	28	1.73676692913764	29	3.84404989492581	10	3.4594316186373	33	2.05811048838643	7	2.59703844532926	6	2.79248125036058	5	1.14137546515042	7	2.54898886164611	4	2.45344529780426	6	1.16724441431792
ENSG00000146733	PSPH	7	56011051	56051604	-	40554	0	NA	0.000779628704696195	0.0431885427264481	0.703512049710303	-0.507352960823676	0.758270781206561	-0.39921496292441	794	9.57083455080956	827	9.69348695749933	231	0.458844565851441	719	9.27460915352266	646	9.33762190199251	419	0.814903230882931	559	9.08077656723881	540	9.07946260190348	152	0.372883933796565	546	9.01920691418266	550	9.10459815849159	166	0.498430994274361
ENSG00000136048	DRAM1	12	101877580	102012130	+	134551	0	NA	0.000785587846939043	0.0433580716851191	3.0767383787937	1.62140177364751	3.15288363821138	1.6566719262302	694	9.38129554018399	703	9.4594316186373	207	0.432766859211881	656	9.08591913829833	547	9.09803208296053	416	0.934999536014523	2136	10.6638198865299	1606	10.6482749703487	1726	1.09001476819531	2068	10.6020804347316	1294	10.3329992820451	1829	1.06600158551776
ENSG00000119938	PPP1R3C	10	91628442	91633071	-	4630	0	NA	0.000798884341431774	0.0439298275543935	0.501031713574004	-0.997026170972047	0.678360500826837	-0.559875926932391	1793	10.6457871987537	1497	10.5488219084588	944	0.70646522740306	1411	10.3492719096436	1455	10.5077946401987	552	0.611094275468115	898	9.57739135402116	806	9.6555082653361	444	0.937755463627872	957	9.51587812500259	855	9.74089971583288	682	1.12383523412269
ENSG00000048052	HDAC9	7	18086949	19002416	+	915468	0	NA	0.00080852396864981	0.0442970439527297	2.79105366437206	1.48080986377307	2.71094405804053	1.4387953426038	3177	11.3647118686281	2505	11.2911706993219	1876	0.945223244907546	3336	11.0682245371619	1714	10.7439928610602	3022	1.44359195620969	8866	12.7094943548775	8416	13.0378161394607	6653	1.17590341047468	9043	12.6477127090153	6574	12.5950437470177	8067	1.22850924812632
ENSG00000087074	PPP1R15A	19	48872212	48876059	+	3848	0	NA	0.000834996185517366	0.0455804304627126	2.00284438271644	1.00205033078368	1.84845829100538	0.886322490623573	10632	13.1082489123786	9810	13.2601844773262	6061	0.967191099225726	12009	12.8116862265688	11624	13.5049430957701	9903	1.72644025946339	21294	14.1138258943524	17216	14.0714498674588	17130	0.808132025784341	22199	14.0520928413685	16906	14.0443810731956	17812	1.0975813480029
ENSG00000110660	SLC35F2	11	107790991	107928293	-	137303	0	NA	0.000860119669589317	0.046742971361267	1.36435462408516	0.448218679489418	1.49948249659365	0.58446468177656	1303	10.305945299774	1339	10.3880172853451	286	0.391557403039118	1272	10.0099408974327	1388	10.4398308839814	731	1.05453873755045	1777	10.7606949260899	1698	10.7300314378641	435	0.31714117094236	1908	10.6990745763814	2040	10.9954117319975	911	0.833765515740964
ENSG00000198900	TOP1	20	41028822	41124487	+	95666	0	NA	0.000862543297165856	0.046742971361267	1.34735054601601	0.430125251842598	1.44889722893424	0.534955267382677	10708	13.3443253656426	10622	13.3749036291121	2582	0.367991177158114	10374	13.0476078277746	12257	13.5814359894544	5930	1.01921913085572	14427	13.7767572506777	14294	13.8032583164274	3632	0.341892015327582	15031	13.7150376398026	15896	13.9560769168715	5997	0.775648914769374
ENSG00000100321	SYNGR1	22	39349925	39385575	+	35651	0	NA	0.0008670095885539	0.046815387783396	0.534540629832701	-0.903628485144763	0.654330614203455	-0.611908323153968	948	9.66908803009292	668	9.38586240064146	603	0.790957120980441	695	9.37268878894019	659	9.36632221424582	213	0.481879572605309	507	8.79408318216217	410	8.68292625525027	299	0.739021184273958	455	8.73233173849332	490	8.94098713623461	150	0.594622859574286
ENSG00000095321	CRAT	9	129094142	129111189	-	17048	0	NA	0.000878289059614686	0.0471159925132912	0.708878887070376	-0.496388932794154	0.756907137375288	-0.401811783667314	1222	10.1762739915547	1052	10.0402897210257	452	0.482539340388365	1042	9.87986817827708	1073	10.0687782779854	393	0.765070147207789	866	9.61297506939864	694	9.44068844407854	455	0.637257813364039	789	9.5513426732937	776	9.60219721310404	225	0.518415474640444
ENSG00000108963	DPH1	17	2030137	2043898	+	13762	0	NA	0.000878876907883147	0.0471159925132912	0.788913400369382	-0.342061151701343	0.858011138481311	-0.220931718342675	650	9.32085526722268	668	9.38586240064146	122	0.284092167158612	622	9.02543009577022	737	9.5274770060604	340	0.962835074842979	513	8.97500282612328	495	8.95418458182638	107	0.298485241722128	534	8.91394239652464	562	9.13698883630986	215	0.734378549188458
ENSG00000163832	ELP6	3	47495640	47513712	-	18073	0	NA	0.000891606926370226	0.0476277314204267	0.778756890049318	-0.360755072454081	0.912538018248759	-0.132043429052413	460	8.83388935766266	475	8.89481776330794	66	0.204146395213842	416	8.53865268099238	434	8.76487159073609	195	0.746519744647547	358	8.47037849459706	360	8.49558375307	55	0.232586401485788	380	8.4093489667191	410	8.68299031334433	162	0.76645277152177
ENSG00000126088	UROD	1	45010950	45015575	+	4626	0	NA	0.000899226168496832	0.0478103411392532	0.790919127794645	-0.338397909537482	0.841545790671217	-0.248886320448061	1208	10.2044702768187	1237	10.2737955992143	260	0.338494095922867	1172	9.90830279420485	1371	10.4220647661728	646	1.02971805083991	955	9.87322799018924	954	9.90011028524577	181	0.300251279333152	986	9.81178344899206	1040	10.0230237702013	370	0.706275998210497
ENSG00000155903	RASA2	3	141487027	141615344	+	128318	0	NA	0.000904288157872943	0.0478103411392532	1.39187274396808	0.477027314607176	1.60912858875859	0.686279619381261	2105	10.9686985439988	2084	11.025831668332	693	0.473752904348783	1814	10.6722225256017	1412	10.4645457503339	895	0.678437160596538	2931	11.4600835110318	2742	11.4215042961351	898	0.408278013252879	2918	11.3984379354438	3108	11.6019997094737	1129	0.600444955427459
ENSG00000141504	SAT2	17	7626234	7627876	-	1643	0	NA	0.000905993451201941	0.0478103411392532	0.715626786549556	-0.48272070512339	0.76621522460439	-0.384178402663763	1283	10.2644851866568	1138	10.1535520317081	399	0.431332996464342	1045	9.96800938609423	1136	10.1510165388922	301	0.456121381170562	918	9.66796134375691	686	9.42501404082881	518	0.688941907568926	801	9.60600592389724	814	9.67065190511035	189	0.356323199265725
ENSG00000089692	LAG3	12	6772512	6778455	+	5944	0	NA	0.000907811518589817	0.0478103411392532	0.440672153635117	-1.1822223602457	0.434498956158664	-1.20257538377756	49	5.09004739476596	27	4.8073549220576	45	1.35822060183891	32	4.79526982321362	26	4.75488750216347	21	0.895498335828221	21	3.17296471171772	7	2.95344529780426	33	2.04333166452213	14	3.0423511174055	7	2.98863996174996	15	1.77129530822186
ENSG00000105855	ITGB8	7	20330702	20415754	+	85053	0	NA	0.000927497444272922	0.0486757167508424	2.35909104853914	1.23823110011237	2.37912254160363	1.25042958265452	11952	13.299211735026	8021	12.9697462508145	7531	0.853752827322685	13220	13.0025386504233	10973	13.4218018604699	12146	1.54633866345382	28196	14.4168023480012	22080	14.3363146343161	21786	1.04664491332532	31452	14.3550818926082	25705	14.6298826431399	26488	1.46535057474031
ENSG00000150403	TMCO3	13	113491021	113554590	+	63570	0	NA	0.000932015291345726	0.0487417927016015	0.737100549562385	-0.440066660831028	0.884595498783455	-0.176910193708121	3275	11.6400263506753	3130	11.6124077931387	774	0.342778712784194	2740	11.3433566472613	2943	11.523561956057	878	0.502300295892235	2414	11.1846368491414	2141	11.0647270426579	682	0.398108429426191	2424	11.1229669008873	2075	11.0195478791588	1059	0.599543593831676
ENSG00000279456	NA	9	41061290	41062917	+	1628	0	NA	0.000944619231951243	0.049228814816358	0.427215189873418	-1.22696515112627	0.563537675606641	-0.827416029132498	74	5.98312978908029	52	5.7279204545632	45	0.859685471995841	52	5.69131908192674	51	5.70043971814109	14	0.356481737565726	32	4.65997402587073	28	4.85454190627517	21	1.18750703558343	29	4.58327156921678	22	4.52219705967923	21	1.12486957648492
ENSG00000058799	YIPF1	1	53851719	53889798	-	38080	0	NA	0.00096345569049985	0.0500361345930773	0.767690134827193	-0.381403985967344	0.888943127440735	-0.169836973226959	1404	10.4286412728134	1402	10.4542992936199	292	0.292245993269083	1212	10.132236116891	1299	10.3442959079158	485	0.596105572017702	1078	10.0448003231856	1026	10.0033534220908	227	0.305629664276113	1077	9.98318643121312	1019	9.99433610323267	374	0.540150203846661
ENSG00000239887	C1orf226	1	162378841	162386812	+	7972	0	NA	0.000995524995901953	0.0511872126961064	0.671089029628012	-0.575423921483413	0.706090149876967	-0.502075703915733	916	9.74309006432713	812	9.66711154207503	378	0.530966438662259	894	9.44701411635446	654	9.35535109642481	605	1.09390918493867	615	9.19455960549272	604	9.24197085267183	195	0.469872153489116	631	9.1334448119515	616	9.26715904135923	293	0.747350930853528
ENSG00000100644	HIF1A	14	61695513	61748259	+	52747	0	NA	0.000996478327982652	0.0511872126961064	1.7022823974944	0.767470390531072	1.77317059745207	0.826331345180796	12112	13.393899883842	10557	13.3660489506706	5945	0.742568872958824	13020	13.0972261453926	14517	13.8255551008708	10218	1.45009162378061	20617	14.1925699638087	18825	14.199543669549	8897	0.664240156600704	23086	14.1308636859238	21194	14.3709346784147	14958	1.15068600650746
ENSG00000173744	AGFG1	2	227472152	227561217	+	89066	0	NA	0.000999377761562434	0.0511872126961064	1.2940733128798	0.371919352362906	1.37431974188392	0.458717692922749	5628	12.3979285664879	5412	12.4022126727146	1692	0.433842100903403	5672	12.1013277204119	5740	12.4870863402713	3753	1.12805015113592	7283	12.8103153329791	7676	12.9062307366067	1242	0.248017905731741	7795	12.7486029821212	8750	13.0953089461123	3333	0.809874663150575
ENSG00000137193	PIM1	6	37170152	37175428	+	5277	0	NA	0.00100230994056773	0.0511872126961064	1.68535152114068	0.753049532009373	1.69126461890934	0.758102404585765	4722	11.9507365080829	3321	11.6978363579624	3357	0.823245544596401	5005	11.6542073380042	3779	11.8841705191084	5003	1.4207354736841	7959	12.8229063108155	8300	13.0191240832057	3403	0.65362590469544	8465	12.7611864144691	5885	12.5207173678296	5095	0.959616223329252
ENSG00000267278	MAP3K14-AS1	17	45247916	45269824	+	21909	0	NA	0.00100273138463323	0.0511872126961064	0.639267676767677	-0.645507946057161	0.723996350364963	-0.465945670125345	330	8.2783475345147	358	8.48784003382305	124	0.535251412372231	274	7.98208504969239	246	7.94836723158468	130	0.58943034749878	211	7.62687771723061	170	7.42191146606546	83	0.546103250807826	198	7.56481670701947	182	7.51567829812785	67	0.474992879395713
ENSG00000134333	LDHA	11	18394560	18408425	+	13866	0	NA	0.00101749870557144	0.051717374126293	1.3364689784726	0.418426350769805	1.62426988437813	0.699791366823928	90319	16.417558098251	91619	16.4833749424054	22888	0.379609274037349	76883	16.1207833532883	85505	16.3837380377531	30852	0.586116152494282	120709	16.8488834543117	117468	16.8419205416998	26418	0.313151130819187	124878	16.7871407298325	132578	17.0158665130607	51628	0.691760930505532
ENSG00000165410	CFL2	14	34709113	34714823	-	5711	0	NA	0.00102259601904872	0.051717374126293	1.61004760960127	0.687103349905175	1.85898536786426	0.89451541480137	1008	9.94198178386099	957	9.90388184573618	254	0.328693720791704	970	9.64597860891506	909	9.82972273508606	622	0.942544299707245	1623	10.536988491469	1342	10.3911411980688	717	0.617256498178676	1804	10.4755200675582	1703	10.7347056453228	1021	1.14981864128475
ENSG00000089486	CDIP1	16	4510669	4538828	-	28160	0	NA	0.00102349018796435	0.051717374126293	0.700777493990385	-0.512971652468032	0.756857781963739	-0.401905860107582	887	9.7114639881647	776	9.60177078840771	305	0.517621199913029	849	9.41552146555794	797	9.64024493622235	522	1.06891187009842	622	9.21893272704411	654	9.35534941505808	191	0.441252382579364	643	9.15745656317499	548	9.1006623390052	304	0.765257052212346
ENSG00000261578	NA	11	76800364	76804555	+	4192	0	NA	0.00103461339049309	0.0521034090289736	1.83387191539365	0.874892879129612	1.96487603305785	0.974438293585969	113	6.61946117549541	110	6.79441586635011	63	0.853624248400372	121	6.33496412933366	129	7.02236781302845	97	1.49467173555273	208	7.5532614931594	203	7.67199187631227	93	0.724181894171778	238	7.4954845738841	248	7.95147016156414	141	1.28540603578406
ENSG00000091127	PUS7	7	105439661	105522271	-	82611	0	NA	0.0010468342802385	0.0525419474145207	1.58100821636426	0.660844865278301	1.9936980335225	0.995446914987123	584	9.14143165883418	577	9.17492568250068	160	0.40238363423821	505	8.84555146866876	477	8.90086680798075	225	0.661873218033621	924	9.72222425592078	813	9.66844938529381	440	0.605583197629134	1007	9.6610246276465	981	9.93860910970755	650	1.0275484636503
ENSG00000137462	TLR2	4	153684070	153706260	+	22191	0	NA	0.00105783313284603	0.0527289339941117	3.00513126690938	1.58742801056476	3.125	1.64385618977472	1996	9.68451370871104	766	9.58308276750293	2812	1.99907786697504	2153	9.38754863342563	403	8.6582114827518	3774	2.04711300664487	5998	11.7962113499371	2771	11.4365687414518	5871	1.56160538500535	6729	11.7345553129688	2388	11.2208637089975	8328	1.66568467316361
ENSG00000236846	NA	1	223144049	223144954	+	906	0	NA	0.00106060969443427	0.0527289339941117	0.035377358490566	-4.82102985895468	0.09765625	-3.35614381022528	4	1.45937311921786	2	1.58496250072116	7	1.3864286731189	2	1.22414785439421	2	1.58496250072116	4	1.09070616571242	0	0.125	0	0	1	0.337831962346088	0	0.173746875060096	0	0	1	0.480022681490788
ENSG00000107968	MAP3K8	10	30434021	30461833	+	27813	0	NA	0.0010611358649614	0.0527289339941117	2.09014927214409	1.06360597890514	2.09562817916934	1.0673827666589	1351	10.0024761831299	1092	10.0940776856719	1102	1.09781473690636	1350	9.70666372484838	544	9.09011241966429	1564	1.3455245882275	2824	11.2295409787658	2578	11.3326705612022	1530	0.900375184798371	2829	11.1678698536872	2184	11.0937446045646	1898	0.953162344702078
ENSG00000141543	EIF4A3	17	80134369	80147151	-	12783	0	NA	0.00106763165450938	0.0528044684700698	1.34431151288735	0.426867487835903	1.43454351363756	0.520591729666019	4782	12.1790472646829	4731	12.2082343583398	1207	0.377099267419172	4793	11.8824637322648	5971	12.5439984501345	2860	1.12294275309042	6429	12.6129976981475	5810	12.5045707179624	1565	0.330178522016692	6876	12.5513223345199	7113	12.7949750828941	3094	0.84271559701047
ENSG00000003989	SLC7A2	8	17497088	17570573	+	73486	0	NA	0.00106971678454444	0.0528044684700698	2.35935357187383	1.23839163653653	2.57966563669706	1.36718408288118	2674	11.2087052507163	2643	11.3685064615077	1243	0.78601426108402	2654	10.9122984261102	1946	10.9270371687203	2014	1.28175481779323	6308	12.3109732960924	6172	12.5901068035625	3875	1.02506638043044	6846	12.2493826644008	5579	12.4151843897525	4896	1.37005304150825
ENSG00000160208	RRP1B	21	43659560	43696079	+	36520	0	NA	0.00108481548785215	0.0533230047786975	1.26867457908808	0.34332205866446	1.41717742836916	0.503020392697571	1845	10.8281218666905	1824	10.8336807486547	340	0.260613439596144	1789	10.5318052040952	2109	11.0430272835945	1004	0.977677700116296	2341	11.1737221079468	2524	11.3020268273031	384	0.248282877467639	2536	11.1120359965317	2904	11.5031363268607	1167	0.832388984486423
ENSG00000148985	PGAP2	11	3797724	3826371	+	28648	0	NA	0.00108735150481398	0.0533230047786975	0.783692617866005	-0.351640187531972	0.896963548341165	-0.156878738166452	1075	10.0456137877837	1037	10.0195907283579	213	0.278103250340247	936	9.7493550496974	1036	10.0182001788132	371	0.646072212863027	842	9.69145974229156	767	9.58496127773238	180	0.285073267369432	840	9.62993400071028	872	9.76900539872789	270	0.539713306023643
ENSG00000133657	ATP13A3	3	194402672	194498364	-	95693	0	NA	0.00109724370738216	0.0536322684029899	1.4798709952114	0.565471417286241	1.58860559433321	0.667760988923126	18085	14.0333828678697	15365	13.9074540383186	7597	0.570167275777157	18033	13.7366556257068	15664	13.9352571492584	13046	1.1522982433826	26763	14.6292327298496	23826	14.5403065197804	9071	0.486624337172614	28647	14.5674985527376	29332	14.8398346927275	14045	0.939390582770553
ENSG00000167074	TEF	22	41367333	41399326	+	31994	0	NA	0.00111561530395908	0.0543526322518433	0.638191707000649	-0.647938233287958	0.628974562798092	-0.668926422563586	1336	10.2356567925153	1460	10.5127404628035	583	0.714589421199362	1132	9.93915566419674	964	9.91438513215544	629	0.812479937530291	853	9.49608100548385	614	9.26555744533536	563	0.809717454412979	712	9.43442264451645	698	9.44811297885038	177	0.366642126258233
ENSG00000123908	AGO2	8	140520156	140635633	-	115478	0	NA	0.00112355733575897	0.0545323759738635	2.0105781887059	1.00761044171642	2.03984599121444	1.0284602325406	8306	12.8582852109147	6376	12.6386621658597	4236	0.691845839651832	8924	12.5616334706086	7348	12.8433322362176	7218	1.39911027437312	16701	13.782330767266	15706	13.9361980471581	9352	0.881502795264471	18203	13.7206174938156	13176	13.682567791959	12246	1.2448830953013
ENSG00000142867	BCL10	1	85265776	85276632	-	10857	0	NA	0.00112714153084705	0.0545323759738635	1.41477844914401	0.500576148218569	1.55001162996766	0.632279040295461	3310	11.6710469210277	3306	11.6913073301911	599	0.261179378647363	3009	11.3744140495402	3357	11.713386514937	1461	0.774657998126938	4683	12.1210105458379	4191	12.0329261382279	1769	0.434261309227952	4665	12.0593234568783	4652	12.1839433394045	1994	0.640027484687973
ENSG00000145911	N4BP3	5	178113532	178126081	+	12550	0	NA	0.0011302424651934	0.0545323759738635	1.63926205373574	0.713046503250434	1.72974978795589	0.790563363999464	906	9.02421033216902	391	8.61470984411521	1089	1.49734707160389	1022	8.7299014255056	323	8.33985000288462	1417	1.98948008445022	1485	10.3489323087103	1510	10.5603676337007	706	0.796273492037348	1767	10.2878428009922	1658	10.6947001352154	1226	1.4005231091625
ENSG00000186815	TPCN1	12	113221050	113298585	+	77536	0	NA	0.0011565872162755	0.0556240353499443	1.46038532541393	0.546349077131866	1.65409578012593	0.726042775931152	5814	12.3785091956689	5356	12.3872095807196	2394	0.647115663174566	4902	12.0818041336447	4384	12.0983611273321	2557	0.749776538105784	8491	12.9807300715194	7562	12.8844759129485	2953	0.447169584121781	8109	12.9189892389693	8398	13.0358042363204	2346	0.467842896906262
ENSG00000111911	HINT3	6	125956770	125980244	+	23475	0	NA	0.00116165566736904	0.0556807626656452	1.31854632471138	0.398948258542142	1.52094919110212	0.604971959131215	1825	10.7750950195843	1954	10.9329528921947	505	0.445203759323679	1582	10.4785106053326	1404	10.4563544151083	758	0.677464605494855	2406	11.1973861610666	2409	11.2347725946737	577	0.321691616162696	2407	11.1356316807821	2481	11.2772020323056	831	0.569723119576614
ENSG00000139531	SUOX	12	55997180	56006641	+	9462	0	NA	0.00116521218923226	0.0556807626656452	0.634173941157452	-0.657049498012169	0.757612870355855	-0.400467255315424	1031	9.9047427754089	975	9.93073733756289	400	0.582908439529476	851	9.60837519456219	752	9.55650605467193	389	0.614387901317706	654	9.29677189299649	686	9.42300531537361	188	0.422170411824205	644	9.23516660366846	617	9.27139503077745	227	0.572295215475143
ENSG00000137331	IER3	6	30743199	30744548	-	1350	0	NA	0.00117315710780686	0.0557675909760445	3.09843647788312	1.63154039142316	2.73254746299017	1.45024655501003	7236	11.5237887766846	3411	11.7364019313183	10213	2.07976922188554	9439	11.2282074481165	4267	12.0593444608244	14756	2.80940776076468	22420	13.761817319091	14721	13.7890645721356	19183	1.5940934182033	25792	13.7002110608337	18320	14.1529989709788	21734	2.10437408311126
ENSG00000167333	TRIM68	11	4598672	4608231	-	9560	0	NA	0.00117448627114087	0.0557675909760445	0.611006438867345	-0.710740511450492	0.663791508648599	-0.591197920591535	911	9.69104451863033	793	9.63299519714296	391	0.689392952137322	721	9.394381972432	641	9.3264294871223	300	0.542409667022302	557	8.91545736913981	473	8.88853774044212	315	0.783665709090533	478	8.85329341723031	476	8.89922324344369	123	0.412320767483953
ENSG00000174233	ADCY6	12	48766194	48789089	-	22896	0	NA	0.0011966903865394	0.0566420826312337	0.768967859898682	-0.379004794923652	0.880240141238358	-0.184030931011033	3974	11.9198612673013	3963	11.9527412471865	917	0.342884995770036	3701	11.6232881947512	4666	12.1882797519641	1854	0.919391812777869	3056	11.5520495877108	3056	11.577900836887	532	0.297011078005594	3257	11.4904037188431	3470	11.7609073156867	1403	0.81739312352936
ENSG00000130487	KLHDC7B	22	50545899	50551023	+	5125	0	NA	0.00121823947918341	0.0574801510730167	1.93930363864492	0.955538705286828	1.99242892459827	0.994528260246599	53	5.31893609182439	29	4.90689059560852	46	1.17482690496827	54	5.04788466965154	32	5.04439411935845	63	1.50628761759365	103	6.48998203235794	91	6.52048729940865	63	0.79304918322203	107	6.43404279834096	92	6.54687383139283	71	1.0620524379689
ENSG00000135617	PRADC1	2	73228010	73233239	-	5230	0	NA	0.00125341689625237	0.0589539513120964	0.718087536549708	-0.477768372220077	0.795786298170494	-0.329547035930676	365	8.47922723324952	378	8.56605403817109	77	0.352570371552053	343	8.18484411518091	401	8.65105169117893	182	0.937195988068116	262	7.95509043199908	254	7.99151906181551	78	0.566341220657261	273	7.89550890298119	282	8.14655618364602	121	0.920381678622829
ENSG00000080371	RAB21	12	71754863	71800286	+	45424	0	NA	0.00126301788627083	0.0592193057208553	1.54519600980049	0.627789857178678	1.60927381582699	0.686409819614282	4762	12.076187902179	3942	11.9450779951078	2172	0.659496805430512	4911	11.7795848760597	3886	11.9244413923392	3699	1.28436748171242	7358	12.7557135195614	7304	12.8343959344623	2627	0.523236853549057	7902	12.6940414048802	9326	13.1871917966317	3859	0.990067703240757
ENSG00000280303	ERICD	8	140636281	140638283	+	2003	0	NA	0.00127636141383699	0.0596069719405619	4.35314685314685	2.12205869017705	4.51572847682119	2.17495874188589	10	2.834850312053	10	3.4594316186373	7	1.60732655098463	10	2.82669516340347	11	3.58496250072116	9	1.67738750406009	42	4.78530786283691	34	5.14960400919364	37	1.58077300215562	45	4.77948540822156	32	5.01808680627674	43	1.76011890618922
ENSG00000151500	THYN1	11	134248279	134253370	-	5092	0	NA	0.00128304501976381	0.0596069719405619	0.684198094638217	-0.547514008407715	0.798133358991629	-0.325298270392917	847	9.64771825706895	827	9.69348695749933	288	0.502518285877218	693	9.35134585951064	655	9.35755200461808	246	0.524092118400525	579	9.1194583294392	526	9.04291774698303	184	0.417770812232023	553	9.05768392488889	554	9.11581685305147	149	0.426274703204046
ENSG00000178035	IMPDH2	3	49024325	49029447	-	5123	0	NA	0.00128399588129097	0.0596069719405619	0.643115942028985	-0.636849242386125	0.63517872250423	-0.654765509629057	290	8.00746441513412	290	8.18487534290828	142	0.773668142851014	315	7.71613228911081	310	8.2807707701306	251	1.50338517334545	186	7.51579441661949	175	7.45940833095766	43	0.317500572491892	200	7.45614214071252	224	7.8137669422364	90	0.842954824767239
ENSG00000261159	NA	3	128859716	128860526	-	811	0	NA	0.00128722684607886	0.0596069719405619	0.469961240310078	-1.08938631834876	0.548941798941799	-0.865274897986785	17	3.93099611537656	15	4	11	0.93671758041464	13	3.66096082620683	14	3.90689059560852	5	0.605405240780453	8	2.39179124687275	6	2.9036774610288	10	1.67974668190436	7	2.28158874834655	4	2.32192809488736	7	1.5918619900555
ENSG00000167378	IRGQ	19	43584367	43596134	-	11768	0	NA	0.0012929469944522	0.0596870623333999	1.28980763824746	0.367155918330686	1.42112903225806	0.507037550884407	1660	10.6592642657358	1639	10.6794800995054	399	0.346247532710278	1550	10.3628945958878	1413	10.4655664048094	899	0.866832318186605	2141	11.0421723142179	2044	10.9975319592393	397	0.258768811018822	2203	10.9804603864495	2338	11.1913602935787	827	0.656121119429326
ENSG00000171311	EXOSC1	10	97435909	97446017	-	10109	0	NA	0.00130076823075246	0.0598633551611218	0.818249064485249	-0.289388047068302	0.926957616649244	-0.109424718979196	766	9.57387217001842	755	9.56224242422107	90	0.170325902365735	702	9.27773443128184	775	9.59991284218713	336	0.770327101839679	627	9.27722322672178	644	9.33385723994749	98	0.228054931306317	650	9.21601002158997	621	9.27848312671619	266	0.658081572591178
ENSG00000171711	DEFB4A	8	7894677	7896716	+	2040	0	NA	0.00130770361806967	0.0599979233603313	1.21753875968992	0.283967700457401	1.09616293728333	0.132462261199047	172	4.04908732508225	5	2.58496250072116	353	3.53601963672687	212	3.90167504260396	8	3.16992500144231	498	3.55745723645583	209	6.98841572924568	114	6.78965796879001	197	1.57404274781718	232	6.92566846465591	82	6.37462046951116	285	1.6844099699175
ENSG00000158711	ELK4	1	205597556	205632011	-	34456	0	NA	0.00137118258910688	0.0627179754901272	1.33026172924167	0.411710124170516	1.46604585044995	0.551930224332821	5833	12.4597388772212	5260	12.3611213347348	1644	0.390016938857814	5534	12.163092724901	4272	12.0610336016811	3545	0.916437474604489	7759	12.8815688531335	7326	12.8391002389563	1946	0.343429121384742	8113	12.8198551478728	8730	13.0914830528967	3404	0.76930676070739
ENSG00000288855	NA	14	50736300	50737517	-	1218	0	NA	0.00137632543113918	0.0627612788827703	2.92534722222222	1.54860787462691	3.61213235294118	1.85285075589563	5	1.57273576709393	0	0	7	1.79689016005027	5	1.41053847327552	0	0	8	1.7361657726819	14	3.29817787030185	8	3.08496250072116	13	1.46132328761507	16	3.27397604300888	8	3.08496250072116	17	1.72847446133026
ENSG00000081386	ZNF510	9	96754553	96778129	-	23577	0	NA	0.00138082940145559	0.0627752746430738	0.663564457736502	-0.591691481077796	0.777995672166622	-0.362165965075791	847	9.64914304701547	724	9.5018371849023	290	0.497076171556516	739	9.35310166351061	652	9.35093918154643	406	0.728225836167914	562	9.07070954584114	528	9.04552654545725	177	0.448642358347709	575	9.00896123071271	525	9.03887727301022	292	0.687926762176037
ENSG00000154548	SRSF12	6	89095959	89118071	-	22113	0	NA	0.00138840353511014	0.0629283384080072	2.32752999478352	1.21879975985565	2.43692382338671	1.2850611540814	128	6.77064727612167	89	6.49185309632967	75	0.877036316155103	137	6.48265273542786	112	6.82017896241519	116	1.50962563442576	297	7.92600573067582	312	8.26015587187758	169	1.02438063540612	335	7.86779251541056	328	8.35832936215947	216	1.49933103746171
ENSG00000162695	SLC30A7	1	100896076	100981757	+	85682	0	NA	0.0014110068465364	0.0637596054490783	1.37480060262318	0.459222389206676	1.58941899828697	0.668499494143438	1881	10.8402634635884	1757	10.7797193551434	475	0.331398548803074	1635	10.5437279119707	1670	10.7064960180612	702	0.649183523673477	2586	11.2713308226339	2434	11.24970593531	906	0.423768972405626	2598	11.209639621056	2437	11.2514065563574	1169	0.636295264404068
ENSG00000107021	TBC1D13	9	128787253	128810430	+	23178	0	NA	0.00144714319121329	0.0651733491134025	0.759846216312237	-0.396220630822431	0.810102072219943	-0.303824397003841	1314	10.3278455358761	1383	10.4346282276367	269	0.330329649463907	1300	10.0317518585771	1486	10.5381889320524	763	1.06832091220551	998	9.89214825372018	940	9.87281828913732	303	0.489013406565958	1053	9.83089488217704	990	9.95247604062247	492	0.895136357237348
ENSG00000260196	NA	11	17380649	17383531	+	2883	0	NA	0.00145100790631564	0.0651733491134025	1.66080562659847	0.731883236484222	1.9765127388535	0.982957253524109	52	5.6115060836983	54	5.78135971352466	20	0.663189369163231	42	5.32089209531467	37	5.24792751344359	17	0.565414555893009	87	6.33094411449954	76	6.2623932754258	42	0.580997017990277	83	6.26968985046296	76	6.27585413081034	34	0.611924365184269
ENSG00000182544	MFSD5	12	53251251	53254406	+	3156	0	NA	0.00147077417173412	0.0658633810976861	0.774925451432989	-0.367870566463085	0.834126918405653	-0.261661178095853	1207	10.1882558569579	1237	10.2737955992143	305	0.414894550054499	1208	9.89257327977282	1411	10.4635243732712	719	1.14163154613036	936	9.84299013344616	934	9.86958869168357	175	0.307536469420574	1007	9.78177028584408	1146	10.1638333329064	427	0.870798482058597
ENSG00000162888	C1orf147	1	206491116	206497728	-	6613	0	NA	0.00148186348692099	0.0660627149688386	2.49479166666667	1.31891934501502	2.48076923076923	1.31078753728216	32	4.05387566820459	21	4.4594316186373	32	2.16718532802827	30	3.75253597543077	17	4.16992500144231	41	2.18428065324091	80	5.92518251513536	76	6.24089971583288	56	1.17328679655899	75	5.85901349504115	52	5.74140397836333	62	1.068311124336
ENSG00000155158	TTC39B	9	15163622	15307360	-	143739	0	NA	0.00148429538016348	0.0660627149688386	1.63970703430989	0.713438072218801	2.02999559144276	1.02147659430179	1702	10.555420231597	1706	10.7372473430277	787	0.7853933169486	1437	10.2590130405262	1036	10.0182001788132	996	0.775344499773486	2791	11.3145216270914	2706	11.4019201163503	1129	0.664362860375285	2916	11.2528445921939	2249	11.1335853650236	1873	0.861388313372099
ENSG00000140992	PDPK1	16	2537979	2603188	+	65210	0	NA	0.00148847596072064	0.0660627149688386	0.795105512357395	-0.330781772786971	0.869120909595119	-0.202371200311188	3267	11.6471300914215	3468	11.7603041252864	617	0.297011991073155	3005	11.350516780632	2891	11.4978518369511	1611	0.804204260115857	2597	11.3230399930478	2560	11.3222084959302	436	0.250237787256184	2612	11.2614402216776	2956	11.530157814285	838	0.552479698179498
ENSG00000117298	ECE1	1	21217247	21345572	-	128326	0	NA	0.00150991704510349	0.0668160628509255	2.07456210372668	1.05280684612131	2.08481337007357	1.05991824116613	10231	13.208107042907	10924	13.4153456592753	3925	0.610465341458868	9750	12.9114201741926	7178	12.8095671822597	6217	1.10337244163739	21224	14.1151799996602	22025	14.4268701042811	10765	0.976932256815697	20327	14.0534433653511	15028	13.8720467524027	12424	0.884372282186763
ENSG00000168214	RBPJ	4	26163455	26435131	+	271677	0	NA	0.00151449941110309	0.0668211436338316	1.4066644172068	0.492278191135102	1.72552463931047	0.787035074617959	4248	12.0020581418408	4033	11.977995368613	1177	0.396845625848038	3558	11.7053677300168	3535	11.7879025593914	1274	0.542525127887448	5975	12.4793586845564	6165	12.5901172767981	1773	0.457092720790978	6139	12.4176433200434	6052	12.5560575848865	2860	0.73016496092669
ENSG00000156273	BACH1	21	29194071	29630751	+	436681	0	NA	0.00153342283122579	0.0672877094452561	1.44878205128205	0.534840578204435	1.4856358026165	0.571080488583927	5200	12.2280993324436	6040	12.5605716712366	2018	0.620758770214637	5585	11.9315758273318	6262	12.6126381636048	3939	1.39194794573155	7534	12.8221004169533	7366	12.8467636045932	2106	0.423642145769273	8297	12.7604263321233	8450	13.0449865904201	4229	0.985051589067702
ENSG00000084072	PPIE	1	39692182	39763914	+	71733	0	NA	0.00153407159997542	0.0672877094452561	0.83329920131067	-0.263093497563753	0.949179864253394	-0.0752465991278357	1628	10.6600643167924	1598	10.6429542234803	194	0.170272785388919	1473	10.3635734422277	1834	10.8415643477306	652	0.743096175076713	1356	10.3917260509112	1328	10.3765700088832	197	0.212891333020754	1398	10.3301771089468	1470	10.5217386271778	513	0.64853845836598
ENSG00000151012	SLC7A11	4	138164097	138242349	-	78253	0	NA	0.00153928372939433	0.0673189085981024	3.25369931096803	1.70208093121343	2.70571256965531	1.43600858862793	1771	10.2556519844948	837	9.71080643369935	1475	1.31072430716426	1998	9.95996601702709	766	9.58308276750293	2063	1.87656451793353	5761	12.0075479761834	5580	12.4398270983683	4190	1.36976240955215	5406	11.9457636372893	5205	12.3457581148131	3831	1.25937334719555
ENSG00000117640	MTFR1L	1	25818640	25832942	+	14303	0	NA	0.00154728075619596	0.0674713652198922	0.679198463098351	-0.5580949005472	0.801007684011863	-0.320112012512258	1249	10.1937167604929	986	9.9469062744564	494	0.525812268625989	989	9.89719634831045	961	9.90989308377004	272	0.418858281120011	848	9.63441353423062	726	9.50580609461462	342	0.521024527667742	792	9.57265880440067	761	9.57315008696408	238	0.418931938850531
ENSG00000127314	RAP1B	12	68610855	68671901	+	61047	0	NA	0.0015543614175476	0.0675830922158703	1.2831069346235	0.35964141019549	1.46255561678504	0.548491487283627	3762	11.8490844771934	3797	11.8910241901495	782	0.296562488971798	3266	11.5524564004937	3663	11.8392037880969	1314	0.628702187446713	4827	12.1988751880644	4503	12.1369905431383	1363	0.313374415238502	4777	12.1371660616225	5038	12.2989217125608	1545	0.530776308642122
ENSG00000128641	MYO1B	2	191245185	191425389	+	180205	0	NA	0.00162799176934749	0.070579341722117	1.62891393065792	0.70391037605897	2.03215292386234	1.02300897208866	9426	12.9518796204587	10589	13.3704149688797	5169	0.926572837762273	8018	12.6551227123792	4972	12.2799007158028	6760	0.880746806806988	15354	13.7809944194541	13126	13.6803020626731	6204	0.637854954373427	16294	13.7192615132385	13572	13.7284305682904	10669	0.895884038970378
ENSG00000110171	TRIM3	11	6448613	6474459	-	25847	0	NA	0.00163493623553455	0.0706755528176021	0.731470202398801	-0.451128999801903	0.85010980966325	-0.234278887020075	711	9.42630796544408	664	9.37721053038855	203	0.388130435528796	592	9.13008902352633	642	9.32867492732795	195	0.519874821108988	520	8.96942767803493	482	8.91421082111044	164	0.39703592150217	503	8.90797448604598	509	8.9943284763052	146	0.485014082738851
ENSG00000101966	XIAP	X	123859712	123913972	+	54261	0	NA	0.00164175691834424	0.0707658738549706	1.26150312949815	0.33514378531212	1.4489591091573	0.535016881403886	4122	11.9733342193999	4388	12.0996765548596	888	0.348013754733203	3670	11.6767000836799	3229	11.6573184495813	1805	0.715257573930897	5200	12.3190097948549	4812	12.2328671425687	1063	0.269991555626229	5318	12.257341762481	5648	12.4637982984599	1912	0.647048525702965
ENSG00000198169	ZNF251	8	144720907	144756417	-	35511	0	NA	0.00165223482385188	0.0710128628171053	0.744242643815765	-0.426155038125717	0.812189466710831	-0.300111777822844	1058	10.0098665527961	1019	9.99435343685886	260	0.343190758095713	1006	9.71376558209766	976	9.93221475196838	607	0.922813255852833	787	9.56855007043441	715	9.48367505563347	226	0.401406403189612	817	9.50706187617951	826	9.69229281447077	367	0.757387595918488
ENSG00000151693	ASAP2	2	9206765	9405683	+	198919	0	NA	0.00167289152458677	0.0716946662843675	1.34077734283086	0.423069674927246	1.49121322003539	0.576486555069257	3117	11.5669384543939	3351	11.7108064336994	685	0.366835600755012	3052	11.2704290618761	3941	11.9447120610435	1730	1.05994852833225	4179	11.9876056299676	3959	11.951283058979	1005	0.358420360786282	4551	11.9259967719318	5290	12.3678766476012	2070	0.92784820857602
ENSG00000086062	B4GALT1	9	33104082	33167356	-	63275	0	NA	0.00169284906905252	0.072216127829914	1.2771261884003	0.352901079766632	1.35358578653871	0.436786324488219	15981	13.9373205473132	14907	13.8637991037288	3282	0.283922190235996	15422	13.6405752800274	16302	13.9928498462685	8819	0.967190445728616	20410	14.283559919451	18660	14.1876980955712	4586	0.314350628455903	20875	14.2218211735205	22404	14.4506599825292	7814	0.668949903468854
ENSG00000171227	TMEM37	2	119429901	119438504	+	8604	0	NA	0.0016965517306654	0.072216127829914	0.403337169159954	-1.30994173280378	0.41459801409353	-1.27021488887003	290	7.69947930973896	223	7.8073549220576	195	1.43134413480659	208	7.40109335467467	212	7.73470962022584	123	1.10328828421966	117	6.25269096811311	60	5.90769164790677	121	1.34498232139812	86	6.18457570065486	70	6.13777127804336	54	0.90575461716226
ENSG00000173409	ARV1	1	230978981	231000733	+	21753	0	NA	0.00170301363558897	0.072216127829914	0.678487690504103	-0.559605453170691	0.849150279984373	-0.235908194816885	626	9.21660317492624	644	9.33315535031062	205	0.487067667535214	512	8.92058688793379	483	8.91886323727459	179	0.504031582423925	424	8.71386222498616	430	8.74986845433928	67	0.245224366070729	435	8.65243913293724	498	8.9613909106951	164	0.614475100811968
ENSG00000105976	MET	7	116672196	116798377	+	126182	0	NA	0.00170437207487863	0.072216127829914	1.36345960901391	0.44727196263789	1.4842000971915	0.569685606625422	21794	14.3672472361051	23723	14.5340596564504	5406	0.37755303962746	19892	14.0704904999744	17048	14.0573995007725	10600	0.825211955999419	29716	14.8065362990701	31462	14.9413112173081	7894	0.405484794295075	29524	14.7448001466328	29884	14.8663418828549	10661	0.586413819396826
ENSG00000152952	PLOD2	3	146035139	146163725	-	128587	0	NA	0.00172895102265507	0.0728402134058634	1.67394687955013	0.743253746630455	2.12812089774798	1.08958011213001	18589	14.1367878381933	17933	14.1304096823993	4763	0.378013817462473	15693	13.8400321064687	15709	13.9393955601816	5688	0.564539462770603	31117	14.7838626155263	30413	14.8923540451841	13580	0.677329607311176	33396	14.7221286624405	34896	15.0899589774019	19982	1.01897548569439
ENSG00000134086	VHL	3	10141778	10153667	+	11890	0	NA	0.00173162724216918	0.0728402134058634	1.46196015403711	0.547903990937105	1.5942324033423	0.672861957251574	2095	10.9768700573618	2095	11.0334230015375	561	0.435838046327346	1883	10.6802990757371	1417	10.4696418172395	1066	0.770737689234887	3062	11.5036223006427	3110	11.6029303249384	1065	0.479408210607706	3002	11.4418864806595	2962	11.5314954793439	1159	0.593028988643413
ENSG00000171467	ZNF318	6	43307134	43369647	-	62514	0	NA	0.00173371103647037	0.0728402134058634	0.695396289146289	-0.524092726476596	0.712344552873613	-0.489352869867579	3108	11.5070544369679	2585	11.3365065598103	1178	0.540968223868283	3088	11.210555632728	2253	11.1382718001722	2264	1.0961281016838	2161	11.0342607611706	2076	11.0205976210667	529	0.372473848528357	2200	10.9725830732476	2258	11.141520430921	877	0.657174339301912
ENSG00000108861	DUSP3	17	43766125	43778977	-	12853	0	NA	0.00175209968068449	0.0732486817783112	1.34392577772676	0.426453463219067	1.49920858014401	0.584201114843854	4065	11.9822247232758	3975	11.9571020415623	423	0.150144551729303	3759	11.6856374924326	4057	11.9865531497567	1843	0.800427276533057	5463	12.3642880201264	5476	12.4182051189339	1467	0.39780244696363	5636	12.3025922477397	5712	12.4797903456405	2412	0.733134341507893
ENSG00000163681	SLMAP	3	57755450	57930003	+	174554	0	NA	0.0017532277914445	0.0732486817783112	1.24558842729728	0.316827445580984	1.35379731928743	0.437011765245032	8170	12.9841399735741	7998	12.96560393651	1086	0.194569954340432	7784	12.6874628485293	8251	13.0105281058865	4155	0.903039682880821	10176	13.2864314203419	10070	13.2979894516695	2107	0.278837762780557	10538	13.2247198265223	10852	13.4055803202424	4392	0.676120558350878
ENSG00000166394	CYB5R2	11	7665100	7677222	-	12123	0	NA	0.0017665574014461	0.0734720701868995	1.55125392778799	0.63343486327623	1.81132345459171	0.85704419657387	1124	10.083685741669	1102	10.1072170755914	307	0.409615442410886	1048	9.78750816936697	1025	10.0028150156071	650	0.873687338854829	1744	10.6462856661553	1385	10.4367115421372	845	0.571508642288062	1899	10.5847960893676	1758	10.7799566871487	1146	1.03634605243556
ENSG00000134970	TMED7	5	115613210	115632992	-	19783	0	NA	0.00176839909522523	0.0734720701868995	1.3750922632012	0.459528420962557	1.6854536950421	0.753136992287539	5510	12.3298578868843	5183	12.3398500028846	2206	0.546573750141439	4632	12.0331251291336	4605	12.1692986957928	2097	0.679402698531374	7576	12.826371611265	7776	12.9246829824046	2717	0.39879397888617	7808	12.7646638290521	8533	13.0578605076503	3339	0.767147146947287
ENSG00000169032	MAP2K1	15	66386837	66491656	+	104820	0	NA	0.00178321340154541	0.0738823347559962	1.33808240868028	0.42016697018956	1.46519243954537	0.551090161811211	5431	12.3904041165798	5535	12.4346282276367	827	0.234774270509741	5056	12.0937592487486	5977	12.5454471816781	2549	0.848101354844867	7268	12.7797188877584	7132	12.8002605924908	1912	0.382813402478754	7408	12.7180025658187	7754	12.9204068222654	3108	0.66524876916196
ENSG00000177173	NAP1L4P1	1	116532936	116534092	-	1157	0	NA	0.00180986180840265	0.0745743225127999	2.11407103825137	1.08002385581758	2.41840937896071	1.27405847908068	49	4.95811249061628	18	4.24792751344359	59	1.31928409714341	53	4.69012280839802	22	4.52356195605701	74	1.71476764391818	103	6.29933935170194	62	5.98863996174996	88	1.04796776742405	127	6.24314673173442	68	6.09614640723538	139	1.52320272544604
ENSG00000230002	ALMS1-IT1	2	73456764	73459482	+	2719	0	NA	0.00181182250688017	0.0745743225127999	2.06992574257426	1.04957901277703	2.10780802292264	1.07574347371615	40	5.03374352832157	45	5.52356195605701	27	1.09373683188672	47	4.79629653133187	50	5.6724253419715	40	1.76730008372459	84	6.19373163291529	80	6.32865922479064	42	0.852770801100184	98	6.14077680990133	92	6.54670878219398	71	1.37302029042157
ENSG00000154803	FLCN	17	17212212	17237188	-	24977	0	NA	0.00181487286184791	0.0745743225127999	0.753573585665392	-0.408179698537276	0.784130246646473	-0.350834784189515	1656	10.6488473590821	1638	10.6786001390995	418	0.380324045610497	1541	10.3526647406426	1533	10.5830827675029	841	0.902633111546185	1248	10.1917281162061	1222	10.2562009721416	468	0.5383802075669	1208	10.1301550400692	1052	10.0405518493409	474	0.587933665657492
ENSG00000289476	NA	12	95305929	95306863	+	935	0	NA	0.00182478965850537	0.0747763806089447	2.7662037037037	1.46790740070464	4.40441176470588	2.13894935153845	7	2.45968301372364	4	2.32192809488736	7	1.46119302273738	6	2.21886094740311	4	2.32192809488736	6	1.3060514900122	20	3.81992944746103	12	3.74592654816484	18	1.44978032305778	25	3.84781418853891	13	3.8073549220576	28	1.75366053842013
ENSG00000168394	TAP1	6	32845209	32853816	-	8608	0	NA	0.00185346460954612	0.0754464260545751	2.249811736221	1.16980428207163	2.28686560519562	1.1933715837579	3497	11.5680373786936	4007	11.9686667931952	1680	0.852938122449543	3819	11.2718587149154	4748	12.2134080408583	2704	1.61156238492938	7867	12.6352434352727	5209	12.3320841674977	5244	0.961635277866289	8733	12.5735940949115	6468	12.654207725673	6405	1.38831879589362
ENSG00000164941	INTS8	8	94813311	94881746	+	68436	0	NA	0.00185425992509218	0.0754464260545751	0.706324951001561	-0.501596034134579	0.798480870217554	-0.324670250523068	2007	10.8929889503229	1983	10.9541963103869	642	0.513439951535529	1688	10.5964915717993	1308	10.3542493819452	744	0.617007120372851	1418	10.3969179237357	1229	10.2640949307983	501	0.4525178317803	1348	10.3351956342483	1270	10.3111778670204	433	0.423928765881121
ENSG00000101782	RIOK3	18	23453287	23486603	+	33317	0	NA	0.0018611831645259	0.0754464260545751	1.26301305541515	0.336869551940472	1.51068290734824	0.595200870294836	11607	13.4721685333	11193	13.4504380323957	2536	0.305059159601386	10016	13.1754166214917	10432	13.3488664427566	3876	0.614714203295345	14660	13.813978439546	14274	13.801178147095	2919	0.275613782464258	15131	13.7522403909233	16581	14.0172797150232	5912	0.674369127073952
ENSG00000280187	NA	5	69186359	69189511	-	3153	0	NA	0.00186131785880445	0.0754464260545751	0.502041213063764	-0.994122293575526	0.61228094968909	-0.707734298642926	171	7.13953498338379	97	6.61470984411521	115	0.937431900829872	118	6.84359936800544	104	6.71424551766612	36	0.379677328546556	86	6.18140852177882	56	5.83289001416474	63	0.822756278845665	72	6.11907612227063	66	6.0659284803044	25	0.470879241302007
ENSG00000165516	KLHDC2	14	49768130	49786385	+	18256	0	NA	0.00186786722551708	0.0755072705190785	0.766331658291457	-0.3839591880934	0.833698690195649	-0.262402026210107	1287	10.2835249441298	1129	10.1421070573025	372	0.367881388086436	1216	9.98734732666924	1023	10	823	0.877785544059423	986	9.92552784499602	1002	9.97008796441859	172	0.257978247371653	1014	9.86411030029732	1008	9.97775259064258	399	0.637060945322841
ENSG00000147065	MSN	X	65588377	65741931	+	153555	0	NA	0.00188482900155583	0.0759875670519423	1.35022290373424	0.433197596584311	1.48169264561048	0.567246213743223	14423	13.7884279139376	14442	13.8180828195302	2684	0.307983758539503	13673	13.4916920052176	16713	14.0287694205234	6998	0.958701419006132	19475	14.1973834480806	19208	14.2293135861272	5219	0.40055412855738	20260	14.1356546202442	21350	14.3819527506676	8863	0.770277609947676
ENSG00000286638	NA	5	91280229	91282713	+	2485	0	NA	0.00189052453837418	0.0760122997861897	1.58727134146341	0.666548775634826	2.38298872180451	1.25277212356545	109	5.67198706075226	65	6.04439411935845	112	2.13715087206564	89	5.37161202080075	29	4.90689059560852	116	1.88612152588781	174	7.05853391334058	128	7.00687941801573	140	1.06499160067025	211	7.0033793712288	136	7.09251513159064	218	1.53634618428889
ENSG00000268104	SLC6A14	X	116436606	116461458	+	24853	0	NA	0.00190028531698472	0.0761999128314757	2.75635595065944	1.46276220701597	2.97470444341779	1.57274633423655	7653	12.4799782893279	7596	12.8912141059058	5346	1.22719991236152	5628	12.1831778990668	5105	12.3179778224071	3719	0.916837733607116	21094	13.7794543649592	15274	13.8985942306148	23705	1.28838185979584	16741	13.7177073934478	17539	14.0977910276359	10975	1.00884466885233
ENSG00000165389	SPTSSA	14	34432788	34462240	-	29453	0	NA	0.00191426045035781	0.0764590328958991	1.52165267883283	0.605639097535704	1.77657090851535	0.829095272300931	3416	11.7031634060679	3644	11.8317030992143	735	0.340393554998613	3370	11.4066023520914	4121	12.0091287895393	1967	1.05477417609252	5197	12.2478794467668	5681	12.4721712966294	1715	0.57298410843954	5986	12.1862488505704	6179	12.5933835678719	3317	1.20976148319648
ENSG00000130717	UCK1	9	131523801	131531264	-	7464	0	NA	0.00191697113966452	0.0764590328958991	0.828032622466216	-0.272240487376396	0.86611069895607	-0.207376665052617	1263	10.2626910546305	1373	10.4241662888181	280	0.377772098272071	1258	9.96673649804299	1540	10.5896511465148	718	1.12083494308279	1046	10.018261890403	1018	9.99222174650508	146	0.20158525238071	1090	9.95663396002501	1248	10.2865115199298	413	0.692241723422799
ENSG00000224616	RTCA-AS1	1	100251528	100266182	-	14655	0	NA	0.00193645117127658	0.0770305855552759	0.571579865437329	-0.806972998162058	0.707039078156313	-0.500138139676897	268	7.89965380237242	195	7.61470984411521	138	0.718581833878284	200	7.60475420655602	182	7.51569983828404	51	0.367189396417771	153	7.10086997825069	134	7.07065444287598	81	0.693608973293018	141	7.03944873193273	126	6.98581668017939	58	0.580737624126063
ENSG00000255443	CD44-AS1	11	35210343	35214985	-	4643	0	NA	0.00198253138155502	0.0786544346788288	2.99953531598513	1.58473901763793	4.25995024875622	2.09083658155632	18	3.73617624416036	18	4.24792751344359	13	1.45628030397992	13	3.4101214542799	10	3.4594316186373	11	1.2612153660246	54	5.20478948597762	25	4.6993718459691	48	1.33283444150208	57	5.14948439491842	26	4.72766361015228	64	1.41192456712485
ENSG00000224660	SH3BP5-AS1	3	15254184	15264515	+	10332	0	NA	0.00202706836502068	0.0802086284010962	0.490579550462759	-1.02744099768336	0.637430496150556	-0.649660052249937	454	8.54384271580438	285	8.15987133677839	307	0.921953620333809	312	8.24730923464208	295	8.20945336562895	78	0.358871909530746	223	7.50010932078832	178	7.45887250672161	154	0.954543290659084	199	7.43954886300067	154	7.28058429543488	112	0.773254323541166
ENSG00000185479	KRT6B	12	52446651	52452146	-	5496	0	NA	0.00204288257826894	0.0805451352577265	2.25508533141037	1.17318202544225	2.26210420610832	1.17766539005847	5547	10.1527545604362	498	8.96289600533726	9879	2.57683226903212	6655	9.85806327321662	500	8.96866679319521	12877	2.9395758432478	12509	12.6967517083025	8800	13.1026074984403	16861	1.82040371244767	15055	12.6354767082419	9750	13.2488479754382	20191	2.33175002791466
ENSG00000185112	FAM43A	3	194685883	194689037	+	3155	0	NA	0.00204770569491079	0.0805451352577265	1.71951735817104	0.782003679645384	1.72349689133814	0.78533869652642	787	8.20379557118624	183	7.52356195605701	1273	1.87697270214073	944	7.91070762432867	138	7.11894107272351	1681	2.32634831693882	1354	9.93526098099198	1143	10.1586003017113	985	1.28664606527157	1626	9.87474670612954	1194	10.1878654878275	1347	1.82125091947711
ENSG00000128342	LIF	22	30240453	30246759	-	6307	0	NA	0.00205172805597338	0.0805451352577265	8.14061128182616	3.02513713111898	7.10228548966757	2.82828335335374	1519	9.42014028570149	603	9.23840473932508	2054	1.90477950806183	1781	9.12514449699827	465	8.86418614465428	2925	2.17569427423016	12363	12.3529453197753	8150	12.992146086424	11388	2.51819380953833	12648	12.2909865169774	7942	12.9553170653877	13182	2.40822576974955
ENSG00000125848	FLRT3	20	14322985	14337614	-	14630	0	NA	0.00207334990243349	0.0810552083726105	0.664231071008239	-0.590242884932825	0.700817344105024	-0.512889615118547	1529	10.4518068557338	1305	10.3509391815464	697	0.61740987142551	1584	10.1557944470297	1588	10.6339034093485	1167	1.30099043905449	1016	9.89941660444783	1034	10.0146692290634	356	0.532874647030696	1110	9.83811510923326	972	9.92555272375077	644	0.984246948807113
ENSG00000165699	TSC1	9	132891348	132946874	-	55527	0	NA	0.00207555959127564	0.0810552083726105	0.769336103503636	-0.378314081975504	0.830824529938113	-0.267384282776017	3530	11.7512953652115	3163	11.6275338844728	841	0.318497362779713	3383	11.4546816305979	3846	11.9095181142966	1959	0.953801297661176	2716	11.3624337525366	2906	11.504959573231	635	0.385748889914818	2810	11.3007244347983	2634	11.3600612657186	1333	0.692101684984836
ENSG00000184014	DENND5A	11	9138825	9265959	-	127135	0	NA	0.00208634630682419	0.0812642752895036	1.30680724051608	0.386046353328852	1.40668831564825	0.492302701508483	2423	11.2289057343804	2334	11.189206834597	354	0.212731531543156	2186	10.9323467662425	2374	11.2137117981057	1012	0.73341520699613	3167	11.5877996039493	3022	11.5615142863951	822	0.346253202955397	3076	11.5260709777263	3167	11.6293152192405	855	0.444101249612822
ENSG00000122042	UBL3	13	29764371	29850617	-	86247	0	NA	0.00209572294379759	0.0814174755074821	0.687056934392991	-0.541498438983693	0.766702262564239	-0.383261657595716	4505	12.0449188471108	4437	12.115693952197	1542	0.560089597539285	3995	11.7482424893531	3054	11.5769566647061	2247	0.818160914306423	3095	11.5473035970085	2984	11.5432514901095	804	0.389236475912093	3063	11.4855483711945	3156	11.6243095942785	1090	0.552268883910109
ENSG00000109062	SLC9A3R1	17	74748628	74769353	+	20726	0	NA	0.00210426456391293	0.0815375261203256	0.719487525286581	-0.474958421630206	0.812246852363199	-0.300009847085206	9887	13.210402983418	10594	13.3710959672595	2774	0.450114605559727	9102	12.9136850938072	7283	12.8305152069768	4818	0.927859257375545	7113	12.7474657825715	7011	12.7756088136546	1762	0.403796073950025	7393	12.6857661075435	7890	12.9459013754024	3052	0.797666020341324
ENSG00000147592	LACTB2	8	70635318	70669185	-	33868	0	NA	0.00211601158014765	0.0816863904788727	0.693888462382101	-0.527224316378455	0.793086844869849	-0.334449241816876	608	9.19897916972171	614	9.2644426002266	160	0.407995794201013	571	8.9029497394706	485	8.92481250360578	353	0.893245331670513	422	8.62605029599951	378	8.5640878067095	164	0.535993899429049	453	8.56480563106519	338	8.40473962969274	303	0.856026690589189
ENSG00000127603	MACF1	1	39081316	39487177	+	405862	0	NA	0.00211902918404778	0.0816863904788727	1.34084929683669	0.423147096359351	1.41856860474882	0.504435923849873	32359	14.9200038248154	36711	15.1639640914123	9673	0.440733429283526	33339	14.6232543555514	38084	15.216935275256	21834	1.19982297999349	43388	15.3556847923738	39415	15.266393355882	12210	0.376538618767544	47293	15.293947280453	49198	15.58453125911	23313	0.923351071851639
ENSG00000115008	IL1A	2	112773925	112784493	-	10569	0	NA	0.00212541238151904	0.0817218328801549	10.7257962428477	3.42301284685161	7.73692637484783	2.95176054512303	1317	8.83989389822815	809	9.66177809777199	1439	2.89994885157464	1260	8.53958927825875	486	8.92777796208234	1910	2.75838083007333	14122	11.8614856672687	7636	12.8980168948263	37823	2.43458871048234	9745	11.7997313572664	4290	12.0640666412067	15842	2.24750660717601
ENSG00000148334	PTGES2	9	128120693	128128462	-	7770	0	NA	0.00217125355285809	0.0831882388623689	1.44271119145227	0.528782523417809	1.48438802387224	0.569868266448648	2065	10.8880561387526	1952	10.9314762338868	835	0.652370907630212	2000	10.5918333010005	1981	10.9527412471865	1304	1.20291888622027	2980	11.4822895530781	2846	11.4748611792775	918	0.41246955389149	2968	11.4206334721574	2872	11.4880818888064	1124	0.627127658365419
ENSG00000260329	TMEM263-DT	12	106954029	106955504	-	1476	0	NA	0.0021746741589347	0.0831882388623689	0.442789968652038	-1.17530555646232	0.498076923076923	-1.0055595253419	21	4.19808727340824	19	4.32192809488736	15	0.929323448368959	22	3.94126184983856	10	3.4594316186373	24	1.2729217162674	9	2.9064740635906	8	3.24592654816484	8	1.37759413522576	11	3.00266771077733	10	3.4594316186373	10	1.48215095321043
ENSG00000135823	STX6	1	180972712	181023121	-	50410	0	NA	0.00218194298797382	0.0832533705896033	1.30183537113179	0.380547018189632	1.45262800768504	0.538665301609286	2465	11.2500716679598	2455	11.2620948453702	396	0.234513711292839	2186	10.9534358611186	2373	11.2131042196419	970	0.671602049237543	3208	11.5933124650794	3053	11.5764691879169	1198	0.356174346062133	3176	11.5315685652045	3398	11.7308915871209	1123	0.580929832628837
ENSG00000099330	OCEL1	19	17226213	17229219	+	3007	0	NA	0.00218952182870534	0.0833299694451548	0.718614505321246	-0.476710038278399	0.809291143167365	-0.305269288101742	507	8.92676070196316	462	8.85486838326024	168	0.426105567997958	430	8.63087224816387	442	8.79116288855502	164	0.6500173407555	365	8.39792346466544	304	8.25501117940688	169	0.565098495554988	348	8.33621150798078	320	8.32440347486288	123	0.634031441443443
ENSG00000185361	TNFAIP8L1	19	4639516	4655568	+	16053	0	NA	0.00220055866459091	0.0835374516403205	0.553834615886266	-0.852472866739157	0.588529701345586	-0.764812869253702	1533	10.1803658363906	951	9.89481776330794	1181	1.12165180554154	1016	9.88377174875966	1120	10.1305705628054	389	0.585250564494343	849	9.05594120482111	347	8.44265157170811	985	1.30448777484036	598	8.99438160788083	479	8.90688746475311	388	0.807904814760982
ENSG00000101298	SNPH	20	1266280	1309328	+	43049	0	NA	0.00221055589436168	0.0837045177518169	2.61321392362285	1.38582523178271	2.33348968105066	1.2224890875592	197	7.31723456482303	169	7.4093909361377	134	1.01751629158348	213	7.02905357937791	156	7.29462074889163	199	1.62756523378537	516	8.68876955192991	354	8.47367007526772	341	1.01894598640789	498	8.62680630006513	416	8.70340145179316	345	1.0385486892235
ENSG00000122863	CHST3	10	71964395	72013558	+	49164	0	NA	0.00223179966660131	0.0842955242761512	1.89274184166133	0.920477649735057	2.2139196298984	1.14660285009977	1146	9.99667189058767	1006	9.97584796800678	607	0.699891529295387	1102	9.7001834095798	710	9.47370574961942	935	1.08203402493299	2169	10.8165522926435	1616	10.658217007216	1631	0.822952884827228	2441	10.7552050780625	1904	10.8954957693128	2092	1.29382689091559
ENSG00000183647	ZNF530	19	57599885	57612722	+	12838	0	NA	0.00224060531097754	0.0844149461871313	0.693950177935943	-0.527096006471315	0.775830924855491	-0.366185811610899	225	7.75554874351322	258	8.01680828768655	65	0.458110782758306	231	7.46366783791197	285	8.15987133677839	143	1.21007736838876	156	7.18752280135877	164	7.36417285735549	59	0.587585009671884	179	7.13024463768102	193	7.59983617241818	104	1.18674175805586
ENSG00000164163	ABCE1	4	145098288	145129524	+	31237	0	NA	0.00226950355870287	0.0852888560992935	1.23067500067867	0.299449822086803	1.53439976422817	0.617674403787979	2456	11.1912593468294	2163	11.0794847838268	840	0.46184094151594	2036	10.8946546536096	1866	10.8665062122262	751	0.560180383103135	3022	11.5370472597537	3024	11.562299217425	567	0.2758738512103	3124	11.4753735375033	3373	11.720052551507	1272	0.665960188483869
ENSG00000278071	NA	14	103208100	103208876	+	777	0	NA	0.00228553921023836	0.0856762154574816	6.00609756097561	2.58642790972566	6.39204545454546	2.6762776674671	3	1.36287585408644	2	1.58496250072116	4	1.308257978793	3	1.4149347014662	2	1.58496250072116	4	1.35041379264254	16	3.14148523509609	9	3.3146783100398	18	2.00603498323923	19	3.3172423814381	12	3.64270110943112	19	2.06845054936274
ENSG00000039523	RIPOR1	16	67518418	67546788	+	28371	0	NA	0.00231662956423201	0.0866245709805454	1.35671886840111	0.440121804631204	1.49831418151792	0.583340174258365	2111	10.9428947337757	1701	10.733015321686	809	0.56850281328053	1938	10.6464175578713	1709	10.7397806097733	1163	0.991937170328625	2865	11.4387245812812	2648	11.3706762962541	764	0.366389191582719	2903	11.3770879476353	3006	11.5537182191494	1127	0.660131781238835
ENSG00000159023	EPB41	1	28887091	29120046	+	232956	0	NA	0.00233441244051369	0.0870718375879385	1.26088621194112	0.334438086232845	1.4449629695162	0.531032520836762	2917	11.4852638577719	3164	11.6279897843157	529	0.289016795385758	2637	11.1887092871167	2379	11.2167458581953	1273	0.763423331433303	3677	11.8170005108783	3605	11.81590398045	753	0.287653257316122	3811	11.7553260728991	3494	11.7708780548518	1623	0.675927174636666
ENSG00000134324	LPIN1	2	11677595	11827409	+	149815	0	NA	0.00236362028764121	0.0879419617966409	1.44091391887037	0.526984150551997	1.63912762736017	0.71292819134467	4268	11.9896336838379	3556	11.7964452590618	1432	0.458434760964997	3743	11.6930027121701	3986	11.9610878899973	1716	0.800333852213128	6150	12.502853852704	5562	12.4416473902536	2203	0.495842022179748	6135	12.4411630849852	6000	12.5499091754686	2701	0.67265345804046
ENSG00000140274	DUOXA2	15	45114326	45118421	+	4096	0	NA	0.00237106322028687	0.0879999816025575	6.4612676056338	2.69181722822589	5.4985309146653	2.45904621404898	161	6.72910960398826	87	6.4594316186373	150	1.42485589730795	130	6.43614194608375	82	6.37503943134692	130	1.33793781168008	1040	8.93642719182962	476	8.74015055055805	1507	1.83035240043352	717	8.87483396834934	442	8.76337951155768	703	1.42449013769506
ENSG00000115641	FHL2	2	105357712	105438513	-	80802	0	NA	0.00238564318670938	0.0882781647356026	0.741464411468813	-0.431550646482058	0.754382771367761	-0.406631366841106	2651	11.3210702004938	2788	11.4455322190283	673	0.417985633601053	2381	11.0244973768359	1941	10.9233274854192	1234	0.786644169100519	1965	10.8288406135279	1782	10.7970087302501	805	0.580413638766679	1796	10.7670956009314	1754	10.7767255903777	456	0.365198426925618
ENSG00000172992	DCAKD	17	45023338	45061131	-	37794	0	NA	0.00239036282128228	0.0882781647356026	0.715255871012969	-0.483468660260564	0.837312652492157	-0.256161669272825	1141	10.0854193080701	1079	10.0768155970508	379	0.471677703375811	956	9.78920090445808	979	9.93663793900257	381	0.612545215294469	816	9.61524205752259	734	9.52140813487018	268	0.402755002683845	801	9.55392515552872	788	9.62283901895708	286	0.549733069141904
ENSG00000117523	PRRC2C	1	171485530	171593511	+	107982	0	NA	0.00240563916620407	0.0886235098741732	1.29931422764378	0.377750376006341	1.43032114742366	0.51633910908595	17975	14.1164447468721	17841	14.1229897228546	2740	0.238316352078684	16768	13.8196916782055	20884	14.3501795230502	8680	0.844688238179252	23355	14.4679706506769	22316	14.4457228181187	6076	0.358711188018882	23984	14.4062381915972	21742	14.4070462437518	11023	0.661682238655674
ENSG00000183779	ZNF703	8	37695782	37700019	+	4238	0	NA	0.00241164701944537	0.0886265466089544	0.567193428305534	-0.818087277764696	0.693373566930405	-0.52829525630639	931	9.72502801894421	761	9.57364718749332	411	0.676192370678909	826	9.42880788710758	697	9.44708322620965	567	0.87515933794982	528	8.74457827791587	404	8.65967729574953	332	0.992221971258921	573	8.6836006372424	382	8.57819957243579	488	1.23702250400028
ENSG00000128923	MINDY2	15	58771192	58861900	+	90709	0	NA	0.00242999497002753	0.0890819479576025	1.47908126602538	0.564701321450434	1.73319086012341	0.793430533777925	4082	11.9589223323401	3828	11.9027519448502	1031	0.323807427557088	3911	11.662349659686	3242	11.6631133084558	2381	0.938750051461637	6038	12.4640750286655	5894	12.5253173835316	2221	0.544453217263133	6779	12.4024253297231	7659	12.9029603670166	3550	1.13505136389828
ENSG00000188785	ZNF548	19	57389850	57402992	+	13143	0	NA	0.00243597761738906	0.0890829271963038	0.784986607996939	-0.349260053292281	0.915705544726013	-0.127044336584002	697	9.42881062605454	683	9.4178525148859	115	0.237906891969182	616	9.13238003379435	650	9.34651373316563	261	0.66597899861438	547	9.06844214150345	535	9.06588578565075	115	0.299774387800102	564	9.00687079394299	538	9.07413153090612	255	0.638103521821899
ENSG00000142166	IFNAR1	21	33324387	33359864	+	35478	0	NA	0.00244372193640233	0.089148168299438	1.35857667203802	0.442095987162891	1.6348925845371	0.709195851107843	4096	11.9017563094637	3270	11.6755160440828	1620	0.544524216711996	3249	11.6050778049929	2918	11.5112584955023	994	0.432998610537349	5564	12.3744033581656	4902	12.2584492749006	2001	0.427468928552202	5312	12.3126446955783	5351	12.385684685512	1538	0.444461362133121
ENSG00000160285	LSS	21	46188141	46228824	-	40684	0	NA	0.00244979883007762	0.0891524114391022	1.52279127420934	0.606718208207594	1.74177112433335	0.800555060513721	4155	11.8905443016472	3765	11.8788172846142	1904	0.639075534685647	3675	11.5939571362506	3952	11.9487322398196	1762	1.02147463971898	6327	12.5189105960976	6459	12.6572361490832	2441	0.581699993103882	6401	12.4572379808478	6216	12.6019986643371	2987	0.810980976913008
ENSG00000100290	BIK	22	43110750	43129712	+	18963	0	NA	0.00246754469278507	0.0893641275777942	1.9414258302005	0.957116591899555	2.19542134287926	1.13449784679839	851	9.63452523453997	795	9.63662462054365	318	0.571039623363239	689	9.33810421239353	654	9.35535109642481	256	0.539311829806303	1653	10.473131152653	1598	10.6319211343759	846	0.855125970772342	1513	10.411343114491	1298	10.3419282261018	764	0.656245786336861
ENSG00000204267	TAP2	6	32821833	32838739	-	16907	0	NA	0.00246756600184723	0.0893641275777942	1.35051778669569	0.433512640667822	1.56460499341046	0.645798474424239	1960	10.8828005235087	1680	10.7151040092362	584	0.403100472058706	1821	10.5863550945282	1593	10.6384359139905	1116	0.872357368941327	2647	11.3221450953876	2829	11.4665105863528	667	0.393841148972712	2849	11.2604949662643	3006	11.5384172562353	1466	0.849703535940505
ENSG00000143393	PI4KB	1	151291797	151327715	-	35919	0	NA	0.00248711473177882	0.0898545290898933	0.787299531787142	-0.345015474643855	0.801691286241848	-0.318881301536269	4286	12.0149931710346	4089	11.9978851278291	1125	0.406342627115097	4242	11.7184342567114	4326	12.0791514054219	2584	1.09643368365803	3374	11.7041810670673	3418	11.7390753471804	530	0.222208764732139	3401	11.6424932051086	3604	11.8155810881001	1072	0.558519668191992
ENSG00000168404	MLKL	16	74671855	74700960	-	29106	0	NA	0.00249830247428118	0.0900412291754785	1.47184783977831	0.557628532710186	1.82037896365043	0.864238819691336	529	8.82644845218983	572	9.16239132875691	298	0.850215171420513	431	8.53014368488226	303	8.24792751344359	280	0.79257955453128	779	9.48557813194276	718	9.48796035938094	350	0.592739548729025	785	9.42381333482504	647	9.33964210863218	416	0.77788890664943
ENSG00000238228	OR7E7P	7	97946987	97947998	-	1012	0	NA	0.00256321579319173	0.091911854245488	0.563340807174888	-0.827920113854014	0.684357541899441	-0.547177838261686	15	3.87089037092445	16	4.08746284125034	7	0.639534423329311	12	3.59399329333453	11	3.58496250072116	5	0.558047692257811	8	2.67704306678408	7	3	9	1.36410818619012	8	2.66624671165233	6	2.9036774610288	8	1.33985983268766
ENSG00000015475	BID	22	17734138	17774770	-	40633	0	NA	0.00257328804092904	0.091911854245488	2.44102972869247	1.28748986544927	2.59299204474086	1.37461778003212	2258	11.0092816323195	2285	11.1586096882145	971	0.652571902878308	2229	10.7128781783466	1267	10.3083390301394	1734	1.13422026940421	5512	12.0679519720017	5041	12.2987336205049	3746	1.09636946114721	5780	12.006240900921	3490	11.708658695351	4804	1.2305502144827
ENSG00000002587	HS3ST1	4	11393150	11429564	-	36415	0	NA	0.00257677320118198	0.091911854245488	2.71158809654041	1.43913804270323	3.04338881615859	1.60567866093431	1950	10.7211976835449	1856	10.8587580999354	994	0.860532645844531	1782	10.4244572736286	1104	10.1098306542788	1524	1.01153333278925	5288	11.9525557277256	5521	12.4309461927102	3176	1.29112919023846	5424	11.8907438714043	4164	11.8819103096921	4174	1.31122144198176
ENSG00000172375	C2CD2L	11	119102198	119118544	+	16347	0	NA	0.00258048625847125	0.091911854245488	0.697794006642512	-0.519126888619418	0.761731317216656	-0.392645884142873	883	9.70038105690285	775	9.59991284218713	331	0.51422203142433	725	9.40391331545471	688	9.42836017270429	257	0.589831869341634	616	9.04414933140545	541	9.08208765038898	380	0.802311852588543	552	8.98218601282469	446	8.80411658029745	244	0.622524093188763
ENSG00000056972	TRAF3IP2	6	111555381	111606906	-	51526	0	NA	0.00258567829812931	0.091911854245488	1.42552084593607	0.511489136511009	1.4545011148272	0.540524402216878	2755	11.2702588270449	2740	11.4204866128258	1231	0.73118291811804	2990	10.9739996548344	3229	11.6573184495813	2182	1.49584864533236	3928	11.8944474339737	4098	12.0009768876119	960	0.380576456220073	4349	11.8328414015531	4816	12.2339091360402	2069	0.991402390742602
ENSG00000099622	CIRBP	19	1259384	1274880	+	15497	0	NA	0.00258707565938025	0.091911854245488	0.63313828420221	-0.659407460724278	0.763643716380162	-0.389028399689302	7004	12.6199728061986	4441	12.116993677547	3382	0.683931865673875	5193	12.3232259556573	5244	12.3567270574646	845	0.250738775148797	4434	11.9740480181254	3490	11.7696259170398	2186	0.62611579681332	3966	11.9123119567297	3984	11.9601758824744	947	0.36100705802343
ENSG00000055483	USP36	17	78787381	78841441	-	54061	0	NA	0.00261308555490912	0.0924223665066546	1.53459929974713	0.61786200169732	1.58022273425499	0.660127922299589	2056	10.8910928796033	1977	10.9498267107591	839	0.60682249642137	2170	10.594803422255	2533	11.3072008091408	1529	1.35476611194508	3156	11.5369540579314	3218	11.6520358872114	1096	0.51859566941924	3429	11.4752987965479	3684	11.8471080496465	1730	1.00971022709219
ENSG00000265491	RNF115	1	145738868	145824095	-	85228	0	NA	0.00261380363925352	0.0924223665066546	0.767120264528099	-0.382475322325997	0.882378174330817	-0.180530988652216	2228	11.0855255776622	2213	11.1124395067816	505	0.342224233612062	1943	10.7890038850908	1782	10.800090987625	857	0.652692251406017	1709	10.6976426100106	1730	10.7570047205809	407	0.364523761275907	1714	10.635956022885	1632	10.6726598466608	681	0.572927499610407
ENSG00000134954	ETS1	11	128458761	128587558	-	128798	0	NA	0.00262345203092281	0.0924681577130402	1.66389293733013	0.734562606704918	1.72063775004951	0.782943395334489	5077	12.2555484853022	5100	12.3165643853969	1385	0.422582819058965	4376	11.9588717927378	4290	12.0670981857484	1984	0.649922972166482	8448	12.8578906559829	6922	12.7568969232857	6027	0.663030352425722	7529	12.7961230351334	6546	12.6764903008953	2630	0.49901604704717
ENSG00000119431	HDHD3	9	113373419	113376986	-	3568	0	NA	0.00262746319636572	0.0924681577130402	0.758980854422323	-0.397864601312951	0.767946577629382	-0.38092214184441	1309	10.3110728438568	1338	10.3869402453243	321	0.382643717927058	1198	10.0148600118643	1074	10.0701209444768	604	0.875673287767371	994	9.82353122862196	959	9.90688355116474	432	0.651865904567429	920	9.76161236533794	914	9.83680291669113	307	0.528107129208378
ENSG00000132510	KDM6B	17	7834217	7854796	+	20580	0	NA	0.00264046894141606	0.0927077322928639	1.44595079906626	0.532018462973165	1.47531170076726	0.561019796266435	4826	12.0398824842032	4633	12.1780423288648	2366	0.835197497671607	5213	11.7433839225734	5694	12.4754801265955	3889	1.55905101332558	6979	12.7140517294137	7090	12.7917456065482	1867	0.419281119321588	7691	12.6523703411851	8234	13.0075798987916	3791	0.983579635589908
ENSG00000130518	IQCN	19	18257098	18274500	-	17403	0	NA	0.00269616332150216	0.0944414866503697	0.523911798396335	-0.932604143290353	0.557575356953993	-0.842761294774833	291	7.92501914722903	275	8.10852445677817	172	0.967751967425009	252	7.62998122747211	168	7.40087943628218	173	1.07088346038701	152	6.87325698173822	116	6.87273212413842	118	1.09692216926822	141	6.81245635165944	110	6.78853736001319	101	1.00639820302551
ENSG00000123095	BHLHE41	12	26120030	26125037	-	5008	0	NA	0.00270884462621209	0.0946639931641454	1.70865384615385	0.772860153000224	2.32955826008564	1.22005641135884	737	8.93649375522195	853	9.73809225962049	528	1.54117880849825	592	8.63973554994525	364	8.51175265376738	576	1.32070691039912	1259	10.0296245492692	974	9.92998877660474	762	0.919759376075805	1378	9.96794366287816	772	9.59328202207094	1184	1.14700225662101
ENSG00000087111	PIGS	17	28553383	28571794	-	18412	0	NA	0.00271950016546737	0.0948148344403156	0.818424906092825	-0.289078045417677	0.903383244882487	-0.146589938638067	3141	11.5996344606009	2985	11.5439984501345	518	0.23552263203226	2814	11.3030985479867	3004	11.5531492755985	1207	0.739019048531775	2571	11.2944328090676	2576	11.3314768218596	587	0.317779843769674	2542	11.2327910666187	2668	11.3820810585823	777	0.52171292701081
ENSG00000167695	TLCD3A	17	732412	742968	+	10557	0	NA	0.00273630994949849	0.0951790416619743	1.35782365055798	0.441296119504404	1.67740624637176	0.746232133534627	1392	10.1970109611741	1617	10.65999589243	724	0.939216063081685	1148	9.90042854116552	864	9.75655632252409	822	0.853398738030162	1890	10.8245822430307	1950	10.9287536207736	508	0.449020072466031	1926	10.7629248635305	1657	10.6934183004629	875	0.679065301930417
ENSG00000157014	TATDN2	3	10248023	10281218	+	33196	0	NA	0.00274763495963024	0.09535122062921	1.43522291466922	0.521274829522364	1.53138847858198	0.614840308330965	695	9.42078431332275	659	9.36632221424582	136	0.258924230947305	677	9.12507559075023	765	9.58120058192496	398	0.977272371599132	998	9.89881840603952	894	9.80493564358941	340	0.424473286599626	1037	9.83734816054736	1036	10.0184932548026	497	0.78349800562624
ENSG00000167996	FTH1	11	61959718	61967634	-	7917	0	NA	0.00277396908239821	0.0960422582533104	1.70082126399458	0.766231538945297	1.60081396868408	0.678805661351368	21455	13.7750204168672	22913	14.4839417053437	14981	1.70178062476039	24997	13.4785216766041	28915	14.819580375155	21128	2.42780875918406	36491	14.9969751991505	40248	15.296177032498	14965	0.762924883157025	40015	14.9352549484185	46579	15.5056467689404	20308	1.25340975658673
ENSG00000122641	INHBA	7	41667168	41705834	-	38667	0	NA	0.00278920496109206	0.0963467404227574	2.65305331680099	1.40765366882386	2.90969003476246	1.54086547302042	538	8.07534249691376	167	7.39231742277876	671	1.72331856362514	575	7.78397982813999	192	7.59245703726808	883	2.04757738706866	1426	9.8869138194623	1234	10.2661855730398	1149	1.44313726980938	1674	9.82588223306645	628	9.29777808313586	1784	1.72116487443205
ENSG00000232439	RPL18AP7	3	38526802	38527325	-	524	0	NA	0.00283228978090629	0.097609581228146	0.529371584699454	-0.917647338122443	0.579188481675393	-0.787895183065389	12	3.56122621781288	12	3.70043971814109	6	0.776951119907959	13	3.35033399750121	12	3.70043971814109	10	1.22137348150779	6	2.59088176980442	8	3.08496250072116	4	1.14356325933554	7	2.67639559996126	8	3.08496250072116	5	1.26683380265813
ENSG00000188295	ZNF669	1	247099962	247104372	-	4411	0	NA	0.00285114652610817	0.09803355997931	0.759220507454878	-0.39740913308172	0.797098853868195	-0.327169440757383	255	7.9679402221642	261	8.03342300153745	54	0.318176014552557	233	7.67328035102679	204	7.67948009950545	123	0.787170935770703	194	7.50647729377387	176	7.46347227139936	78	0.534898694493978	185	7.4458861502383	202	7.66867157363702	66	0.558541295606521
ENSG00000121749	TBC1D15	12	71839707	71927248	+	87542	0	NA	0.00287627237783133	0.0986706558606038	1.60516028934695	0.68271737030675	1.73256087058639	0.792906039895213	3309	11.5904948317012	2962	11.5328429109613	1235	0.574499837047809	3406	11.2939808240199	3599	11.813781191217	2399	1.24954154288072	5311	12.2498885433709	4908	12.2612131819639	2107	0.644013862973827	5901	12.1882540903728	7088	12.7911562263635	3071	1.18677396873733
ENSG00000254087	LYN	8	55879835	56014169	+	134335	0	NA	0.00289764691370163	0.0991764413918428	2.08553673105577	1.06041872159916	2.41481611885823	1.2719133362613	5011	11.9108417280174	3320	11.6974020075027	3491	1.11997307165468	3361	11.6141083932529	3442	11.7494504655699	1219	0.580344487465689	10451	12.9347291371695	6230	12.6053347801949	9022	1.06128471163536	8116	12.8729595472094	7610	12.893851513521	3244	0.597385303670932
ENSG00000068078	FGFR3	4	1793293	1808872	+	15580	0	NA	0.00292511998750599	0.0997020231198191	0.666541467967115	-0.585233461479357	0.743934748706316	-0.426752008293501	12358	13.5094274383003	11316	13.4662039473718	4256	0.51997475599153	11286	13.2127108501371	12359	13.5933911227917	5781	0.983110726022692	8237	12.8590226648331	7118	12.7973949896612	3666	0.690676228043461	8396	12.7973121366272	6332	12.628580120555	5254	0.827809168207239
ENSG00000110218	PANX1	11	94128841	94181968	+	53128	0	NA	0.00292633470278803	0.0997020231198191	1.49945293926951	0.584436243548478	1.65393531449	0.725902811722384	1234	10.1877373557785	1243	10.2807707701306	405	0.526458981559912	1193	9.89153359503982	997	9.96289600533726	806	1.02675299697134	1850	10.7749232074729	1778	10.7968323330768	590	0.506371272796865	1974	10.7133134948501	1902	10.8926324355616	1087	0.866537118652556
ENSG00000217377	AK4P5	6	80077729	80078362	-	634	0	NA	0.0029444276066301	0.0999401377857982	0.0531914893617021	-4.23266075679027	0.0454545454545455	-4.4594316186373	3	1.04411853985147	0	0	6	1.6141184288142	4	1.13320703811466	0	0	7	1.71889293541233	0	0.13208020839343	0	0	1	0.447482227123505	0	0.13208020839343	0	0	1	0.447482227123505
ENSG00000166016	ABTB2	11	34150987	34358010	-	207024	0	NA	0.00294668722093582	0.0999401377857982	2.79412329187778	1.48239568168376	2.7545782463929	1.46183144459829	1303	9.50676052092532	827	9.69348695749933	1242	1.80559488450244	1562	9.21494931297566	1017	9.9915218460757	1642	2.52446832565459	3640	11.3556817759736	3019	11.5603327551208	2728	1.36021166790855	4302	11.2947193695777	4038	11.9791844913517	3400	1.92443179409407
ENSG00000204592	HLA-E	6	30489509	30494194	+	4686	0	NA	0.00296291473483286	0.100263157667184	1.53889793300775	0.621897548477906	1.62861751058287	0.703647819100624	18920	14.1126791199476	20687	14.3365065598103	6509	0.570548964511705	19654	13.8159676927944	24891	14.6033945308874	12641	1.31981986289466	29115	14.7132060741087	25944	14.6482824968027	11824	0.596221642005935	32010	14.651479784845	33474	15.0280744903491	17196	1.10413276579729
ENSG00000256894	NA	12	26125155	26126617	-	1463	0	NA	0.00298650296130145	0.100833238808546	1.68287037037037	0.750924051756126	1.98762376237624	0.99104469476552	36	4.81868461106998	21	4.4594316186373	28	1.1159896297445	34	4.55713452896947	24	4.64385618977472	32	1.35946003897061	61	5.77634878357872	51	5.69803477881993	30	0.73405300986267	67	5.72117296081308	49	5.63660640492717	48	1.09537521742504
ENSG00000138794	CASP6	4	109688622	109703583	-	14962	0	NA	0.00300114235015245	0.100928864642005	0.722216896728016	-0.46949592142917	0.887260536398467	-0.172570293203779	522	8.97441865502614	465	8.86418614465428	156	0.407581510340107	435	8.67830845821201	386	8.59618975614441	159	0.529156237797594	377	8.53443779342072	369	8.53136038358252	74	0.285084784944465	386	8.47321318075583	379	8.5697756761994	155	0.630482195935164
ENSG00000265194	NA	9	21858910	21861926	-	3017	0	NA	0.00300283110020004	0.100928864642005	1.90560263653484	0.930247314385775	2.07727072310406	1.05468924960949	71	5.96278476303	61	5.95419631038687	38	0.820923214288276	76	5.68675195288025	77	6.28540221886225	59	1.47553225235032	135	6.88213067907583	127	6.98392833480665	68	0.823285462293362	157	6.82789036846945	145	7.17325686658282	109	1.34405700632414
ENSG00000187626	ZKSCAN4	6	28241697	28252269	-	10573	0	NA	0.00302321252223867	0.101183480654115	0.764909701805964	-0.386638648318459	0.878168270359071	-0.187430686388055	317	8.29575106348812	323	8.33985000288462	53	0.246397507262933	284	8.0000742743018	295	8.20945336562895	131	0.709688839960258	243	7.88420183219476	225	7.82016483925398	63	0.371438997157491	249	7.82310174812782	262	8.03585686982582	103	0.707129068752755
ENSG00000172006	ZNF554	19	2819868	2836735	+	16868	0	NA	0.00302393634100352	0.101183480654115	0.712109229624116	-0.489829543371928	0.82927435387674	-0.270078618623208	358	8.44941699879573	341	8.4178525148859	86	0.353218300382975	335	8.15487341825191	354	8.47167521439204	192	0.882143368321553	255	7.92497360473357	248	7.9628235775423	83	0.486805529882385	278	7.86482912350873	262	8.04107452067694	167	0.903874757187386
ENSG00000145358	DDIT4L	4	100185870	100190782	-	4913	0	NA	0.00305239929869272	0.101873558563342	2.56648351648352	1.35979299471413	2.1988255033557	1.13673311786626	152	6.9892698183453	117	6.88264304936184	98	0.907128628277328	149	6.69989659142404	107	6.75488750216347	138	1.32008917063695	389	8.2212219399151	282	8.14720268116828	330	1.04014832801566	328	8.15858063776541	256	8.00836062494366	182	0.779305645038302
ENSG00000100124	ANKRD54	22	37830855	37849327	-	18473	0	NA	0.00306040487902286	0.101873558563342	0.715437050890836	-0.483103260657752	0.727051177904143	-0.459871174332839	1355	10.3099602432558	1442	10.4948555844912	463	0.572263476544837	1149	10.0136815997865	916	9.84077792359505	537	0.70230885285249	969	9.72815236661428	807	9.65820706314998	580	0.727414655363972	835	9.66632066711341	852	9.7363533513547	200	0.359408974831631
ENSG00000109519	GRPEL1	4	7058895	7068064	-	9170	0	NA	0.00307032169627165	0.101873558563342	1.29793015964688	0.376212755415706	1.50782084912076	0.592465025795679	1616	10.6266299538824	1536	10.5859014496908	358	0.31735082750139	1372	10.3300352528118	1505	10.5565060546719	488	0.552406559370854	2098	10.9862969764757	1982	10.9522930573737	590	0.375008522428979	2069	10.9245975056294	2116	11.047734569629	723	0.537346353551615
ENSG00000110200	ANAPC15	11	72106378	72112780	-	6403	0	NA	0.00307180416608057	0.101873558563342	0.759928271518544	-0.396064843710222	0.843862815884477	-0.244919611274189	191	7.55999626784819	185	7.53915881110803	34	0.262476610577255	185	7.26665091662338	230	7.85174904141606	100	0.987379857641347	145	7.13055775159496	152	7.26208719169378	38	0.443576636441724	156	7.07098575709316	147	7.20932162468795	80	0.88516504358323
ENSG00000107984	DKK1	10	52314281	52318042	+	3762	0	NA	0.00309001698851487	0.102250849772604	0.684124158050538	-0.547669918973781	0.716800572563144	-0.480356305101111	1554	10.5067751504339	1464	10.5166849493096	605	0.538656684403095	1444	10.2104280278327	1214	10.2467405984931	979	0.946483619570909	1063	9.84611322846847	916	9.84043470628922	586	0.802587540123272	1035	9.78462959981214	946	9.88787586230077	615	0.8587619206542
ENSG00000119688	ABCD4	14	74285269	74303055	-	17787	0	NA	0.00310051684173813	0.102371811041671	0.766752880319774	-0.383166413877298	0.857205105138873	-0.222287652786337	1418	10.4232306255034	1271	10.3128829552844	393	0.373139882548914	1186	10.1269313212056	1237	10.2737955992143	390	0.542132492323522	1087	10.003078019536	972	9.92618626755874	416	0.482789148014718	1016	9.94124335984847	1042	10.0272147195448	243	0.413965735228749
ENSG00000152484	USP12	13	27066156	27171811	-	105656	0	NA	0.00315851026374351	0.104056911926898	1.36675017277125	0.45074955790897	1.43907475882339	0.525141540919245	2894	11.4056548802288	2977	11.5401280385821	1055	0.544830879424859	2813	11.1090686666948	2288	11.1605017475557	1928	1.06239084563966	3955	11.8963302409521	3762	11.8775940100494	1229	0.383618125033994	4048	11.8346577635255	4464	12.1242742000604	1591	0.731591638738944
ENSG00000111424	VDR	12	47841537	47943048	-	101512	0	NA	0.00318908007602659	0.104746706308322	1.86663946706619	0.900443304476968	2.11222014380078	1.07876020582247	1246	10.1451691923426	1257	10.2969162068793	568	0.657523033109369	1140	9.84891913995137	892	9.80251636512122	838	0.959944542980634	2326	10.9746576810518	2210	11.1101487149313	1301	0.810690745531673	2409	10.9129832858831	1795	10.8081487781691	1765	0.961861782209116
ENSG00000140931	CMTM3	16	66603874	66613892	+	10019	0	NA	0.00319345444117103	0.104746706308322	1.50672673413972	0.591417787838389	1.71183628318584	0.775544731686439	540	8.97375280977672	544	9.09011241966429	211	0.579513145307675	497	8.67797784943688	356	8.4797802640291	331	0.950956392144587	814	9.57485871347206	692	9.43450168125441	319	0.524871362468659	851	9.51367698582616	836	9.70812868614561	466	0.850452993872116
ENSG00000169228	RAB24	5	177301198	177303744	-	2547	0	NA	0.00321010551196136	0.105062468582945	1.69519510421716	0.761451326274924	1.72497351694915	0.786574212754914	275	7.63670577212448	217	7.76818432477693	196	1.37316654193413	315	7.35259077989074	267	8.06608919045777	280	2.06780539355247	466	8.72911009447413	409	8.67700413485628	198	0.674679088223613	543	8.66854295205559	442	8.78951061968921	358	1.25610713606951
ENSG00000174839	DENND6A	3	57625454	57693077	-	67624	0	NA	0.00322365797804849	0.105156513769585	1.27524038461538	0.350769222773673	1.47342136764926	0.559170069943103	2080	10.981742657462	1940	10.9225844027137	551	0.347280472512433	1782	10.6851954814645	1531	10.581200581925	714	0.60580126098486	2652	11.3277648985635	2582	11.334375203635	776	0.353377884174142	2626	11.2660198396122	2640	11.3668684827463	940	0.542423632531266
ENSG00000068796	KIF2A	5	62306162	62391025	+	84864	0	NA	0.00322704016983617	0.105156513769585	1.32923576037135	0.410597011426082	1.49762863382012	0.582679923818258	4567	12.1213218176396	4290	12.0670981857484	1072	0.331745404349644	4396	11.8246791103642	4391	12.1006623390052	2590	0.965166003719075	6071	12.5175849700761	6022	12.5562665236983	1592	0.396047755634406	6584	12.4559321031396	7655	12.9021091305368	3007	0.936667061241172
ENSG00000233030	NA	1	149785659	149793020	-	7362	0	NA	0.00327353732040094	0.10620624389821	0.357590180360721	-1.48362097508706	0.339055793991416	-1.56040539647718	67	5.42518479326459	36	5.20945336562895	71	1.4345922260597	78	5.17133158377688	36	5.20945336562895	96	2.02113778269085	24	4.32538919763814	22	4.52219705967923	14	1.19356902461515	26	4.33243353121606	22	4.55426222838909	20	1.37920516666376
ENSG00000159399	HK2	2	74834127	74893359	+	59233	0	NA	0.00327467669060577	0.10620624389821	1.47450426441129	0.560229994821572	1.86941824914955	0.902589382602701	18736	13.3366309584664	22550	14.4609037892187	15141	1.91861619310349	15482	13.0398359505604	8755	13.0960562391809	18694	1.64805550116455	27627	14.6465048937833	26956	14.7183865257751	9202	0.63137949145175	28942	14.584763022907	29402	14.8436256557855	15934	0.88012310174783
ENSG00000092871	RFFL	17	35005990	35089319	-	83330	0	NA	0.00328055657424438	0.10620624389821	1.37970822281167	0.464363201778986	1.5256266786034	0.609401977363395	1257	10.2518667647591	1185	10.211888294546	318	0.376354223957248	1117	9.95543565138274	965	9.91587937883577	561	0.730517147358909	1734	10.6942077551458	1558	10.6058883125252	599	0.428834057043905	1704	10.6326244312079	1608	10.6517301294163	651	0.566580884293016
ENSG00000136274	NACAD	7	45080437	45088969	-	8533	0	NA	0.00335441327363359	0.108362763139822	2.08901985111663	1.0628262018217	2.2978624535316	1.20029244308985	54	5.62003907998711	54	5.78135971352466	24	0.744497627449613	54	5.34581414166746	51	5.70043971814109	36	1.31132359089799	112	6.57514815747793	88	6.47564235748349	69	0.861774915846858	124	6.51746294190777	104	6.70137281124785	93	1.23693143365437
ENSG00000130164	LDLR	19	11089462	11133820	+	44359	0	NA	0.00339172125037412	0.109331842116047	1.95956873315364	0.970536177298791	2.19791354550124	1.13613463927638	21889	14.2916895423286	18641	14.186269026843	9504	0.623963667741873	18690	13.9949278219811	16169	13.981032058361	10349	0.78402661692493	42893	15.1255883556721	47480	15.5350606517403	22647	0.971285311145714	41078	15.0638419478896	30249	14.8774746077719	25414	0.887670968766342
ENSG00000183735	TBK1	12	64452090	64502114	+	50025	0	NA	0.00345039509203763	0.110983998691628	1.34556007659167	0.428206805891728	1.47033573793172	0.556145619105478	2785	11.3940792762338	2676	11.3864014236408	773	0.39057715399897	2699	11.097579837064	2970	11.5367328898354	1619	1.01598892820493	3748	11.8190971513744	3450	11.7524697299707	1121	0.389620412812449	3968	11.7574437757034	3838	11.9063241788819	1915	0.822552391620998
ENSG00000146409	SLC18B1	6	132769370	132813339	-	43970	0	NA	0.00345939664620415	0.111034754586428	1.28318584070796	0.359730127599747	1.70911998751755	0.773253683918694	1198	10.0103734973961	801	9.64745842645492	697	0.806827879337685	855	9.71393093813239	819	9.67948009950545	186	0.276741460993986	1537	10.5064566254798	1442	10.49434095669	512	0.499043875698645	1460	10.444843495874	1396	10.4473778027078	474	0.449517232797623
ENSG00000054967	RELT	11	73376399	73397474	+	21076	0	NA	0.00346914106550356	0.111109085474811	1.54241507820137	0.625191060116724	1.60208010027456	0.679946280942605	546	8.39781837841684	305	8.25738784269265	606	1.40460279365741	558	8.10229948901439	202	7.66533591718518	799	1.62612277697198	842	9.5435302025998	856	9.74059225790944	382	0.771824417971925	895	9.48205631578278	639	9.31597928455897	640	0.971410614524779
ENSG00000134352	IL6ST	5	55935095	55995022	-	59928	0	NA	0.00349262957261622	0.111484065465762	1.38475169484049	0.469627304261462	1.50807842455681	0.59271145498407	9824	13.1958509412693	9517	13.2164427391605	3095	0.453493694319151	9973	12.8991675445102	11406	13.4776317974505	6455	1.17174321248427	13604	13.6692240684613	15361	13.9069972169719	3749	0.453964614017533	15040	13.6075153171157	16555	14.0150492665462	7521	1.01490471435429
ENSG00000138061	CYP1B1	2	38066973	38109902	-	42930	0	NA	0.00349575628156998	0.111484065465762	4.36162412809131	2.12486544813007	3.86404449879255	1.95011170851574	3364	10.3724059554706	1614	10.6573184495813	4149	2.25071777789778	4334	10.0788277884976	2037	10.9929383361658	6005	2.98761367822339	14674	12.8812080310135	8536	12.9926524220549	15144	1.90853147350529	16748	12.8198733235504	10622	13.3202568968795	17233	2.37635865059001
ENSG00000155858	LSM11	5	157743712	157760709	+	16998	0	NA	0.00352353186582595	0.112130778972678	1.49452846428132	0.579690374357223	1.76297243357865	0.81800991637658	542	8.90983869406483	373	8.54689445988764	302	0.705648760703009	534	8.61458932550712	410	8.68299458368168	463	1.15893286945964	810	9.53438461166236	796	9.62708526696546	326	0.651599071946662	942	9.47340375877117	902	9.81855032955668	595	1.25421254329281
ENSG00000221914	PPP2R2A	8	26291508	26372680	+	81173	0	NA	0.00354724639773442	0.112640312171479	1.31127679787374	0.390972256703022	1.50975477810577	0.594314238861243	6070	12.545891776658	5799	12.5018371849023	1168	0.252229984048694	5330	12.2491675767123	5667	12.468624042918	2198	0.657979527193893	7960	12.9017158832529	7860	12.9405882378263	2743	0.383658629633587	8047	12.8400014141406	7861	12.9400948464471	3320	0.66436843661601
ENSG00000170802	FOXN2	2	48314637	48379295	+	64659	0	NA	0.00356376658393365	0.112640312171479	1.70309726994676	0.768160834818183	1.76489948407757	0.819586020350724	1766	10.6220757090575	1523	10.5736471874933	847	0.723433451155928	1874	10.3260678000527	1922	10.9091430473399	1410	1.41273361214599	3007	11.3998355044248	2780	11.4407158915806	1300	0.722352859092847	3307	11.3383476608801	3442	11.7494154143181	1745	1.22640203162208
ENSG00000172183	ISG20	15	88635670	88656483	+	20814	0	NA	0.00356964798370086	0.112640312171479	2.02520672908645	1.01806918296274	2.03385796467347	1.02421893149819	1524	10.4288160188177	1496	10.5478585060584	697	0.687416144126389	1646	10.1328654298005	1581	10.6275338844728	1287	1.4341975832134	3086	11.3439164508831	2172	11.0812463749671	1990	0.836968765297107	3347	11.2823497864787	2476	11.2740093628557	2493	1.18919888818708
ENSG00000166401	SERPINB8	18	63970029	64019779	+	49751	0	NA	0.00356966690976006	0.112640312171479	1.74287880785969	0.801472254272203	1.82627750839239	0.868906003855548	2022	10.888844728622	1666	10.7030383889864	816	0.517288187724424	1966	10.5924395475942	1416	10.468624042918	1529	1.00760547766214	3524	11.6073046681462	3244	11.6635330159025	1751	0.740376768259157	3591	11.545634111405	3141	11.608970864041	2156	0.917062286774394
ENSG00000167721	TSR1	17	2322396	2336657	-	14262	0	NA	0.00360833568230395	0.113509842515166	1.30636101095085	0.385553638642957	1.53655708132386	0.61970136238367	1997	10.9139610777379	2069	11.0154150523867	522	0.404407154538189	1811	10.6174351389595	1684	10.7185328760692	1023	0.793208730129055	2609	11.3068926551713	2622	11.3572764196107	625	0.366311265149448	2782	11.2453055201558	2946	11.5250246173512	1339	0.814436214147776
ENSG00000119383	PTPA	9	129110950	129148946	+	37997	0	NA	0.00361240121930997	0.113509842515166	0.775022671031801	-0.367689582040143	0.868566505549588	-0.20329177553928	4337	12.038607741024	3988	11.9618114080872	1145	0.365909409500127	3724	11.7419730462057	3833	11.9046346216682	1373	0.666381883506049	3362	11.6613531710801	3048	11.5743383644126	999	0.392899277158252	3235	11.5996478766471	3381	11.7235922619421	853	0.457337842062675
ENSG00000108691	CCL2	17	34255274	34257208	+	1935	0	NA	0.00362224085889791	0.113580412005317	4.09505208333333	2.0338818010455	3.06919642857143	1.61786098124178	6	1.57154097322745	0	0	11	1.94712516442256	7	1.53431454000647	0	0	14	2.03203913189361	26	3.80857250380045	16	4.04373142062517	45	1.7326835532085	23	3.74348419653156	11	3.57993566838919	27	1.73404967051192
ENSG00000189325	BNIP5	6	36315761	36336888	-	21128	0	NA	0.0036540440777126	0.114337944080225	5.84400969529086	2.54695857159392	5.0717807424594	2.34249237785038	48	4.31980413335655	11	3.58496250072116	57	2.24243145138368	57	4.16500462885571	9	3.32192809488736	73	2.58781023794422	281	7.03663723070396	146	7.19468122782194	341	1.94778679614362	291	6.97598240554535	114	6.82865922479064	373	1.99183082839133
ENSG00000162433	AK4	1	65147549	65232145	+	84597	0	NA	0.00372009191235922	0.116161617396987	1.53355973304873	0.616884361515166	2.24629480908228	1.16754728289872	4935	12.0829675560597	4278	12.0630579636235	2558	0.764029525736489	3653	11.7862026992036	3451	11.753216749179	1047	0.379021295828555	7568	12.7331698827252	5864	12.5177919710435	3882	0.651167744615927	8205	12.6714887941783	7424	12.8573701224673	5472	1.03869395738199
ENSG00000135407	AVIL	12	57797376	57818734	-	21359	0	NA	0.00379921873964122	0.118385238935029	0.519287396937574	-0.945394883126787	0.538977024070022	-0.891704320920236	283	7.85078843775153	185	7.53915881110803	182	0.972531613298747	305	7.55803763743572	132	7.05528243550119	283	1.52010689677472	147	6.94569684466362	112	6.81740552508586	89	0.933035442698255	164	6.8902288801015	136	7.10327826986935	119	1.36798455058748
ENSG00000149177	PTPRJ	11	47980425	48170839	+	190415	0	NA	0.00381565906572681	0.11865033814153	2.95801996444688	1.56463178959428	3.38823139486385	1.76053240501928	2438	11.1535037540919	2338	11.1916761463524	856	0.580419171130114	2238	10.8569054699324	1432	10.4848228942621	1439	0.907431747812309	7211	12.3096655369495	6096	12.560805844914	5238	1.37145105724697	7582	12.2479030668296	5502	12.1212391919043	6459	1.46313527839347
ENSG00000101079	NDRG3	20	36651766	36746090	-	94325	0	NA	0.00385405175916989	0.119595543904365	0.80279140008444	-0.316902932997476	0.965419708029197	-0.0507718167004811	2053	10.9846023973083	1933	10.9173720794768	384	0.234301019227014	1827	10.6880556551647	2035	10.9915218460757	789	0.703686677451245	1648	10.6591945170933	1536	10.5854313641097	333	0.291327826548711	1764	10.5976204350727	1752	10.7760211873965	874	0.779708080384228
ENSG00000140961	OSGIN1	16	83931311	83966332	+	35022	0	NA	0.00389795093792941	0.12070735440706	2.13666267942584	1.0953591639023	2.13904594539527	1.0969674710406	613	8.92415594456285	510	8.99717948093762	378	1.16505542269515	654	8.63218165586698	443	8.79441586635011	583	1.75440204169464	1310	10.0731778620056	1164	10.1867331563711	875	0.938520357075623	1400	10.0121415678662	1104	10.1075436986115	1108	1.26373863976133
ENSG00000197147	LRRC8B	1	89524829	89597861	+	73033	0	NA	0.0039363842653997	0.121645660036329	1.30190456464276	0.380623696458294	1.55839104393805	0.640057291398849	1690	10.6392889325388	1660	10.6978363579624	570	0.525195616257598	1425	10.3427354341724	1117	10.1267044728432	679	0.626146712143964	2200	11.0515246274363	2292	11.1624462523289	609	0.399711186169555	2220	10.9898894636199	2488	11.2815173513452	833	0.666819963971261
ENSG00000174804	FZD4	11	86945679	86955395	-	9717	0	NA	0.00403471949311548	0.124427421563976	0.673757899324471	-0.569697812366287	0.844853122685757	-0.243227543541175	306	8.21109900635014	290	8.18487534290828	83	0.401019618459671	270	7.91564949089961	238	7.90086680798075	138	0.719062221139394	206	7.55269745838232	168	7.39883076292688	98	0.6396467631169	228	7.49202423066851	145	7.18979071742565	182	0.970748055634653
ENSG00000136603	SKIL	3	170357678	170396835	+	39158	0	NA	0.00404674765963502	0.124541573549714	1.48359089458722	0.569093318562776	1.48135058356895	0.566913116197888	4597	11.9689042058383	3993	11.963618617444	2578	0.781465683243751	4975	11.6724272643231	4132	12.0129736483745	4222	1.47281766364861	6819	12.6402937496948	6652	12.6996687751907	2547	0.538784083083788	7370	12.5785983923771	6808	12.7300410333597	3826	1.0083666001514
ENSG00000227262	HCG4B	6	29925983	29926973	-	991	0	NA	0.00408327926902387	0.125133248364654	1.72216699801193	0.784225047219049	1.79240088105727	0.841893340762083	34	4.45457676990195	20	4.39231742277876	32	1.49088138307343	30	4.19804796982066	18	4.24792751344359	33	1.61440378398795	58	5.61301490575312	54	5.7676376883104	45	0.830407062017349	54	5.55695226173676	46	5.53237138237513	30	0.874179890109452
ENSG00000115446	UNC50	2	98608579	98618515	+	9937	0	NA	0.004085455761095	0.125133248364654	0.708873160588612	-0.49640058725356	0.837615964760061	-0.255639154933978	1250	10.2071761835285	1047	10.0334230015375	466	0.489330789717273	999	9.91065189403545	1006	9.97584796800678	284	0.414712842859251	886	9.69838657100069	800	9.64565843240871	327	0.542311608720004	837	9.63678626369532	822	9.68387160205165	270	0.475769258156199
ENSG00000181026	AEN	15	88621337	88632281	+	10945	0	NA	0.00409846099405881	0.125133248364654	1.86307059179964	0.897682339072804	1.98816287878788	0.991435953476564	660	9.04444859317509	716	9.4858293087019	396	1.08945076167172	616	8.74858600610746	454	8.82972273508606	521	1.29728486154402	1230	10.0530367734399	1180	10.2060936705038	678	0.826618641843037	1225	9.99148685957237	1130	10.1418867044919	794	0.895229943346504
ENSG00000160190	SLC37A1	21	42496008	42581440	+	85433	0	NA	0.00409943783503916	0.125133248364654	1.65919631384517	0.730484594102731	2.1450613151976	1.10101888682376	1660	10.5100422232675	1162	10.1836353814732	934	0.739059752777808	1245	10.2135589445997	1147	10.1649069266757	379	0.479729832205021	2755	11.2274918741425	2882	11.4900389252766	1366	0.825100529562182	2670	11.1657182608302	2151	11.0714118940781	1589	0.797790227212728
ENSG00000152240	HAUS1	18	46104378	46128333	+	23956	0	NA	0.00411531853451464	0.12536215747604	0.766119146849718	-0.384359317355711	0.898100172711572	-0.155051724960782	544	9.05597792338274	554	9.11634396123747	117	0.331944039430585	502	8.76013217433115	612	9.25974326369078	249	0.86834117940361	417	8.67112157557984	421	8.72109918870719	89	0.337811527454932	451	8.61005715850984	433	8.76145548351745	221	0.856075732911638
ENSG00000270091	NA	17	19896590	19897287	-	698	0	NA	0.00421802421639799	0.128091054192657	0.588983050847458	-0.763701976638334	0.677301255230126	-0.562130425406832	20	4.22534331724711	18	4.24792751344359	11	0.647857443089031	16	3.950691159647	13	3.8073549220576	7	0.682226895862477	12	3.35009681704044	11	3.57993566838919	9	0.952674098886746	11	3.29322312819734	10	3.52219705967923	7	0.97516751445189
ENSG00000141510	TP53	17	7661779	7687538	-	25760	0	NA	0.0042220291313084	0.128091054192657	1.38082957231893	0.465535267211356	1.41678278087416	0.502618583253832	2171	10.9884488325998	2244	11.1324997296285	766	0.567817555558895	2273	10.6921359590109	2382	11.2185632361903	1502	1.32107226060543	2998	11.5050613764751	2768	11.4294245697552	759	0.371768136077359	3220	11.4433960295258	3673	11.8424040001162	1442	0.883677679664865
ENSG00000270938	RAP2CP1	14	103279223	103279955	+	733	0	NA	0.00426919525520588	0.12901328695114	14.0625	3.81378119121704	8.75	3.12928301694497	0	0.238997500048077	0	0	1	0.51097309499018	0	0.344661666762821	0	0	1	0.719242522645905	4	1.55608016702385	2	1.58496250072116	7	1.35757269118721	4	1.62965620252145	2	1.58496250072116	7	1.42068095039763
ENSG00000165879	FRAT1	10	97319271	97321915	+	2645	0	NA	0.00426967821359995	0.12901328695114	0.643924033522574	-0.635037597424465	0.655694061638687	-0.608905265883607	247	7.78341079589951	200	7.65105169117893	137	0.690584102638447	266	7.4916636099636	202	7.66533591718518	237	1.37233478183946	159	7.06804166475716	125	6.97614311940602	110	0.852070016723011	174	7.00926899601757	142	7.15973022120686	143	1.19839817796277
ENSG00000066117	SMARCD1	12	50085200	50100707	+	15508	0	NA	0.00431319254595291	0.130065364737536	0.817441717456066	-0.290812222912203	0.846995123350545	-0.239574431750477	2439	11.223961821305	2332	11.1879705919842	499	0.300913868076552	2324	10.9273488869882	2133	11.0593444608244	1340	0.920323849054297	1994	10.9291515435242	2072	11.0171049527686	420	0.321662630957821	1968	10.8674824515033	2024	10.9825794789137	607	0.497676046166629
ENSG00000268812	LIF-AS2	22	30246205	30246998	+	794	0	NA	0.00433005655357102	0.130311178816422	4.54893867924528	2.1855299868949	4.18019480519481	2.06357017626304	28	4.0928898105325	20	4.39231742277876	31	1.63821127002912	31	3.84784635034267	10	3.4594316186373	42	1.90265734359487	129	6.30582028929543	127	6.99465289615346	96	1.7709263520075	129	6.24168874458183	71	6.16978583919235	115	1.69406042636723
ENSG00000172432	GTPBP2	6	43605316	43629264	-	23949	0	NA	0.00436164441660091	0.130998223974096	1.25427720234635	0.326856227131203	1.29940051825739	0.377846185706555	5046	12.20003175513	4679	12.1922928144708	2023	0.551907870307132	5068	11.9033972223908	4066	11.9897492754621	3663	1.16512789567632	6329	12.609613836893	6559	12.6794800324557	1049	0.234516252180364	6586	12.5479438446289	7218	12.8167976887552	2634	0.684167092206856
ENSG00000064393	HIPK2	7	139561570	139777998	-	216429	0	NA	0.00437370550502744	0.131097220919229	1.39798312071007	0.483346941675519	1.6259569321811	0.701289044281557	7488	12.6391085059295	6413	12.6470086384416	4755	0.822644710103437	7097	12.3424162880936	3801	11.8925428166486	6686	1.08781314131242	10469	13.2743146469564	9438	13.204418300193	3448	0.503336000015388	11540	13.2125995007223	9986	13.2858307668324	7126	0.948371727181101
ENSG00000116990	MYCL	1	39895426	39902256	-	6831	0	NA	0.0044222073203308	0.132108598386309	0.647507969328853	-0.627030145732243	0.703621124392977	-0.507129298263527	774	9.45296332873607	804	9.65284497300198	324	0.711312582563458	714	9.15686883753549	450	8.81698362325538	482	1.01888547012285	501	8.59307680541369	379	8.56841046756935	414	1.03668598235216	502	8.53125942214584	332	8.37931981851229	480	1.09206362122626
ENSG00000186891	TNFRSF18	1	1203508	1206592	-	3085	0	NA	0.00442651776395167	0.132108598386309	2.75277777777778	1.46088815085681	3.72058823529412	1.89553073344397	15	3.3480420100408	14	3.90689059560852	13	1.6895906005232	11	3.13505651548692	9	3.32192809488736	9	1.4676574470174	41	4.82496041219499	30	4.97272191818896	40	1.50997175075602	42	4.8092622423261	28	4.85454190627517	46	1.52142601886817
ENSG00000163545	NUAK2	1	205302063	205321745	-	19683	0	NA	0.00444244988792917	0.132108598386309	0.684971562241996	-0.545884001506296	0.725816458209251	-0.462323323950989	727	9.39807939361102	762	9.57553924683453	272	0.607193491896091	672	9.10252541565767	546	9.09539702279256	388	1.04208936874264	498	8.78839826446013	482	8.91582990390926	230	0.768260934019472	487	8.72723557242491	399	8.64356759304335	278	0.779536899822548
ENSG00000267736	HMGB2P1	19	1203209	1203842	+	634	0	NA	0.00444277762842238	0.132108598386309	2.1751968503937	1.12114596750663	2.51136363636364	1.32847094075413	8	3.03260085500283	8	3.16992500144231	6	0.839935994834985	7	2.77881676550136	5	2.58496250072116	6	0.94727684477363	18	3.98309738870262	18	4.24592654816484	16	0.932116072121223	18	3.95296371278867	14	3.90689059560852	13	1.03727937877262
ENSG00000176401	EID2B	19	39530987	39532852	-	1866	0	NA	0.00449172482538919	0.132844968514898	0.55752453653217	-0.842892795765943	0.618638676844784	-0.692831062385052	61	5.78455996693856	67	6.08746284125034	26	0.819193814568431	52	5.49835168003978	35	5.16992500144231	33	0.856971138051055	34	4.93811199093173	32	5.04173966366592	19	0.790183253473495	32	4.88104856334474	30	4.9305434529977	17	0.775785142720214
ENSG00000164081	TEX264	3	51662693	51704323	+	41631	0	NA	0.004496688994782	0.132844968514898	0.792003009987686	-0.336422181645537	0.89068928734698	-0.167005852569861	1462	10.4832474163094	1406	10.4584066132365	310	0.315267156148679	1312	10.186853987611	1427	10.4797802640291	594	0.789925731530982	1158	10.1258247189803	1118	10.1273171067347	309	0.407411765394276	1169	10.0643929817793	1226	10.2608807229054	435	0.69136635137298
ENSG00000028528	SNX1	15	64094123	64146090	+	51968	0	NA	0.0045000610553717	0.132844968514898	0.859440503063528	-0.218530325930079	0.979753635536558	-0.0295090736933743	5168	12.322928751573	5192	12.3423525100878	686	0.20329917127563	4616	12.0262832482135	4896	12.2576824807088	2051	0.690034658400184	4442	12.1087901106361	4552	12.1527582118378	491	0.160290299911685	4523	12.0470835392122	5068	12.3073631490991	1502	0.571834873977531
ENSG00000167536	DHRS13	17	28897781	28903079	-	5299	0	NA	0.00450306873283768	0.132844968514898	1.74088989677823	0.799824962095823	1.89076086956522	0.918966912675515	213	7.4070822671232	158	7.31288295528436	158	1.04701026646018	230	7.12028525469505	185	7.53915881110803	228	1.64269837008658	371	8.31654647587706	355	8.46746738737037	201	0.853498472480549	435	8.25756868901534	410	8.68190055134248	296	1.43700234936724
ENSG00000261469	NA	16	68236845	68237667	-	823	0	NA	0.00454133480481382	0.133306373167125	0.441272965879265	-1.18025673004934	0.466269841269841	-1.10076297693492	25	4.26261652180514	23	4.58496250072116	19	1.3210188711394	29	4.04808544007413	33	5.08746284125034	27	1.90975630048678	11	3.06381854627811	8	3.24592654816484	10	1.43709876329003	14	3.12167164272116	8	3.24592654816484	15	1.63470093545427
ENSG00000133059	DSTYK	1	205142505	205211702	-	69198	0	NA	0.0045499072461733	0.133306373167125	0.800247592578094	-0.321481663236304	0.928276651830085	-0.107373262872403	1703	10.7131881753919	1692	10.7253662578956	302	0.260189884207862	1543	10.4167201423686	1593	10.6384359139905	753	0.753761860593809	1363	10.3832051992638	1270	10.3111805483322	314	0.288622857600013	1432	10.3217608364394	1636	10.6768386064742	609	0.75437262730699
ENSG00000279443	NA	1	28544460	28546542	+	2083	0	NA	0.00455401810754249	0.133306373167125	0.56966618287373	-0.811811328925302	0.610773899848255	-0.711289682006072	92	6.34811073210393	94	6.56985560833095	45	0.812343725532042	88	6.05968126656346	58	5.88264304936184	66	1.16504117184105	52	5.58159858294376	55	5.8071248638447	24	0.720412469858713	54	5.52587421012003	49	5.64385618977472	31	0.920767964648487
ENSG00000177606	JUN	1	58776845	58784048	-	7204	0	NA	0.00455957292667212	0.133306373167125	1.82840330447113	0.870584331437986	1.73661136441663	0.796274930005914	9309	12.5984858709772	5706	12.4785168476765	8114	1.41367044060156	11068	12.3020855683537	7013	12.7760217152528	11353	2.15294792611264	17020	13.7456057223402	15126	13.8847315439537	13172	0.955277400541995	19222	13.6839126189478	18938	14.2090737009015	15140	1.41373090730823
ENSG00000143486	EIF2D	1	206571292	206612465	-	41174	0	NA	0.00457142328666825	0.133306373167125	0.815610673298774	-0.294047439917284	0.906956817033106	-0.140894233588149	2225	11.0992625530736	2075	11.0195907283579	415	0.247358868000873	2110	10.8028266718953	2393	11.2252074369435	1118	0.913404479182177	1815	10.797999097274	1861	10.862527286284	339	0.305752523031483	1914	10.7363995364362	2219	11.1163367892944	800	0.77061636324577
ENSG00000182795	C1orf116	1	207018522	207032756	-	14235	0	NA	0.00457218489234039	0.133306373167125	0.707362630186288	-0.499478091100169	0.851512708114305	-0.231900033807177	13782	13.6550745766571	12660	13.6281037367695	5061	0.554558433322373	11224	13.3583200423751	10117	13.3046365238073	4123	0.554981537007367	9749	13.190304439102	8441	13.0433600043621	3044	0.418395224861969	9557	13.1285790322906	9640	13.234879526852	3143	0.580097591117265
ENSG00000174718	RESF1	12	31959370	31993107	+	33738	0	NA	0.00458395395217477	0.133389492728946	1.38834825483327	0.473369500553899	1.42864055745532	0.514642983469276	3083	11.518823803036	3080	11.5891829670394	1055	0.463090625621693	3100	11.2223410118521	2531	11.3060616894283	2150	1.1236399716549	4280	11.99740536588	3892	11.9264340825805	1415	0.437975723550688	4428	11.935693005086	4412	12.1075422169898	2042	0.774452168187135
ENSG00000145555	MYO10	5	16661907	16936288	-	274382	0	NA	0.00461938618116396	0.134159532255669	1.68687273058343	0.754351130778765	1.75168823110223	0.808746024101552	12448	13.4133012298618	15159	13.8879821330585	5899	0.812258231478183	13752	13.1166563559679	18631	14.1854949242109	10193	1.5832767552681	20998	14.1906461766009	21611	14.3993312172548	8767	0.779868293685637	24089	14.1289406334878	28795	14.8134642623316	12822	1.37944541399519
ENSG00000140332	TLE3	15	70047790	70098176	-	50387	0	NA	0.00464635990692911	0.134681405286703	1.37673963684148	0.461255748903769	1.47441859332697	0.560146169469406	3348	11.6222014617284	3077	11.5877775163282	1235	0.517409783463247	3423	11.3257157690535	3744	11.8707500033461	2334	1.22781539284051	4610	12.1088097771804	4430	12.1130919023605	1468	0.430075725133576	5047	12.0471279180576	5390	12.3961771604288	2531	0.983526144252543
ENSG00000049759	NEDD4L	18	58044226	58401540	+	357315	0	NA	0.00468554893196097	0.135554652563521	1.49394551524394	0.579127533454642	1.54781681987229	0.630234742348449	10404	13.3277198100316	10180	13.3135916525727	1749	0.226379650612632	9501	13.0310003389587	10589	13.3704149688797	4459	0.790620437468458	15543	13.7919026856729	13155	13.6834332886677	8459	0.580116208656002	14705	13.7301616411819	14448	13.8186053161063	5983	0.593628161036291
ENSG00000023330	ALAS1	3	52198086	52214327	+	16242	0	NA	0.00473488032857305	0.136717384313643	2.36317557220736	1.24072681836944	2.75122463056491	1.46007393688123	3265	11.6079104101105	3631	11.8265484872909	949	0.466872468774698	2851	11.3112497728658	2315	11.1774195379892	1528	0.697311574021355	7716	12.5402915786509	7668	12.9044281921806	4944	1.1821294925701	7844	12.478513230187	5604	12.3599503829525	6346	1.19351007923011
ENSG00000178919	FOXE1	9	97853226	97856717	+	3492	0	NA	0.00475990479807381	0.137142024117294	2.12186370110661	1.08533198704768	2.17724830316742	1.12250594832569	608	8.95431783872736	494	8.95128471496697	450	0.926106536426445	589	8.65870238653459	367	8.52356195605701	637	1.20320995277242	1291	10.0369821872724	1216	10.2488089893413	833	0.972665243903799	1283	9.97520030679739	896	9.8037951957876	996	1.00837601827123
ENSG00000010318	PHF7	3	52410660	52423641	+	12982	0	NA	0.00476792488741009	0.137142024117294	0.629626649501126	-0.667431489414498	0.763294621026895	-0.389688070261968	207	7.57987426501596	170	7.4178525148859	91	0.605181165384116	164	7.28550908422949	152	7.25738784269265	59	0.48106133818424	130	6.8529734454435	122	6.90954068132464	64	0.781004020014665	125	6.7904120821721	101	6.67214795395791	70	0.734413675862079
ENSG00000179833	SERTAD2	2	64631621	64751005	-	119385	0	NA	0.00481474462758969	0.138222908627368	1.65233928647002	0.724509955915587	1.87401741698577	0.906134361365421	6301	12.6038974953985	6634	12.6958807502576	1003	0.236340227213309	5937	12.307230734216	6180	12.5936245497061	3126	0.88089073736667	10412	13.1594078879977	8608	13.0716667315793	6374	0.696078065591749	11126	13.0976922470883	8942	13.1125600757996	8373	1.0222541341005
ENSG00000232803	SLCO4A1-AS1	20	62663019	62666724	-	3706	0	NA	0.00485650224762333	0.139154605589468	1.34887173396675	0.431753166990346	1.38708549740312	0.472056715475485	140	5.24104613817299	25	4.70043971814109	247	2.25374665625173	167	4.98393551151708	20	4.39231742277876	321	2.53094458347938	189	7.01022392649673	87	6.4594316186373	188	1.21782726879702	231	6.95027901386855	82	6.38367842706284	286	1.56276545234438
ENSG00000171428	NAT1	8	18170477	18223689	+	53213	0	NA	0.00487696113442956	0.139473628465895	0.55505286217735	-0.849302917353665	0.636330358387951	-0.652152142791745	700	9.12445412893326	423	8.7279204545632	498	1.00359348194912	478	8.82753228878531	468	8.87344411251538	156	0.501484229388387	388	8.19083233289272	232	7.86092341872939	358	1.02968511887842	304	8.12827313526059	278	8.12086126186326	135	0.622864508484579
ENSG00000184677	ZBTB40	1	22428838	22531157	+	102320	0	NA	0.00493985914513201	0.14100281151477	0.743127087484914	-0.428319137413555	0.767495749465255	-0.381769334296894	2375	11.1171439592409	1913	10.902375114486	924	0.543614715994505	2431	10.8207811646342	2382	11.2185632361903	1725	1.22488212116111	1765	10.7595852937938	1686	10.7197703805317	358	0.280325492157246	1866	10.6980109810269	2036	10.9925843005659	776	0.779967596501016
ENSG00000112763	BTN2A1	6	26457904	26476621	+	18718	0	NA	0.00496228016051458	0.141372998782508	1.30393079993254	0.382867307265899	1.33763162340222	0.419680860176663	2372	11.1865520546731	2501	11.2888660741658	458	0.285008019615538	2368	10.8901516299501	2685	11.3912435894274	1404	1.0662863180813	3093	11.552392027158	2868	11.486567692762	882	0.338486049679587	3167	11.490740939122	3176	11.6325682826702	1218	0.704266105872074
ENSG00000136848	DAB2IP	9	121567057	121785530	+	218474	0	NA	0.00500444641791405	0.142303241583157	1.41879621221948	0.50466738380732	1.61985305486507	0.695862944818033	6167	12.4500169459767	5655	12.4655664048094	2724	0.673389414013617	5605	12.1533676237485	5082	12.3114645154484	3363	1.05033945804235	8750	13.009176159358	8348	13.0274386791011	3208	0.507764646195766	9080	12.9474918118513	9090	13.1499788798111	4373	0.861057588044289
ENSG00000175137	SH3BP5L	1	248810446	248825915	-	15470	0	NA	0.00501883611450509	0.142360980555399	0.742874691310879	-0.428809218539053	0.754691805476255	-0.406040485530315	2619	11.2720606776318	2431	11.2479275134436	834	0.538177196585113	2686	10.9757078312254	3066	11.582612451267	1746	1.26012410157174	1945	10.8608357514166	1824	10.8340733017754	584	0.451479485317493	2027	10.7992334709801	2020	10.9781767337394	950	0.795278600679977
ENSG00000171763	SPATA5L1	15	45402336	45421415	+	19080	0	NA	0.00502551298611024	0.142360980555399	1.54935000522084	0.631663092324225	1.59277923848476	0.671546321091766	638	9.17621119131634	782	9.61286849729104	261	0.710793594999862	685	8.88148849083536	899	9.81378119121704	467	1.45858917145614	989	9.84870113018057	978	9.93589999058574	342	0.595907635981542	1090	9.7877185046858	1226	10.2601299708649	535	1.12798833342947
ENSG00000120832	MTERF2	12	106977277	106987160	-	9884	0	NA	0.00504999037957561	0.142783943492084	0.649911529148817	-0.621684753892868	0.739631447267129	-0.435121529080031	358	8.37904449634413	369	8.53138146051631	136	0.602267593784244	346	8.08355718622635	233	7.8703647195834	260	1.03597344420521	233	7.77851294388537	212	7.73121918362779	86	0.519827846860772	256	7.71916540971857	268	8.0714523937543	137	1.0490172591407
ENSG00000167130	DOLPP1	9	129081111	129090438	+	9328	0	NA	0.00510275687370679	0.143815649265769	0.829796096477309	-0.269171224380709	0.881554528942589	-0.181878284046425	840	9.67586561282641	896	9.80896417491926	190	0.371283950930176	844	9.3800926225694	1101	10.1059085085712	503	1.12812050595498	697	9.42711801159709	686	9.42382232154166	120	0.249048080969892	744	9.36577758183761	724	9.50163816503058	347	0.764705912074442
ENSG00000175582	RAB6A	11	73675638	73761137	-	85500	0	NA	0.00510571035368881	0.143815649265769	1.19327829640083	0.254930547656087	1.43089634173445	0.516919162852604	8598	13.0425825164525	7910	12.9496443565857	1810	0.285445818505807	7499	12.7458475464776	8056	12.9760270401898	3028	0.647894847373544	10260	13.3084304367467	9962	13.2824369072324	1687	0.216638553969267	10730	13.2467117513823	11592	13.5004846562418	4173	0.713148386204226
ENSG00000158050	DUSP2	2	96143169	96145440	-	2272	0	NA	0.00512934982715163	0.144209934896066	3.8900363516193	1.9597836369739	3.18342151675485	1.6705781968323	101	6.10246604317451	60	5.93073733756289	104	1.35787601981661	113	5.83369923854361	58	5.88264304936184	146	1.87133128441453	392	7.9265445275999	255	7.98934405894636	427	1.43516380073138	361	7.86497732939831	166	7.38204703355834	420	1.28059886378012
ENSG00000131203	IDO1	8	39902275	39928790	+	26516	0	NA	0.00517568857435551	0.144978747420722	5.02962325298765	2.33045033812173	4.97337478453583	2.31422515412834	329	8.22490657820793	285	8.15987133677839	196	0.592475604334913	271	7.93017870747616	274	8.10328780841202	115	0.748715645016415	1655	9.85207356920391	988	9.94905562914366	1842	1.61262576937587	1346	9.79016263162236	712	9.4459882423497	1314	1.32419540598501
ENSG00000143771	CNIH4	1	224356858	224379459	+	22602	0	NA	0.00518602372099766	0.144978747420722	1.17479511914842	0.232409176908365	1.35773135683934	0.441198053591637	2205	11.0941105990237	2200	11.1039434298916	308	0.198093396435778	2055	10.7975796733916	2491	11.283088353024	1002	0.852183890566609	2590	11.3226619552516	2518	11.2982630050711	402	0.223618648170295	2790	11.2610528080431	3243	11.6634001566748	1187	0.827281888012207
ENSG00000288670	NA	1	161368022	161371964	+	3943	0	NA	0.005192245419754	0.144978747420722	1.18838992332968	0.249008277347619	1.58748306233062	0.666741199115057	243	7.86249595530117	196	7.62205181945638	84	0.457602109735956	197	7.5679697626521	203	7.6724253419715	57	0.441642858859842	289	8.14615867068057	291	8.18982455888002	67	0.324297593766372	312	8.08535611072186	359	8.49184753035511	136	0.885930864351326
ENSG00000151502	VPS26B	11	134224671	134247788	+	23118	0	NA	0.00519546758156764	0.144978747420722	0.791554742497221	-0.337238966889707	0.880291958281872	-0.18394600646833	2159	11.0485141564287	2335	11.18982455888	401	0.311968431030032	1943	10.7519314860689	1860	10.8618623400592	960	0.742461514859658	1709	10.6968536426424	1770	10.7907552329345	409	0.368103505474536	1711	10.6352839553455	1823	10.83257686134	594	0.609270064674499
ENSG00000083520	DIS3	13	72752169	72782096	-	29928	0	NA	0.00528308274363189	0.147149103531661	1.41752662383383	0.503375831966326	1.6981045333188	0.763925272235307	3030	11.4628923835733	3064	11.5816713585781	1174	0.569754896786883	2447	11.1661991561862	2272	11.1503819688178	947	0.521169847629466	4295	11.955523839978	3908	11.9128251003298	2154	0.53783729161404	4155	11.893787232311	3620	11.8221352698314	1869	0.608583291429033
ENSG00000198252	STYX	14	52730166	52774989	+	44824	0	NA	0.00535789464315991	0.148955446427031	1.30439306795823	0.383378679188234	1.49984199715595	0.584810526103836	1321	10.3527568940394	1371	10.4220647661728	202	0.22570763749797	1266	10.0565114519982	1318	10.3652288492515	682	0.930547997814109	1724	10.7019548518874	1809	10.8216674046401	464	0.388869517824607	1898	10.6404467411743	1860	10.8622473507626	1052	0.926259353471057
ENSG00000053371	AKR7A2	1	19303965	19312144	-	8180	0	NA	0.00538283936491676	0.149073934595119	0.778059972516686	-0.362046733097763	0.851416662050629	-0.232062771243429	1358	10.3547756899366	1257	10.2969162068793	379	0.413251849087991	1204	10.05854416479	1216	10.2491134527137	536	0.806011906368355	1057	9.9800747059394	1031	10.0112265781166	335	0.448729135034671	1025	9.9185226024679	1096	10.098623947293	290	0.574723311211317
ENSG00000272361	NA	7	16593626	16594224	-	599	0	NA	0.00539437742534892	0.149073934595119	0.305365296803653	-1.71139197831266	0.391042780748663	-1.35460164541687	15	3.31438737780351	11	3.58496250072116	14	1.57662701323644	12	3.13747870536036	10	3.4594316186373	12	1.53968778859535	4	1.96658438806084	3	2	4	1.3083968602343	5	2.04153364438505	4	2.16096404744368	5	1.33768281212617
ENSG00000170291	ELP5	17	7251416	7259940	+	8525	0	NA	0.00539899479470971	0.149073934595119	0.880253954250425	-0.184008291952985	0.930598335408611	-0.103769488385249	1058	10.0308532989045	1048	10.0347989625773	170	0.234736393199747	1017	9.73471441085989	1274	10.3162815317462	533	0.963597860475489	931	9.85203082957252	900	9.81613375268871	131	0.191011132602081	947	9.79059623883574	1028	10.0070245418432	317	0.577796101862528
ENSG00000226137	BAIAP2-DT	17	81029130	81034881	-	5752	0	NA	0.00540202397209029	0.149073934595119	0.556584276520195	-0.845327941709668	0.596368626956083	-0.745723730836419	1202	10.0080600758637	1123	10.1344263202209	578	0.920498799102163	1057	9.71148037741011	751	9.55458885167764	813	0.980206720844409	669	9.13885264308385	637	9.31741261376487	364	0.919791008098393	630	9.07674399389984	574	9.16704933252865	362	0.842761563220829
ENSG00000151748	SAV1	14	50632058	50668306	-	36249	0	NA	0.00543058797194312	0.149586195757557	2.96399914620759	1.56754503206944	2.91459163346614	1.5432937600486	3826	11.562585242047	2010	10.9736973663054	2852	1.00092125622359	4284	11.266073141013	2536	11.3089078040639	4426	1.64173063846816	11340	12.8561227554443	9086	13.1098156632806	9492	1.42904103896653	12485	12.7945052658945	9168	12.9679989911573	10888	1.74991455813744
ENSG00000166128	RAB8B	15	63189560	63267776	+	78217	0	NA	0.00545186961511627	0.149896348958261	2.17792890470778	1.12295686016152	2.37560792392045	1.24829674990515	2229	11.0066589854823	1953	10.9322147519684	1011	0.573914038850647	2152	10.7102243581338	1676	10.7116669735643	1686	1.03688787889017	4854	11.8987397978066	3450	11.7356302137852	3578	1.0086344749156	5113	11.8370096923109	2558	11.3208927045384	4723	1.13097668328271
ENSG00000197256	KANK2	19	11164270	11197791	-	33522	0	NA	0.00549044746159388	0.150621590919743	0.716640459047146	-0.480678599456269	0.864498418299063	-0.210064770596653	2417	11.1695690877021	1984	10.9549232920303	784	0.463241097060838	2192	10.8730920887922	2067	11.0140204703149	1243	0.858694888100432	1732	10.69944253596	1669	10.7052782092947	479	0.441046214568654	1895	10.6378365023832	1770	10.7906853522483	1065	0.926122093881071
ENSG00000096968	JAK2	9	4984390	5129948	+	145559	0	NA	0.00549838795494949	0.150621590919743	1.48406913785923	0.569558303901584	1.91185118394229	0.934970230147071	1601	10.488895614132	1733	10.7598881832218	759	0.70755330478921	1275	10.1924402961371	1032	10.0126245388651	600	0.60088164660764	2376	11.0732831462783	2256	11.1400632465997	1076	0.667926782419037	2438	11.011627959885	2110	11.0369844681445	1490	0.842521912159483
ENSG00000059122	FLYWCH1	16	2911931	2951208	+	39278	0	NA	0.00557441838069371	0.152402361520808	0.799081195066629	-0.323585991272967	0.857388515341217	-0.221979002401525	1881	10.8200986546064	1859	10.8610869059954	524	0.44072094343693	1725	10.523812620766	1831	10.8392037880969	808	0.957350745551662	1503	10.5026182035326	1360	10.4099203643897	450	0.383205209694888	1479	10.4409538685494	1566	10.6142496542939	446	0.589471042048507
ENSG00000274964	NA	12	32339368	32340724	+	1357	0	NA	0.00558732989477528	0.152402361520808	1.58774373259053	0.666978075229053	1.9160447761194	0.938131275860423	24	4.33480242287896	22	4.52356195605701	17	0.987425968900601	22	4.06924566186922	12	3.70043971814109	21	1.19360095045525	38	5.11966450905756	34	5.14845810343964	18	0.743015759487838	43	5.07867975733275	36	5.20892625744295	29	1.17719919301753
ENSG00000217648	NA	6	143342246	143343383	+	1138	0	NA	0.00559396245737271	0.152402361520808	0.705348380765456	-0.503592095446714	0.768366807610994	-0.380132896978815	68	6.02923415860326	71	6.16992500144231	23	0.501182865003239	63	5.7396134570894	63	6	38	0.945436814098798	48	5.56292578662815	45	5.52356195605701	14	0.389444588231008	48	5.50573236638692	48	5.59983617241818	22	0.611856103904521
ENSG00000155850	SLC26A2	5	149960758	149993455	+	32698	0	NA	0.00566668004652547	0.154046337625026	1.67658224622911	0.745523257552469	1.96155811326843	0.972000077440115	1308	10.3311374558053	1225	10.2597432636908	253	0.265202399285529	1240	10.0350202444823	1258	10.298062567719	692	0.899726551416739	2193	10.8972000209437	1952	10.9298796097141	1288	0.769107569824346	2431	10.8357427738925	2188	11.0954584968057	1585	1.26050452155338
ENSG00000106404	CLDN15	7	101232092	101238820	-	6729	0	NA	0.00567490352553248	0.154046337625026	0.731280066931604	-0.45150405698414	0.733393408856849	-0.447340794548539	319	8.20613825315801	315	8.3037807481771	125	0.614294847011958	324	7.91268587575153	327	8.35755200461808	217	1.26873656988141	233	7.82442594699399	248	7.95707575812338	57	0.387122738038044	237	7.76316969525657	257	8.01069605170067	92	0.689007069270719
ENSG00000103089	FA2H	16	74712955	74774831	-	61877	0	NA	0.0056854174717047	0.154052154210665	4.67961639167117	2.22639027072395	5.33863315054408	2.41647041619208	3208	11.5501068660809	2980	11.5415806599912	1248	0.545315591667552	3112	11.253530508502	2362	11.2064039139738	2106	1.07693094940354	15013	12.9924129031244	12066	13.4088185336431	13054	1.86226679619479	16615	12.9306891648109	11074	12.9756399559763	15943	2.02011399340966
ENSG00000155100	OTUD6B	8	91070196	91087095	+	16900	0	NA	0.00576929945509352	0.155863954319543	1.40786558345643	0.493509598649977	1.80759679708088	0.854072905781867	406	8.51562045807154	395	8.62935662007961	192	0.704631698990227	329	8.21948441100557	252	7.98299357469431	170	0.643566833003923	572	9.04426284696539	497	8.9594316186373	255	0.579122006398602	594	8.98279606770644	487	8.92986141362597	375	0.825015524554931
ENSG00000116396	KCNC4	1	110210314	110283100	+	72787	0	NA	0.00577312500454817	0.155863954319543	1.55028660760813	0.632534956887288	1.78244045687585	0.83385388367914	1023	9.89284508673337	852	9.73640193131829	451	0.551030378704623	1027	9.59703435823144	864	9.75655632252409	773	1.15467824626216	1587	10.4834052791978	1644	10.6838718686226	609	0.754202491830814	1831	10.4223134828181	2041	10.9909842846468	1034	1.35350119755851
ENSG00000136383	ALPK3	15	84817356	84873479	+	56124	0	NA	0.00579640339713855	0.156158453686804	0.756909547738693	-0.401807189426325	0.783782241497375	-0.351475209359732	650	9.26049125047922	611	9.25738784269265	263	0.495345398517576	584	8.96486183563962	687	9.4262647547021	297	0.906759845211831	492	8.74028621564399	500	8.97008796441859	317	0.754839857957461	458	8.67850907680601	366	8.51766804556363	225	0.700752740974007
ENSG00000165152	PGAP4	9	101473170	101533537	-	60368	0	NA	0.00580491410375498	0.156158453686804	1.69827169446459	0.764067283920747	2.12735400829302	1.0890601289789	1379	10.3626626635924	1259	10.2992080183873	412	0.475141032443736	1158	10.0661415102406	1145	10.1623913287569	483	0.585030708383013	2342	10.9870953081545	1955	10.9333087574416	1269	0.800902764343781	2463	10.9255501418108	1840	10.8405282491931	1608	1.05426711450205
ENSG00000167733	HSD11B1L	19	5680604	5688523	+	7920	0	NA	0.00587037081755633	0.157217369033641	0.721296546141392	-0.47133557926357	0.831208160663054	-0.266718276436475	247	7.88881253288615	225	7.82017896241519	82	0.44303249445607	209	7.59346813576013	204	7.67948009950545	87	0.630416626730344	178	7.40513861369186	162	7.35297815473077	65	0.483773052389547	174	7.34474111240211	174	7.44693515239255	62	0.609299103147877
ENSG00000125538	IL1B	2	112829751	112836816	-	7066	0	NA	0.00587399406557327	0.157217369033641	8.69869983041266	3.12079978160616	5.6679154894976	2.50281824735409	590	7.68007339318945	326	8.35314682549808	658	2.68606953144742	543	7.3755870105054	116	6.8703647195834	820	2.51753580710987	5129	10.433056873131	2434	11.2493681289413	13009	2.36412873517448	3076	10.3714310979926	2035	10.9666261467825	5141	2.04382652693184
ENSG00000179335	CLK3	15	74598500	74645414	+	46915	0	NA	0.00587581127831818	0.157217369033641	1.26914963264712	0.343862172844645	1.38328147457264	0.46809475059676	4582	12.1021972998724	3935	11.9425145053392	1458	0.417848108194091	4360	11.8055991698769	4152	12.0199381564248	2788	0.963341535460099	5816	12.4701383901005	5578	12.4455860269807	1392	0.32209415430816	6031	12.4084741289345	5490	12.4201349784226	2712	0.691408900867286
ENSG00000016402	IL20RA	6	136999971	137045180	-	45210	0	NA	0.00589571987890888	0.157468361122929	0.631282002655035	-0.663643473281856	0.778089541193883	-0.36199190728111	703	9.32213730473226	528	9.04712391211403	341	0.628691867740136	541	9.02556480381073	554	9.11634396123747	155	0.417852824223849	444	8.58082459770187	426	8.73640093992316	248	0.841404265938688	421	8.51949289303705	388	8.6047362022238	222	0.799272431561806
ENSG00000235330	RPL12P25	9	477750	478423	+	674	0	NA	0.00590988503277207	0.157565330543978	0.513211382113821	-0.962374927700083	0.543478260869565	-0.879705766282288	8	2.91233592843862	8	3.16992500144231	6	1.06604892794107	8	2.75394542434703	8	3.16992500144231	6	1.17239070391899	4	1.94373241383295	4	2.32192809488736	4	1.24526869868893	4	1.92268186056896	4	2.32192809488736	4	1.25296258262417
ENSG00000186666	BCDIN3D	12	49836043	49843106	-	7064	0	NA	0.0059598094257311	0.15826365722672	0.539492604765818	-0.89032491115332	0.625331213566508	-0.677307563351242	162	7.10928581832653	162	7.34872815423108	87	0.935410050989076	126	6.81502288771208	113	6.83289001416474	67	0.72521019795548	88	6.308867272697	76	6.27465168425679	43	0.697683895346949	79	6.24622178160129	72	6.19803477881993	28	0.442068860999585
ENSG00000142082	SIRT3	11	215030	236931	-	21902	0	NA	0.00596228369931016	0.15826365722672	0.770968953430145	-0.375255330251858	0.893521251475797	-0.162426052208017	666	9.33631066462834	576	9.17242750864548	176	0.366291422251768	565	9.04030047899335	576	9.17242750864548	216	0.584385914009488	513	8.96433727373817	480	8.91135387252762	132	0.348505013425836	505	8.90312406813761	524	9.03566047184506	151	0.523530803122552
ENSG00000162086	ZNF75A	16	3305406	3318852	+	13447	0	NA	0.00596782126602058	0.15826365722672	0.764141117401987	-0.388089002992849	0.882166295195641	-0.180877454252073	624	9.24718296920396	597	9.2240016741981	163	0.346639146095428	538	8.95098090744911	507	8.98868468677217	223	0.635587305601165	477	8.84596930678216	450	8.81538240723621	129	0.418311440146381	475	8.78473926451833	544	9.08812553998362	176	0.600122852223496
ENSG00000133816	MICAL2	11	12094008	12359144	+	265137	0	NA	0.00608283551684187	0.161028266947617	1.30516832270503	0.38423587780831	1.3402636955787	0.42251687745648	4495	12.0742042736608	5071	12.3083390301394	1259	0.447255053164843	4340	11.7776538869384	3904	11.9311068330293	2569	1.04911309485229	5867	12.4751802863938	5822	12.507656945901	1485	0.361406970921133	5816	12.4134638675008	5635	12.4603821102196	2052	0.541455150275022
ENSG00000174599	TRAM1L1	4	117083554	117085576	-	2023	0	NA	0.00610210679236642	0.161253023486616	0.58804347826087	-0.76600526711756	0.729971042471042	-0.454088860637235	38	5.16894050938643	37	5.24792751344359	17	0.656998234319154	35	4.89313784785401	28	4.85798099512757	23	0.912322465302335	23	4.36148562626435	24	4.60715956040038	11	0.833708818990017	25	4.32054068875974	22	4.54637857045993	18	1.18258356407574
ENSG00000198805	PNP	14	20461992	20477094	+	15103	0	NA	0.00615003594751172	0.161794297821238	1.41802113318823	0.503879033648423	1.53179281510192	0.615221176611118	1899	10.8629997369707	1938	10.9210970881068	383	0.30322046410443	1858	10.5666804345463	2035	10.9915218460757	1070	1.02050473529709	2693	11.3173215974145	2420	11.2407666972382	904	0.485865551311962	2845	11.2557103057501	2555	11.3194864916856	1447	0.864952529632785
ENSG00000188542	DUSP28	2	240560054	240565256	+	5203	0	NA	0.00615190778639631	0.161794297821238	0.687319884726225	-0.540946396572749	0.838034691815426	-0.254918127007944	231	7.78123643505205	229	7.84549005094437	79	0.499797954345933	198	7.48603500242821	160	7.33091687811462	99	0.669953097447775	159	7.28515853253769	157	7.30273975903083	36	0.338712168907712	166	7.22506813704393	150	7.24310326659427	79	0.700461383748968
ENSG00000005302	MSL3	X	11758159	11775772	+	17614	0	NA	0.00615504148293673	0.161794297821238	0.817474783725586	-0.290753865750807	0.933614850381548	-0.0991005856829097	1765	10.7547985851179	1777	10.7960396088298	374	0.314455433400329	1555	10.4582942815177	1535	10.5849625007212	702	0.680580284403158	1443	10.4782290052297	1409	10.4614355432038	233	0.225980167640546	1452	10.4165293874868	1504	10.5555302554628	478	0.539521072596487
ENSG00000165269	AQP7	9	33383179	33402682	-	19504	0	NA	0.00621768757530248	0.1631543036207	0.598968966925276	-0.739446837153446	0.601585014409222	-0.733159465216846	163	7.00424266912113	124	6.96578428466209	127	1.07584365061959	116	6.70708719972012	101	6.6724253419715	56	0.719914867162992	98	5.91606466308425	56	5.8146783100398	113	1.42242373781302	70	5.84798938355557	56	5.83266795859259	49	0.947978504033039
ENSG00000077238	IL4R	16	27313668	27364778	+	51111	0	NA	0.00628251750502202	0.16456675012717	1.46720905818836	0.55307445091794	1.5179965037148	0.602168467908106	5557	12.2426002662534	5779	12.496853777388	2826	0.814788439304444	5339	11.9459420670302	2814	11.4589192069676	4261	1.18246888595556	8153	12.8915070534467	9006	13.1368292033298	2799	0.589185998300329	8105	12.8297471313486	6726	12.7157124250754	3906	0.681141869989425
ENSG00000003400	CASP10	2	201182872	201229428	+	46557	0	NA	0.00631136849410522	0.165033459032049	2.00295874661858	1.00213270739041	1.99704921488039	0.997869886707266	1479	10.3934395339186	1159	10.1799090900149	695	0.641653074077796	1265	10.0971306698969	1219	10.2526654324502	708	0.860846334984546	2962	11.21429441143	2131	11.0574576666509	2246	0.939694957162212	2527	11.1525172508177	2146	11.0675947357996	1288	0.656757332799198
ENSG00000181004	BBS12	4	122732702	122744942	+	12241	0	NA	0.00636033768865828	0.166023683785797	0.639989837398374	-0.643879098604999	0.73140353891084	-0.451260487682012	492	8.78650237232977	476	8.89784545600551	236	0.720521303903188	388	8.49006666608888	364	8.51175265376738	164	0.588292188440171	315	8.18176610589182	256	8.00820828811588	143	0.584778052553802	284	8.12003582152783	290	8.18239221646161	62	0.323855095296329
ENSG00000149357	LAMTOR1	11	72085895	72103297	-	17403	0	NA	0.006435881121416	0.167702916259615	0.835410948459896	-0.259442044054487	0.904059711625501	-0.145510031515657	2186	11.0762267473732	2302	11.1692986957928	341	0.247960963393404	2062	10.7798010801613	2359	11.2045711442492	1041	0.915515260124039	1826	10.8005081714955	1920	10.9079867334404	386	0.335671546496878	1864	10.7388008920098	2024	10.9833495316797	659	0.68873380876341
ENSG00000259342	NA	15	45430652	45441808	-	11157	0	NA	0.00646110794184362	0.168067463454183	2.84401906519065	1.50793113625262	2.85085867117117	1.51139652070191	108	6.30100899048158	69	6.12928301694497	93	1.22125094212051	118	6.0266549906042	61	5.95419631038687	122	1.78432389983764	308	7.73476150733342	174	7.45504026598318	262	1.29846557509078	338	7.67470998938637	156	7.28995257672567	316	1.57186502644341
ENSG00000105327	BBC3	19	47220822	47232766	-	11945	0	NA	0.00654251769051719	0.169889647737961	2.24536234396671	1.1669482777781	2.02157127274815	1.01547706832773	961	9.05986099163497	678	9.40726776424473	834	1.94598902889187	1161	8.77225267730935	799	9.64385618977473	1171	2.65919087753517	2159	10.7006641442733	1552	10.6002122554086	1864	1.02032196594412	2348	10.6392648172913	1758	10.7806043437773	2138	1.39612534463924
ENSG00000141380	SS18	18	26016253	26091217	-	74965	0	NA	0.00656783350303447	0.170251448362022	1.18679822384396	0.247074672802544	1.33575035916381	0.417650405080415	4970	12.2647109167791	4880	12.2529610363937	724	0.212470427757593	4548	11.9680566064057	4243	12.0512089409148	2215	0.778580579092359	5898	12.5061896557214	5938	12.5359732104073	1073	0.239116251613833	6074	12.4444711463024	6509	12.6684209771469	2390	0.641422571960573
ENSG00000175931	UBE2O	17	76389456	76453152	-	63697	0	NA	0.00659857773358992	0.170752469137205	1.31896101635921	0.39940192445573	1.39156117680613	0.476704334853295	3065	11.499539637103	2799	11.4512111118323	1069	0.513497199536171	3039	11.2031198814932	3295	11.6865005271832	1973	1.15869126954263	4042	11.9424549723658	4220	12.0431908283882	867	0.36224568812745	4229	11.8807762889533	4134	12.0135094234447	1881	0.744497871775362
ENSG00000108352	RAPGEFL1	17	40177010	40195656	+	18647	0	NA	0.00662495039030902	0.171138830721679	0.74402170580661	-0.426583384303026	0.879118787207532	-0.18586997828247	5436	12.340754654669	4712	12.2024299660154	1703	0.460729398115718	4815	12.0440741206496	3944	11.9458095849008	2466	0.79674321331886	4045	11.9287441858381	4358	12.0891296955056	1055	0.414847761135499	4233	11.8670354408385	3422	11.7408916492001	2160	0.743688328445716
ENSG00000249741	NA	4	143911514	143912053	-	540	0	NA	0.0066670147022459	0.1719285153474	2.35576923076923	1.23619822086148	2.52232142857143	1.33475213524495	2	0.904149494948072	0	0	3	1.2348916281278	2	0.943575412940111	0	0	3	1.26910381889856	4	2.03057387747531	4	2.32192809488736	4	1.08010306481055	5	2.10141130295208	3	2	5	1.20327660875142
ENSG00000116698	SMG7	1	183472216	183598246	+	126031	0	NA	0.00668707721786734	0.171993304289973	1.16638489012981	0.222043935583401	1.2888786527795	0.366116441143929	7354	12.8242928796229	7004	12.7741693353182	1343	0.244021157564662	6983	12.5275936195344	7739	12.9181178510318	3869	0.899536491149357	8578	13.054198473371	8604	13.0710406514495	1185	0.190209413646011	9001	12.9924861811007	9354	13.1900414336728	3755	0.693771339593897
ENSG00000108604	SMARCD2	17	63832081	63843065	-	10985	0	NA	0.00669252544606301	0.171993304289973	0.744907860275788	-0.424866109237478	0.880698456481079	-0.18327995747496	4225	11.9789307851036	4147	12.0182001788132	1331	0.452368504640622	3529	11.6822772719948	3443	11.7498694273968	1350	0.581414846217298	3148	11.5409036882338	2830	11.4568431809724	1073	0.48811373963258	3108	11.4791786751483	2424	11.2440370054492	1420	0.58832830318954
ENSG00000164885	CDK5	7	151053815	151057897	-	4083	0	NA	0.00671468470314675	0.172266790917609	0.803866389330723	-0.314972363966202	0.882187056851876	-0.180843501032378	545	9.06952286649889	555	9.11894107272351	96	0.274008034545381	517	8.77416521232969	579	9.17990909001493	276	0.929107672117921	438	8.71995056948604	427	8.74121492122153	109	0.465700481079484	456	8.65934648860535	478	8.90231131386702	179	0.86682063170753
ENSG00000271547	NA	12	48800576	48801086	-	511	0	NA	0.00673980178122616	0.172595909572536	0.161637931034483	-2.62916230463169	0.240384615384615	-2.05658352836637	4	1.63360856274572	2	1.58496250072116	5	1.45226740645028	3	1.41644937323288	2	1.58496250072116	3	1.20613678807406	1	0.426200778770662	0	0	2	0.80582865242404	1	0.419867316543785	0	0	2	0.803975663197156
ENSG00000141664	ZCCHC2	18	62523025	62587709	+	64685	0	NA	0.00675747009140744	0.172595909572536	1.64006836680578	0.713755955328647	1.72537325543655	0.786908498421858	2891	11.3788717884981	2851	11.4777582664439	1210	0.610657347129683	3081	11.0824453958951	3245	11.664447284548	2263	1.36013146314227	4742	12.0494355111417	4158	12.0029383931044	2173	0.717883373708385	5316	11.9878064683713	5317	12.375185105739	3074	1.2463332238323
ENSG00000065802	ASB1	2	238426742	238452250	+	25509	0	NA	0.00676213164468183	0.172595909572536	1.33392024948316	0.415672415312249	1.5159851759175	0.600255646164102	1903	10.8212779361746	1862	10.8634119589416	664	0.467318520812004	1758	10.5249518414813	1394	10.4460494067166	1179	0.863353139190773	2538	11.2490144741691	2466	11.2685153319106	736	0.434020356094112	2666	11.1873711321706	2714	11.4069892105987	1231	0.823593632673001
ENSG00000149582	TMEM25	11	118531041	118547280	+	16240	0	NA	0.00682380668761455	0.173603194413436	0.618472981177899	-0.693217524377856	0.760545535847369	-0.394893466432006	549	8.96069706276005	572	9.16239132875691	245	0.679091973139855	447	8.66437982441443	395	8.62935662007961	214	0.671351077225906	340	8.28764030322224	318	8.31559563440904	140	0.624217438138303	340	8.22631331189336	278	8.12397302562195	176	0.785401011992515
ENSG00000092199	HNRNPC	14	21209136	21269494	-	60359	0	NA	0.00682480967540953	0.173603194413436	1.28206299525998	0.358467151750981	1.49613311915434	0.581238545412497	18425	14.1237605384129	17123	14.0637321201969	4813	0.375554077087321	15439	13.8270039395469	16007	13.9665054519057	5380	0.527726489391887	23622	14.4821577157456	21628	14.3999790574144	6614	0.358252066579918	23098	14.4204148703338	24197	14.5621842201052	7092	0.497428854625186
ENSG00000114982	KANSL3	2	96593170	96642787	-	49618	0	NA	0.0068597951735354	0.17419686996701	0.8727173757213	-0.19641357351875	0.93660033869602	-0.0944945351388954	3720	11.8520923134246	3637	11.8289298276515	447	0.169947631010238	3543	11.5555401766444	4141	12.0161118382205	1847	0.905436074624345	3247	11.6490781626489	3230	11.6576754776362	495	0.220610920078363	3318	11.5873308222784	3390	11.7272076365875	1229	0.597883064594793
ENSG00000265972	TXNIP	1	145992435	145996579	-	4145	0	NA	0.00688631314784065	0.17457387415636	0.601365501167786	-0.733685988401704	0.672027801019882	-0.573407178008498	27202	14.5511350647329	20405	14.316705791429	14994	0.73493003178425	27807	14.2544042744464	22352	14.4481808483036	21021	1.35084004908396	16359	13.8087451934501	16650	14.0231408248227	7453	0.832247841715159	18687	13.7470591963432	22238	14.4407374917502	10637	1.39483320428832
ENSG00000005469	CROT	7	87345664	87399794	+	54131	0	NA	0.00692547859847782	0.175269684259616	0.569106526385007	-0.813229370821321	0.769949235683322	-0.377164765758029	811	9.45877826938829	570	9.15734693536284	443	0.802812714840756	584	9.16225448597028	591	9.20945336562895	118	0.322371820458413	462	8.45138803187218	460	8.67797662043114	308	1.16308621332851	450	8.38993817007707	314	8.29920074853436	385	1.08817484893978
ENSG00000185220	PGBD2	1	248906196	248919946	+	13751	0	NA	0.00695160752267029	0.175504465252481	0.765478488692774	-0.385566258889683	0.862622976832752	-0.213197950666109	242	7.89187975861007	226	7.82654848729092	57	0.301583996373635	210	7.59700132887062	217	7.76818432477693	86	0.64238137294031	185	7.45088176017399	186	7.54637857045993	65	0.527333159054987	181	7.38969035580002	161	7.33974004975272	78	0.597270006822629
ENSG00000240065	PSMB9	6	32844136	32859851	+	15716	0	NA	0.00695822343349076	0.175504465252481	1.96672162443596	0.975792768766921	2.1198014963602	1.08392917345593	960	9.8293354804266	1031	10.0112272554233	313	0.511479908415901	989	9.53347199152433	1262	10.3026389237876	635	1.25619068223156	1889	10.6021822206576	1506	10.5565842905849	1294	0.90042127109372	2097	10.5408311338238	1751	10.7725265372875	1567	1.35584597875982
ENSG00000170425	ADORA2B	17	15945130	15975746	+	30617	0	NA	0.00701832638950321	0.176722403716834	1.29148410552811	0.369029888119572	1.92095588235294	0.941824385717906	715	8.92251217995575	312	8.29001884693262	615	1.34432787000346	435	8.6253516208053	435	8.76818432477693	194	0.683879939386812	924	9.65918247002691	936	9.87110043333525	447	0.807605777627221	836	9.59704258090049	706	9.46628328451219	337	0.582394027408489
ENSG00000242114	MTFP1	22	30425623	30429054	+	3432	0	NA	0.00707963329417286	0.177966512909149	2.11987607244995	1.08397992757725	2.4161361410382	1.27270174790266	70	5.87256919235681	74	6.22881869049588	34	1.19117422110449	68	5.61687200520838	65	6.04439411935845	45	1.58426581603766	148	6.90809527279355	127	6.99363200603627	89	1.09839799497362	164	6.85316178500823	148	7.22399360547902	116	1.51311579633788
ENSG00000160785	SLC25A44	1	156193932	156212796	+	18865	0	NA	0.00711842945044568	0.178641525654893	0.856134606134606	-0.224090452074228	0.903537054860443	-0.146344326373925	1802	10.7993429921822	1811	10.8233672400462	291	0.224881360151764	1732	10.5030243466902	1967	10.9425145053392	972	0.932819050929565	1543	10.5613706346528	1432	10.4853113579027	336	0.300706671119707	1565	10.4996807135182	1496	10.5471619322595	611	0.596811521704911
ENSG00000055044	NOP58	2	202265736	202303661	+	37926	0	NA	0.00713770031596694	0.178825098200867	1.43091182739408	0.51693477611739	1.59472457295095	0.673307275683015	1783	10.7315110601403	1623	10.6653359171852	571	0.464347134147742	1702	10.4350317497736	1496	10.5478585060584	1099	0.980698041970484	2551	11.21798616527	2077	11.020699068669	1006	0.538080131781785	2714	11.1563017624109	2604	11.3467683634623	1441	0.948325308918901
ENSG00000233225	SSBP3P1	7	39833571	39834718	+	1148	0	NA	0.00720111126540939	0.179694039186514	0.669642857142857	-0.578536231561723	0.753560126582278	-0.408205465796419	23	4.53951202037628	25	4.70043971814109	8	0.46442299402927	21	4.26429004052178	18	4.24792751344359	12	0.828369389593275	16	3.93831060723439	15	4	7	0.637074772917835	16	3.88959486963367	14	3.90689059560852	9	0.808739398195528
ENSG00000126391	FRMD8	11	65386621	65413525	+	26905	0	NA	0.00720532796978116	0.179694039186514	1.32442626434339	0.40536752583113	1.37631497524752	0.460810674419726	3922	11.8358383145405	4245	12.0518886559054	1428	0.581402845789536	3771	11.539238902637	3213	11.6501542136751	2515	1.08711616595017	5194	12.2930159353241	5176	12.3380334680909	1423	0.38475085128314	5190	12.2313018765608	4986	12.2839486854048	2055	0.587043340516002
ENSG00000142632	ARHGEF19	1	16197854	16212652	-	14799	0	NA	0.00721209767373872	0.179694039186514	0.683950996450997	-0.548035131924902	0.704371050255793	-0.505592479458556	488	8.7951539799445	401	8.65105169117893	209	0.687114829284892	443	8.49952940010185	399	8.64385618977473	271	1.03131904368732	334	8.14706043534405	324	8.34385869860533	197	0.878280589965936	312	8.0849431345556	282	8.13987782786055	167	0.809516102740923
ENSG00000265458	NARF-AS2	17	82453181	82458521	-	5341	0	NA	0.00722043976406331	0.179694039186514	0.660734304932735	-0.597857844357846	0.707310267857143	-0.499584890166901	59	5.78449101707667	54	5.78135971352466	31	0.618197125096691	60	5.50172648791569	56	5.83289001416474	52	1.1707610803925	39	5.2475089006792	38	5.26666486615292	15	0.509562553760707	42	5.19367973951936	44	5.50770752619334	23	0.926929566685601
ENSG00000123892	RAB38	11	88113251	88175443	-	62193	0	NA	0.00728533908046373	0.181008001040691	1.53032058709927	0.613833914989375	1.82554988527573	0.868331092632882	863	9.55920309068431	660	9.36850646150769	521	0.736865360732535	843	9.26325852335452	579	9.17990909001493	796	1.11945187630925	1321	10.1751061882132	1160	10.1816898878781	655	0.794963575485049	1538	10.1140564429136	1450	10.5031986542595	979	1.39067669433317
ENSG00000286223	NA	2	202302122	202303614	-	1493	0	NA	0.00732351437121306	0.181654733748315	2.0364010989011	1.02602174923467	2.3853550295858	1.25420400891579	12	2.98701836726625	9	3.32192809488736	13	1.67343696716394	11	2.70197698730265	4	2.32192809488736	17	1.65859444456617	25	4.24219271750104	17	4.16096404744368	21	1.16825492901073	27	4.19548457729181	13	3.8073549220576	29	1.27377537369517
ENSG00000093000	NUP50	22	45163925	45188017	+	24093	0	NA	0.0073869362473424	0.182924512336921	0.803596490481942	-0.315456831432576	0.867633710375646	-0.204841987420089	7838	12.9127077299892	7459	12.8649599151426	1454	0.272995344182938	7638	12.6159996748666	8053	12.9754897569458	4354	0.993292658808164	6298	12.5649686820288	5728	12.4841282570084	1801	0.410453367075005	6627	12.50326947278	5659	12.4663187629113	3640	0.749160208076645
ENSG00000126803	HSPA2	14	64535905	64546173	+	10269	0	NA	0.00744473925284576	0.184051181826139	0.630680494057329	-0.665018781246936	0.65168659265585	-0.617749780626449	572	8.91498828825991	606	9.24555270625568	307	0.947097874513245	625	8.62162330439818	805	9.65463602852797	460	1.67861660278948	361	8.40307846874462	408	8.67593978397397	107	0.614568958969915	407	8.34389986511307	449	8.81189431647994	212	1.18393435578411
ENSG00000178951	ZBTB7A	19	4043303	4066899	-	23597	0	NA	0.00749770712247052	0.18505479444025	1.41675278200381	0.502588035395494	1.48934982535261	0.574682660585317	6967	12.5973538626924	6000	12.5509872145215	3350	0.741427951251085	7539	12.3007917805844	7374	12.8484273340239	5730	1.47942391419317	9871	13.1857847227488	10256	13.324349285063	3088	0.530691962232088	11228	13.124104931155	12088	13.5613237747532	5810	1.15936863028032
ENSG00000120053	GOT1	10	99396870	99430624	-	33755	0	NA	0.00756884731637942	0.186502881896354	0.812014702350775	-0.300422245781679	0.884836534409055	-0.176517140007997	2498	11.2527112400241	2614	11.3525952311343	560	0.330350250375254	2215	10.9562064929282	2160	11.0774833568595	1032	0.713545391110144	2029	10.9402733083407	1814	10.8257398184519	561	0.365317881467472	1960	10.8786298945326	2060	11.0094664822476	516	0.444682238825121
ENSG00000132382	MYBBP1A	17	4538897	4555386	-	16490	0	NA	0.00758438203896856	0.186578293021139	1.31179660323307	0.39154404445675	1.50306632344034	0.587908670190659	1629	10.4277526214834	1161	10.1823943534045	994	0.861972451678865	1541	10.1315662837253	1032	10.0126245388651	1384	1.15875312169183	2137	11.0011105750172	2202	11.1052203364771	621	0.435797533994793	2316	10.9395335209911	2446	11.2567289923901	1221	0.907524558972526
ENSG00000165819	METTL3	14	21498133	21511342	-	13210	0	NA	0.007606456254671	0.186748258668678	0.799406093992081	-0.322999524207256	0.952854642715625	-0.0696719460488691	1162	10.1562715521781	1200	10.2300204357056	219	0.299551260680008	1009	9.85983712478308	1141	10.1573469353628	405	0.62888211205494	929	9.8411152523282	938	9.87486352974305	154	0.245052855601466	962	9.77966128063649	944	9.88339061179305	409	0.645409292009425
ENSG00000271327	NA	12	89367807	89369301	+	1495	0	NA	0.00764061817930935	0.186748258668678	1.4171511627907	0.502993653934875	2.41185897435897	1.27014555278482	17	3.52619490595036	12	3.70043971814109	18	1.46857799572664	10	3.23066223782908	9	3.32192809488736	7	0.974467750687791	24	4.40863060368478	22	4.55426222838909	16	0.890703373701928	25	4.36089275620117	16	4.08746284125034	20	1.00459567912002
ENSG00000176593	NA	19	58002061	58011232	+	9172	0	NA	0.00764069038542441	0.186748258668678	0.577638700947226	-0.791760690968698	0.730878057685287	-0.452297373043332	246	7.75070583508424	239	7.90689059560852	128	0.809609559295851	183	7.45436061701784	165	7.37503943134692	62	0.442484073300937	142	6.98503304198851	128	7.00430184789851	72	0.737539334786814	133	6.92352058524723	114	6.8388598208205	70	0.632003935632832
ENSG00000033867	SLC4A7	3	27372721	27484420	-	111700	0	NA	0.00764350240694831	0.186748258668678	1.80787606568633	0.854295780879121	1.99213255094249	0.994313643503019	3495	11.5864288607631	3753	11.8742129348309	1576	0.824722005774173	3317	11.28986790675	1753	10.7764330324447	2570	1.11334975028763	6319	12.3818215691274	6426	12.6499083640967	3424	0.901327339343641	6609	12.3200974028072	5980	12.4803543376571	4348	1.11227013999998
ENSG00000113070	HBEGF	5	140332843	140346603	-	13761	0	NA	0.00766065447534974	0.186748258668678	2.87498187179735	1.52355285916988	2.45427944403804	1.29529952348149	1379	10.3216171038619	1377	10.4283601727043	494	0.620882988334365	1185	10.0250961037519	836	9.70908381255034	618	0.762131008610628	3965	11.2965892884856	2344	11.1950094108156	6299	1.20606284375199	2908	11.2347870773849	2534	11.3040831846416	2345	0.866354828623239
ENSG00000139083	ETV6	12	11649674	11895377	+	245704	0	NA	0.00766984126940913	0.186748258668678	1.52244081872438	0.606386147873933	1.5860249734159	0.665415487775572	4993	12.2464595905632	4919	12.2644426002266	1210	0.351089847667176	4263	11.9498206847716	4446	12.1186166893515	1654	0.588990755971098	7602	12.7409201255495	5844	12.5129302142469	4070	0.63780566897754	6762	12.6791789406304	6106	12.5755198280398	1819	0.354344831651529
ENSG00000140750	ARHGAP17	16	24919389	25015666	-	96278	0	NA	0.00767869085252636	0.186748258668678	1.37519993145207	0.45964137801634	1.42319229135698	0.509130601460275	2918	11.3888843600599	3620	11.8221724614762	1121	0.644363801434911	3139	11.092608960971	3954	11.9494619793602	2138	1.43045263468251	4012	11.9129737492257	3882	11.9229547958563	1152	0.420256386222682	4468	11.8513493018533	4908	12.2610170304898	2234	1.02533881872755
ENSG00000171603	CLSTN1	1	9728926	9823984	-	95059	0	NA	0.00779896693951738	0.189365500835002	0.804056933986025	-0.31463043493691	0.900391879355867	-0.151375049718851	15485	13.8853036858747	15443	13.9147588389419	3373	0.324777687126065	14014	13.5885601346611	14953	13.8682438177046	6441	0.822371805037726	12450	13.5724525924172	11800	13.5265420296694	2593	0.314083102892013	12618	13.5107328727549	13662	13.7374827789679	4296	0.646994592385399
ENSG00000270532	PEBP1P2	2	85341281	85341838	-	558	0	NA	0.00785289183985201	0.190084054245044	0.447530864197531	-1.15994091286969	0.463709677419355	-1.1087062594425	5	2.18674930124917	4	2.32192809488736	6	1.34403116612299	6	2.19981064858085	3	2	7	1.49131365166899	2	1.3306246211511	2	1.58496250072116	3	1.18377884164058	3	1.38405174955675	2	1.58496250072116	4	1.30053333440752
ENSG00000170006	TMEM154	4	152618628	152680012	-	61385	0	NA	0.00785397777117316	0.190084054245044	1.44733595230575	0.533399835808891	1.78734009078717	0.837814173052901	1689	10.4274600975824	1816	10.8273427042341	978	1.02360781637797	1292	10.1308187912722	1060	10.0512089409148	780	0.781855560810431	2444	11.0924622301052	2294	11.1640405075343	1234	0.716233011139769	2310	11.0307530721784	2202	11.1049128834542	1020	0.67766031460232
ENSG00000274294	NA	15	99416584	99417204	+	621	0	NA	0.00786908807363122	0.190142084519066	0.560344827586207	-0.835613182099118	0.584239130434783	-0.775369106467553	4	1.93465865368086	3	2	4	1.07030470060732	3	1.80753261397362	3	2	3	0.897059846284338	2	1.03710819951116	1	1	5	1.18743629323725	2	1.05237162510474	1	1	3	1.10720887454658
ENSG00000011243	AKAP8L	19	15380050	15419141	-	39092	0	NA	0.00788494981496887	0.190218055455628	0.843371005986162	-0.245760670423498	0.879847624436675	-0.184674401255738	3430	11.7178303492982	3469	11.7607199474656	669	0.291041368366558	3299	11.4212672099968	3498	11.7727269492398	1854	0.9695395286845	2893	11.4750896706477	2854	11.479022324863	546	0.264844113018616	2902	11.4134047694682	3027	11.5639200392836	958	0.547913465794262
ENSG00000196878	LAMB3	1	209614870	209652425	-	37556	0	NA	0.00793421235190346	0.191047369099132	1.96212971140763	0.972420417611651	1.93189469175607	0.950016454514255	41893	15.0374452419772	41678	15.347033043146	24346	1.08078325091313	43815	14.7407119522963	23582	14.5254596351794	36461	1.64353147841857	82200	15.9843969575934	95610	16.5446808448579	46999	1.12580631259455	84646	15.9226587287691	68310	15.9848991150293	59730	1.23832855763996
ENSG00000184731	FAM110C	2	38814	46870	-	8057	0	NA	0.00794487287421677	0.191047369099132	1.48232090811474	0.567857810955195	1.59663752642327	0.675036824842635	2173	11.0551784385256	2150	11.0707918094231	482	0.304952752890981	1861	10.7587093122912	1678	10.713386514937	705	0.576166891133316	3221	11.5171490520126	2905	11.5005968767538	1748	0.599586843042441	2971	11.4554077829815	3037	11.5688648081572	980	0.508504542610137
ENSG00000144043	TEX261	2	70968325	70994873	-	26549	0	NA	0.00795854394870593	0.191068927513314	0.694504310344828	-0.525944446765921	0.749016545181071	-0.416930507862816	2475	11.1833535916711	2681	11.3890935219045	803	0.564008754196702	2305	10.8868784316332	1467	10.5196362528432	1505	0.931158149703069	1719	10.6295420996071	1873	10.8716815198313	639	0.632005387622653	1726	10.5677225096688	1478	10.5295481008046	887	0.757942122609386
ENSG00000157483	MYO1E	15	59132434	59372871	-	240438	0	NA	0.00798699368379359	0.19144465469311	1.59661050110625	0.675012405010214	1.63909395425281	0.712898553308442	11330	13.3081455774407	10547	13.3646818558646	5597	0.703425915209149	12250	13.0114801566607	11262	13.459303532781	9642	1.44252380814116	18089	13.9652981331301	15904	13.916229326701	8913	0.742095418242993	20079	13.9035845914808	19524	14.2529506812495	12010	1.2318927397558
ENSG00000186283	TOR3A	1	179082070	179098023	+	15954	0	NA	0.00804380411476627	0.192497885031294	0.791191393230131	-0.337901362687893	0.918418747262374	-0.122776003498314	900	9.77871041154338	802	9.64925617751731	223	0.328032516712346	761	9.48240604557005	841	9.7176764230664	258	0.556847986988828	712	9.42825410257285	644	9.33307038399797	200	0.381656549123589	699	9.36659952397837	731	9.51561367379976	227	0.52892778114618
ENSG00000140044	JDP2	14	75427716	75474111	+	46396	0	NA	0.00812697698476952	0.193964721420331	0.881796661460367	-0.181482080060817	0.71166821777571	-0.490723286461032	683	9.25877285036157	736	9.52552080909507	314	0.722288657312253	573	8.96209635514889	484	8.92184093707449	349	0.754698283567241	602	8.48542956138662	262	8.03887727301022	720	1.39415081382856	408	8.4230695890287	352	8.4602578445627	264	0.863572314160924
ENSG00000006555	TTC22	1	54779712	54801323	-	21612	0	NA	0.00813103432042173	0.193964721420331	1.3159544277291	0.396109528565828	1.52232615327149	0.606277484530011	1210	10.1741997305074	1255	10.2946207488916	368	0.466340585784813	1071	9.87789125735366	952	9.89633240390994	582	0.758062180317341	1592	10.579165899438	1648	10.6877493650522	434	0.435277605259499	1630	10.5175201615322	1737	10.7620412679299	703	0.71609337181678
ENSG00000287710	NA	17	42577825	42578366	+	542	0	NA	0.00816812300639366	0.194234789426209	0.415816326530612	-1.26598168988413	0.436100746268657	-1.19726663568277	33	4.54829287378317	21	4.4594316186373	30	1.31252802428279	36	4.32617188360457	28	4.85798099512757	35	1.84454377515908	14	3.4626027732878	14	3.95344529780426	8	1.43055252371975	16	3.5490303412987	15	3.99717671842943	10	1.56388582902546
ENSG00000188522	FAM83G	17	18968789	19004764	-	35976	0	NA	0.00818116072833539	0.194234789426209	1.24138928125448	0.311955594170294	1.27277034723859	0.347972129538535	3257	11.542251325347	2672	11.3842441222431	1365	0.649907080979402	3394	11.2458056067809	3297	11.6873756834375	2453	1.34282275966831	4043	11.9714963377134	4074	11.9923968762634	484	0.173788744831136	4320	11.9098350495727	5002	12.2886057199973	1797	0.775491272898178
ENSG00000050393	MCUR1	6	13786557	13814568	-	28012	0	NA	0.00818131425677017	0.194234789426209	1.17467136034661	0.232257188181253	1.33654348393837	0.418506775883806	1354	10.3940901823425	1325	10.3728650601126	169	0.175080712849186	1276	10.0979069128778	1374	10.4252159032994	662	0.864382325044379	1591	10.6181802012868	1573	10.6201706174065	261	0.232107628564378	1706	10.5566241644713	1810	10.8225213423627	752	0.800737045075694
ENSG00000105204	DYRK1B	19	39825350	39834201	-	8852	0	NA	0.00825360712158228	0.195599890669513	0.556410859691477	-0.845777517080995	0.522789097503734	-0.935699040099283	1629	10.2744702090625	1239	10.2761244052742	1142	1.1910410120623	1875	9.97926468572753	1468	10.5206186805563	1744	1.91461218809118	907	9.75134409656339	868	9.7623760616628	264	0.513821226573698	980	9.68997718439561	1112	10.1208787158604	452	1.01043727836842
ENSG00000173914	RBM4B	11	66664998	66677887	-	12890	0	NA	0.00828611530090465	0.195599890669513	0.783277241244757	-0.352405054580471	0.915378142421374	-0.127560251492345	683	9.40174026758701	700	9.45327063401062	103	0.235710800614252	634	9.10584985513024	680	9.41151098801207	314	0.837895757096321	535	9.01176901049866	545	9.09213743483575	140	0.427365041910761	580	8.95056705295533	610	9.25620434807051	315	0.870186950032726
ENSG00000132716	DCAF8	1	160215715	160262549	-	46835	0	NA	0.00829089623683562	0.195599890669513	0.781452319293168	-0.355770245741552	0.908121597096189	-0.139042608183619	1751	10.724233758053	1675	10.7108064336994	491	0.390214988966299	1469	10.427658603106	1466	10.5186531556734	550	0.540238432968721	1368	10.3669909235207	1266	10.307756449442	388	0.3902105238763	1334	10.3052756402777	1348	10.397018312101	461	0.480968052250513
ENSG00000108244	KRT23	17	40922700	40937646	-	14947	0	NA	0.00829184227974147	0.195599890669513	1.30454341533061	0.383544957984346	1.34566687508227	0.428321309540517	10179	13.2515015094114	10503	13.3586512008929	2768	0.465802578583138	10129	12.9548396528667	11139	13.4434616122274	6170	1.15265002485049	13279	13.6414724455114	12470	13.6061936987815	4016	0.399308709195089	13631	13.5797403445165	14285	13.8022181738593	5738	0.735272193039403
ENSG00000101577	LPIN2	18	2885296	3013144	-	127849	0	NA	0.00830420074715121	0.195599890669513	1.30078853325047	0.379386444893657	1.41999381248575	0.505884643310542	2145	10.9480927838288	1729	10.7565563225241	979	0.585549387329061	2047	10.6516974535371	1699	10.7313190310251	1611	1.0078071135856	2791	11.4031222224883	2875	11.4896121057776	677	0.370313277274237	2907	11.3413924849015	2678	11.3837038883341	1382	0.716420337054619
ENSG00000160710	ADAR	1	154581695	154628013	-	46319	0	NA	0.00836873163304831	0.196809935590414	1.19562474154078	0.257764656702806	1.32357825202815	0.404443491754851	16444	13.9920888232257	16035	13.9690267021508	2360	0.200163306530283	15507	13.6953563894495	16129	13.977458818043	8217	0.871241219649075	19660	14.2374504337775	18350	14.1636100860051	3980	0.271360660053402	20524	14.1757162218398	22282	14.4436842256133	8392	0.717455196225241
ENSG00000142634	EFHD2	1	15409888	15430339	+	20452	0	NA	0.00842044666386954	0.197454693793895	1.4914006434051	0.576667869029939	1.6749752609272	0.74413978739058	4041	11.9027221903008	3558	11.7972562175098	1400	0.491132479032501	3571	11.6061088359337	3164	11.6279897843157	1751	0.844354601522297	6027	12.4293124776682	5736	12.4679304789433	2489	0.636063868281378	5981	12.3676000837915	4759	12.2166387509457	3195	0.724623511678977
ENSG00000152684	PELO	5	52787916	52804044	+	16129	0	NA	0.00842255095543925	0.197454693793895	1.26706739806555	0.341493266600921	1.30819922540149	0.387582265309967	1951	10.8652745689046	2024	10.9837061926593	601	0.451755426724923	1997	10.5689387037934	2383	11.2191685204622	1270	1.20289797964705	2472	11.2468908830437	2443	11.2550274829303	493	0.268391214934127	2612	11.1852531389178	2847	11.4755198704217	1071	0.779353791452753
ENSG00000186174	BCL9L	11	118893875	118925926	-	32052	0	NA	0.00848782386188054	0.198673523477539	1.42643260644711	0.512411586638287	1.47059351722918	0.556398530265719	10893	12.8102474293642	6779	12.7270695580237	10938	1.38189524274661	12065	12.5137464133131	7886	12.9452609273392	14477	1.96825146574374	15538	13.7439193432709	13410	13.7065053545696	7769	0.742946952444893	17742	13.6822062348567	10944	13.4169959617951	13380	1.1908668033896
ENSG00000176945	MUC20	3	195720884	195741123	+	20240	0	NA	0.00853869017325553	0.199551857689661	0.540140613980096	-0.888593064122455	0.641063197429888	-0.641461506959959	6806	12.2108729653004	3835	11.9053870050181	5967	1.27131258068077	4296	11.9141465165813	4150	12.0192432166036	2093	0.692714711749091	3676	11.1306085242702	1930	10.8767259078817	4106	1.41073028090696	2754	11.0687495245699	1774	10.7902916871854	1872	1.06599061033428
ENSG00000133641	C12orf29	12	88033846	88050160	+	16315	0	NA	0.00858034168614551	0.200212434632884	1.77777117031399	0.830069636485398	2.02378546229605	1.01705636074051	981	9.88958288465416	933	9.86727873970966	279	0.385652662025759	907	9.59356257289894	941	9.87958324961278	555	0.845163122897776	1744	10.5545131493004	1276	10.3093114925316	1008	0.789790488285138	1836	10.4928443930688	1136	10.1506096520729	1463	0.964740585988211
ENSG00000105520	PLPPR2	19	11355386	11365698	+	10313	0	NA	0.00860855912488538	0.20055797325687	0.783244602623684	-0.352465171937857	0.834223386200035	-0.261494338304077	1133	10.0652967921513	1231	10.2667865406949	351	0.540653220102554	1139	9.76953644707186	1427	10.4797802640291	690	1.22952283190007	888	9.76311188824798	928	9.85875621731046	162	0.344028644474627	950	9.70187642906181	1072	10.067403659905	399	0.871197266066046
ENSG00000263874	LINC00672	17	38925168	38929384	+	4217	0	NA	0.00865974208514608	0.201436644428507	0.579414587332054	-0.787332088555373	0.642993226079594	-0.637124556016652	174	7.24039295631311	180	7.49984588708321	77	0.911725601262343	157	6.94673095215083	81	6.35755200461808	116	1.05118783955887	101	6.28669107941459	92	6.53882512426482	73	1.12176417509209	101	6.22623125762326	76	6.2667865406949	90	1.15118945774493
ENSG00000106799	TGFBR1	9	99104038	99154192	+	50155	0	NA	0.00870639590376275	0.20220739678972	1.38100743613872	0.465721087917156	1.71640250399574	0.779387910894577	2905	11.4094991708604	2835	11.4696418172395	1054	0.552321101140398	2503	11.1128008076648	2287	11.1598713367784	1444	0.702206854212333	4011	11.8787489683099	3494	11.7708319194055	1441	0.531738497613389	4296	11.8170820664015	3565	11.7997368739955	2754	0.854003868540428
ENSG00000138448	ITGAV	2	186590010	186680901	+	90892	0	NA	0.00873614551392729	0.202583765041567	1.47557327684727	0.561275566665682	1.56789856860809	0.648832230818319	12542	13.4523853929304	8928	13.1242828949666	6278	0.698272088409278	13237	13.1557000678224	11267	13.4599438483749	10404	1.36633487499272	18507	14.0511143119434	17130	14.0643638406431	7270	0.641171059281034	20754	13.9894111105568	22238	14.4407947273217	10863	1.20601106135894
ENSG00000289206	NA	5	42994376	42995029	-	654	0	NA	0.00875613523544388	0.202732994917235	0.598516949152542	-0.740535992059291	0.576171875	-0.795428855750796	16	3.83980423863203	11	3.58496250072116	11	0.812593679921849	17	3.62170558675844	14	3.90689059560852	17	1.32063986689897	9	3.18846632577839	8	3.16992500144231	6	0.759906456313857	10	3.1539291274642	8	3.24592654816484	7	0.930402317028474
ENSG00000092421	SEMA6A	5	116443555	116574823	-	131269	0	NA	0.00880139557276875	0.203465956077129	1.67918794524075	0.747763714784742	1.59446196232424	0.673069680894815	6214	12.1585367812021	5315	12.3761253892762	4682	1.21906746757054	7368	11.8621879511496	5510	12.4280984118325	7097	1.97816309521073	10434	13.1148915745983	7998	12.9642294588136	5943	0.857390997462937	11748	13.0532176295695	10552	13.3651671712216	7731	1.36163667143305
ENSG00000089916	GPATCH2L	14	76151916	76254342	+	102427	0	NA	0.008910181372723	0.205662936407126	1.21457386363636	0.280450229341042	1.36649211444293	0.450477134587137	4400	12.0830258478492	4593	12.1655351413779	733	0.259323649224312	4071	11.7863722736006	3870	11.9184905922923	2142	0.813236442415492	5344	12.3555437541555	5204	12.3455438474523	1098	0.292165948905002	5563	12.2938395013555	5874	12.5178651668517	2297	0.710489766083481
ENSG00000256235	SMIM3	5	150778757	150796734	+	17978	0	NA	0.00897885002044273	0.206928597466505	0.661414080110976	-0.596374337096367	0.750503386417719	-0.414069513305186	384	8.46009969417802	352	8.46352437327118	185	0.612559288169292	364	8.16482707814793	280	8.13442632022093	296	0.986917772494027	254	7.63441137337346	189	7.54040876380416	173	1.08273400069982	273	7.57365894555039	137	7.10848657784202	264	1.19677248044875
ENSG00000094975	SUCO	1	172532349	172611833	+	79485	0	NA	0.00903865972052479	0.207912459109817	1.25114636383149	0.323250571296156	1.38039369498378	0.465079789320433	3417	11.6839770403833	3696	11.8521393281872	929	0.423484196448591	3166	11.3874139320414	2754	11.4278366034585	1837	0.876031751931593	4275	12.0235372444886	3937	11.943239534822	1148	0.321192077480146	4370	11.9618244403869	4861	12.2473334151511	1638	0.683600850061865
ENSG00000166272	WBP1L	10	102743948	102834516	+	90569	0	NA	0.00904934217292844	0.207912459109817	0.876926687850776	-0.189471858255128	0.963133900380179	-0.0541917111638811	3231	11.6469711652156	3290	11.6843103111243	403	0.189793619049085	3104	11.3503446549724	3596	11.8125784441354	1637	0.940326605345096	2833	11.4573990494926	2891	11.4978394171627	349	0.1893388517639	2989	11.3957913379459	3266	11.6739592070955	1217	0.72704788087189
ENSG00000156017	CARNMT1	9	74980790	75028423	-	47634	0	NA	0.00908331892092486	0.208373007822505	1.16999687792694	0.226504680060539	1.60977026329375	0.686854810292534	854	9.60149013553547	614	9.2644426002266	422	0.630923801393178	646	9.30481393102741	672	9.39446269461032	143	0.313992800666086	999	9.91395166192097	1038	10.0216738759663	260	0.410232765317514	1039	9.85229911599796	934	9.86804899521758	507	0.729716437298572
ENSG00000106080	FKBP14	7	30010587	30026702	-	16116	0	NA	0.00912524352185048	0.209014191969859	1.29220648452709	0.369836619878117	1.49819752803845	0.583227846717055	993	9.91458904039154	988	9.94982671075911	247	0.368738076772022	874	9.61816700883554	784	9.61654884377899	423	0.689358047762572	1283	10.2633507601748	1182	10.2088407719716	474	0.401506630886392	1309	10.20176654721	1333	10.381528358346	651	0.690939838131355
ENSG00000163428	LRRC58	3	120324509	120349354	-	24846	0	NA	0.00918170784530981	0.209985939208408	1.31513946899196	0.395215803740833	1.58975490196078	0.668804357344655	2729	11.3959667994307	2841	11.4726908392428	448	0.244821515907382	2550	11.0994052912801	2759	11.4304525516655	1331	0.851149617293765	3590	11.7419576977406	3410	11.7358371111107	1115	0.455868509221905	4054	11.6803388862463	4187	12.0317623446537	2385	1.03612881039165
ENSG00000213619	NDUFS3	11	47565336	47584562	+	19227	0	NA	0.00920213421138418	0.209992928472238	0.838047692030292	-0.254895747027462	0.923794594957082	-0.114355989760627	2218	11.0975157475187	2188	11.0960562391809	366	0.239843444074078	1988	10.8010034969919	2086	11.0272148851598	893	0.723682557735923	1859	10.8260793737071	1895	10.888372127067	418	0.327021534618265	1837	10.7643333288441	1876	10.8737855027543	565	0.517737479442519
ENSG00000100311	PDGFB	22	39223359	39244982	-	21624	0	NA	0.00921124395300162	0.209992928472238	1.70299727520436	0.768076126706237	1.86741274658574	0.901040835780864	343	8.07443334083235	236	7.88874324889826	241	1.05849076349072	308	7.7802643417008	176	7.467605550083	304	1.15053589327416	583	8.95831400205533	520	9.02617257980902	330	0.879748146444336	574	8.89649798803697	422	8.72411059307309	362	0.923771182263406
ENSG00000165792	METTL17	14	20989973	20997035	+	7063	0	NA	0.00922413278105638	0.209992928472238	0.764511090662534	-0.387390664160957	0.88067154736081	-0.183324038677985	1377	10.3564837715325	1105	10.1111356702347	468	0.4590337165619	1106	10.0600401136908	1021	9.99717948093762	305	0.409930954723307	1052	9.95051516571139	866	9.76061426182393	418	0.497088980490996	974	9.88868729775004	892	9.80332369315227	245	0.348903385912562
ENSG00000287126	NA	2	3568505	3575100	-	6596	0	NA	0.00924838929056069	0.210225165074341	0.646191499522445	-0.629966322429359	0.743432869330938	-0.427725619530805	140	6.99845336333768	120	6.91886323727459	60	0.671907388462662	148	6.71053300550417	158	7.31288295528436	107	1.39791756696952	90	6.19942494333633	73	6.20945336562895	56	1.05246595269613	110	6.15519755047896	85	6.42538643115666	90	1.62001653190072
ENSG00000196352	CD55	1	207321519	207386804	+	65286	0	NA	0.00930743567188629	0.211058722738171	1.73489318746974	0.794846842831601	1.74806571543408	0.805759421422483	8123	12.7612512515673	8747	13.0947375050481	4393	0.865731352310357	8293	12.4646474544087	5254	12.3594750488495	6559	1.39619330608534	14093	13.5446756109101	17118	14.0624300540202	7111	0.90869966707205	14497	13.4829552501672	13763	13.6907300706767	8510	1.13069242253154
ENSG00000227500	SCAMP4	19	1905214	1926013	+	20800	0	NA	0.00932061402600398	0.211058722738171	0.804962668397987	-0.313006217704774	0.871198669938017	-0.198926343398305	3286	11.6339748401603	3365	11.7168194613299	756	0.422122951058654	3098	11.3374693559154	3728	11.8645730817736	1563	1.01434299431386	2645	11.3317185106576	2592	11.3404063835682	619	0.342239627597519	2699	11.2700934012806	2876	11.4898054006555	986	0.694054663927678
ENSG00000168264	IRF2BP2	1	234604269	234610178	-	5910	0	NA	0.00932739290833262	0.211058722738171	1.28368961556296	0.360296414127265	1.49252394886053	0.57775408098765	6326	12.5923274197836	6127	12.581200581925	1439	0.329955992765083	5491	12.2956051099586	5619	12.4563544151083	2384	0.629308742366162	8121	12.9307267256343	7664	12.9023846397888	2575	0.397818541049941	8195	12.8689898194842	8608	13.071569207005	3132	0.679012070712018
ENSG00000183508	TENT5C	1	117606048	117628389	+	22342	0	NA	0.00936355548987068	0.211422732232181	0.313101377876992	-1.67529823747456	0.418411501954216	-1.25700558368438	866	8.87599757350877	440	8.78463484555752	991	1.72086819860473	478	8.57771461152598	458	8.84235034341381	320	1.06228439346351	271	7.4539640851708	132	7.04860457177517	284	1.33720512045479	200	7.39212050669799	145	7.18951992862027	126	0.878682059458308
ENSG00000124882	EREG	4	74365145	74388749	+	23605	0	NA	0.00937175044928366	0.211422732232181	4.17041027856307	2.06018932077591	3.7380885762652	1.90230075501794	13041	11.7741844948504	1920	10.9076418036655	17249	2.71485298279538	16619	11.4789514077544	2652	11.3734089602287	23204	3.39123938894959	54385	14.2280708872316	26753	14.5412233623332	68421	2.42507420035959	62124	14.1665046415367	30890	14.5766765314506	79815	2.83100443980805
ENSG00000132357	CARD6	5	40841308	40860175	+	18868	0	NA	0.00941840247300445	0.212155189440855	0.786290322580645	-0.346865996637264	0.847373239702496	-0.238930526202204	1724	10.7007342675723	1835	10.8423503434138	468	0.40194207534551	1766	10.4044479823799	1903	10.8948177633079	1159	1.15782990035903	1355	10.3376814311036	1252	10.2916212833179	438	0.446397340861551	1496	10.2761424523787	1242	10.2795989090383	917	0.927538617688313
ENSG00000198355	PIM3	22	49960768	49964072	+	3305	0	NA	0.00951439825160319	0.213995270149216	1.65938564578074	0.730649211549677	1.6170556940184	0.693369368422249	9217	12.8848823304351	11079	13.4356702609366	5149	1.03040671929118	10432	12.5883531442874	13442	13.7145675118737	8472	1.7910327601147	15295	13.6783037584532	12041	13.5552778358524	9496	0.792337308577442	16869	13.6166102774434	16252	13.9884627432544	11455	1.2644091143907
ENSG00000162836	ACP6	1	147629652	147670524	-	40873	0	NA	0.00961628422096427	0.215847557828252	0.750243190661478	-0.414569775157098	0.901240429699092	-0.150016060477279	1371	10.3612852654113	1204	10.2348174311173	420	0.427898563630776	1123	10.0645415870787	1147	10.1649069266757	356	0.473936212228541	1028	9.95134530240664	902	9.81783780707744	294	0.410581343815242	1012	9.88978843823578	1025	10.0028040515041	353	0.564296067681028
ENSG00000273162	NA	10	101060029	101061005	-	977	0	NA	0.00963087535730231	0.215847557828252	0.643436578171091	-0.636130142039329	0.824195906432749	-0.278940796743155	23	4.29978629828034	15	4	17	0.848782331308218	23	4.04818807643336	15	4	24	1.22668415532985	15	2.97514112590604	5	2.58496250072116	19	1.77428523490945	19	3.00058580609465	6	2.69615871138938	27	2.0265630108721
ENSG00000090776	EFNB1	X	68829021	68842160	+	13140	0	NA	0.00964004604060122	0.215847557828252	1.28940099892342	0.366701006283148	1.35293972198745	0.43609756383256	3777	11.8081223000488	4209	12.0396045179538	1037	0.539542192185793	3707	11.5115961043452	4364	12.0917659385168	2136	1.18158317269452	4871	12.21164477255	4261	12.0572716305273	1196	0.333765391718084	5016	12.1499196697847	4952	12.2740604414592	2095	0.69245621182113
ENSG00000143412	ANXA9	1	150982249	150995634	+	13386	0	NA	0.00970343521527828	0.216763139330706	0.774336743180306	-0.368966993550131	0.871412780512222	-0.198571822297136	802	9.60307456547654	785	9.61838550225861	208	0.376264813968263	799	9.30722351375922	1023	10	483	1.10061994044365	621	9.19949365861099	598	9.22743478107777	198	0.517975639432149	696	9.13901315089182	727	9.50744612103722	362	1.10812293013512
ENSG00000117174	ZNHIT6	1	85649417	85708433	-	59017	0	NA	0.00970992199983772	0.216763139330706	1.26394801341589	0.337937126229046	1.4916964679371	0.576954004258369	1550	10.5176257942564	1507	10.5584207132687	524	0.51451661326537	1361	10.2210823724403	1086	10.0861362250273	766	0.750759468808913	1960	10.8884541860018	1965	10.9404195153499	506	0.388522028518544	2030	10.8268318403148	2161	11.0761775494923	858	0.747725223238732
ENSG00000164466	SFXN1	5	175477062	175529742	+	52681	0	NA	0.00974508592825998	0.216932511592301	1.23083347816851	0.299635590034363	1.5274250888776	0.611101626161885	3452	11.7002992702629	3420	11.7402023887679	950	0.411420899647152	3019	11.403673360956	3102	11.5994479815287	1524	0.684175209984399	4249	12.0168748493973	3954	11.9493512463614	955	0.335214509194442	4612	11.9551940748967	4340	12.0830707355228	2386	0.847209526383519
ENSG00000198604	BAZ1A	14	34752731	34875647	-	122917	0	NA	0.00975150621949787	0.216932511592301	1.42623674290376	0.512213476497558	1.55892802289299	0.640554319047549	4740	12.1730420581085	4349	12.0867996856235	1153	0.337697959140968	4124	11.8763734190465	3689	11.8494051009478	1842	0.644783779894458	6760	12.5999964579267	6028	12.5515395913752	3649	0.553268238262067	6428	12.5382425421733	5620	12.4561943435434	2692	0.572461522740014
ENSG00000178127	NDUFV2	18	9102630	9134345	+	31716	0	NA	0.00976102027823886	0.216932511592301	1.98117760617761	0.986358218978613	2.15286353812905	1.10625687542532	190	6.90370313254383	91	6.52356195605701	221	1.32386493198821	216	6.61871396632547	99	6.64385618977472	296	1.86462245848973	376	8.08608378267559	202	7.66867157363702	342	1.1290470725312	465	8.02659752368436	222	7.79748301100818	527	1.58334623864813
ENSG00000140451	PIF1	15	64815632	64825668	-	10037	0	NA	0.0097846928257595	0.217051959628634	0.417416532208018	-1.2604403538477	0.427202815432742	-1.22700693990901	537	8.30995139367323	489	8.93663793900257	489	1.71833480859393	639	8.02205538170245	610	9.25502856981873	639	2.44813344743031	224	7.14802657141724	148	7.20641722005964	188	1.62970277670921	273	7.10714183165938	173	7.43235907822113	249	2.11835112922127
ENSG00000134222	PSRC1	1	109279556	109283186	-	3631	0	NA	0.0097969877447748	0.217051959628634	0.513685378185946	-0.961043086257676	0.538345649687692	-0.893395329225926	646	8.82201350695946	735	9.52356195605701	473	1.38257759358771	758	8.53003393500652	740	9.53332973230583	653	2.14170497921798	332	7.90769878513542	243	7.9211751717069	249	1.26902929642691	408	7.85215560073813	244	7.91557938500755	367	1.81617555434844
ENSG00000139146	SINHCAF	12	31280584	31327058	-	46475	0	NA	0.00982241530158933	0.217051959628634	1.44298939536475	0.529060697396051	1.63810085756197	0.712024186176103	3898	11.8621024175704	4124	12.0101784040205	1148	0.470301219734019	3545	11.5654498046379	2815	11.4594316186373	2043	0.841139925367603	5624	12.3482653084905	6422	12.6488460575782	2062	0.599046648691523	5807	12.2865418930854	5632	12.4503449750217	2985	0.849647243225981
ENSG00000274173	LINC02967	20	24931840	24932983	+	1144	0	NA	0.00982444184452667	0.217051959628634	0.653076632691582	-0.614675805845535	0.741605258750628	-0.431276620683151	530	8.87776570492257	472	8.88569637333939	270	0.741424851208156	398	8.58125359219606	369	8.53138146051631	117	0.432967974297606	346	8.22205613279678	290	8.18191338164702	208	0.788652049226263	295	8.16036478238312	291	8.18765549873654	77	0.397553239640562
ENSG00000233170	NA	8	37747338	37748004	-	667	0	NA	0.00984975637883231	0.217095059139007	0.656803097345133	-0.606467164309515	0.722517730496454	-0.468895103280354	30	4.85098888047356	29	4.90689059560852	13	0.591547168566215	28	4.58227294608176	20	4.39231742277876	20	0.94188677907044	20	4.16804414122675	18	4.28492780416547	12	0.824939845579439	20	4.11869020983227	18	4.28492780416547	14	0.988573200903171
ENSG00000141084	RANBP10	16	67723070	67806560	-	83491	0	NA	0.00985542188643349	0.217095059139007	0.864381296045707	-0.21026024017496	0.905384869767881	-0.143396897527626	2217	11.094882521123	2245	11.1331422124006	358	0.259221132690156	2117	10.7984816594417	2643	11.3685064615077	1105	0.951834406553997	1916	10.8704656832136	1918	10.9057520254105	445	0.317609898869222	1916	10.8087920840186	1840	10.8457435518674	705	0.548704386740706
ENSG00000183742	MACC1	7	20134655	20217404	-	82750	0	NA	0.00991368789553201	0.218057396843342	1.25539314516129	0.328139236489572	1.58820299089349	0.66739531754353	11573	13.3754486579814	10473	13.3545248894494	4891	0.625981925372846	9166	13.078698885071	8957	13.1289609508557	3105	0.52199389430186	14529	13.7934318743126	12957	13.6615005842123	3411	0.306526856329068	14557	13.7316917417835	14798	13.8531596323234	5156	0.564981845536017
ENSG00000151651	ADAM8	10	133262420	133276868	-	14449	0	NA	0.00993374282131868	0.218177667222413	1.66088685596395	0.731953796419193	1.78364778831488	0.834830758633756	1228	10.0451553648482	1091	10.0927571409199	719	0.834058830298713	1005	9.74920266598779	1083	10.0821490413539	425	1.02195634178732	2039	10.7691468168453	1758	10.7789963766576	1276	0.800710271649196	1793	10.707440741668	1711	10.7396866145912	689	0.563145333878846
ENSG00000100416	TRMU	22	46330875	46357340	+	26466	0	NA	0.00998801196637425	0.219047939854926	0.835324169361952	-0.25959191314269	0.901199494949495	-0.150081589829405	1814	10.7981338747888	1775	10.7944158663501	360	0.296603209877489	1742	10.501777011115	2102	11.0382331347318	943	0.980442048380802	1515	10.5252178156481	1496	10.5478581841732	363	0.355156069149984	1570	10.4636431059087	1586	10.6324429072427	678	0.719842619674769
ENSG00000163121	NEURL3	2	96497646	96508109	-	10464	0	NA	0.0100060878957927	0.219123069776532	2.54093959731544	1.34536208035418	2.35532585305871	1.23592666666242	248	7.7289989941166	229	7.84549005094437	143	0.890445722061501	217	7.43692701536345	204	7.67948009950545	127	1.17209065656917	631	8.84307012411793	492	8.94540525251802	566	1.16377685764039	511	8.78090822443283	508	8.99097592560696	265	0.852958303594465
ENSG00000168246	UBTD2	5	172209646	172283764	-	74119	0	NA	0.010031023802303	0.219347986858254	1.48016977647934	0.565762663446878	1.55760995198862	0.63933400696666	2419	11.2350708858354	2353	11.2008986050384	226	0.131037786078644	2249	10.9385733041734	2270	11.1491119907069	1118	0.8129287911293	3580	11.6874962618576	3250	11.6502963770667	1582	0.585296745702302	3504	11.6257750806022	2802	11.4524975325964	1797	0.638651258804576
ENSG00000132694	ARHGEF11	1	156934840	157045742	-	110903	0	NA	0.0100807670554117	0.22011391656612	0.842213823553349	-0.247741539722084	0.90489798296538	-0.144172941107025	3277	11.6487439404554	3481	11.7657004876511	635	0.315517357377239	3147	11.3522170716647	3815	11.8978454560055	1726	0.981915802059219	2760	11.4086875943059	2706	11.4022037852402	517	0.253057458274741	2847	11.3470055793844	2928	11.5164129926613	1133	0.656898963741067
ENSG00000178188	SH2B1	16	28846600	28874212	+	27613	0	NA	0.0101137521115692	0.220512230805745	0.778988316790736	-0.360326403871873	0.87017498542892	-0.20062254998818	2579	11.2754301618675	2493	11.2842457498297	654	0.459894876117229	2516	10.9790131155948	2888	11.4963544885646	1419	1.11587346825401	2009	10.9298171468218	2142	11.0650794497134	436	0.3930981712471	2190	10.8683443404707	2393	11.2240944579812	1005	0.949237813903128
ENSG00000204264	PSMB8	6	32840717	32844679	-	3963	0	NA	0.0101313063903393	0.220573434760269	1.2190710461583	0.285782207134055	1.42565318895291	0.511623067735054	2304	11.1358897004738	2374	11.2137117981057	518	0.328001936312148	2013	10.8393916957821	2103	11.0389189892923	854	0.676655115712246	2808	11.421332147054	2522	11.3009107790162	658	0.316464288166716	2870	11.3596587563989	2984	11.5428822574424	1101	0.664739018068275
ENSG00000139055	ERP27	12	14914039	14938537	-	24499	0	NA	0.0101643245994695	0.220970643945153	0.263468344475029	-1.92429846134497	0.229248834707781	-2.12501369439562	170	6.36258068352199	84	6.4093909361377	192	1.99585016175521	186	6.06842410073765	38	5.28540221886225	232	2.28338191793631	45	5.0251867935653	38	5.26666486615292	37	1.29204561941865	43	4.96128600040956	26	4.75488750216347	39	1.20453802376159
ENSG00000185432	METTL7A	12	50923472	50932510	+	9039	0	NA	0.0101983423617302	0.221388398700143	0.629871337928874	-0.666870931495013	0.658704314152212	-0.602297095870612	3404	11.1314690117809	2233	11.1254134704833	3016	1.4138472146549	2083	10.8348075964422	2128	11.0559602344523	1012	0.809102092491702	2144	9.95016464011645	770	9.5894320979212	2988	1.77371542717892	1372	9.88825678121799	964	9.91486756040381	1278	1.3152049174248
ENSG00000139289	PHLDA1	12	76025447	76031776	-	6330	0	NA	0.010232769348476	0.221813813253848	2.10716060318009	1.07530027741168	2.03306648662551	1.02365739587939	4629	11.7887301030298	2539	11.3106127816595	3772	1.05116491339761	5184	11.4922560346119	2333	11.1885888457073	5749	1.61448183736521	9754	12.8246459456423	9039	13.1385390250213	7074	1.18765579250358	10539	12.762959501802	7519	12.7580110798948	8727	1.43296406741473
ENSG00000102554	KLF5	13	73054976	73077541	+	22566	0	NA	0.0103116548200473	0.223200320033933	1.34065119302442	0.422933929597571	1.58341979207431	0.663043789685421	26255	14.599018776825	27858	14.7658558528176	8882	0.511534625671753	21976	14.3022598077236	19820	14.2747421300984	9706	0.602714656758917	35199	15.0294223811215	33957	15.0510553584305	13454	0.445447420314213	34797	14.967683388875	32786	14.9999202661832	13926	0.615793725057801
ENSG00000119314	PTBP3	9	112217716	112333664	-	115949	0	NA	0.0103949186544283	0.224677454211394	1.25852951211191	0.331739047629828	1.46448652883509	0.550394922563678	10552	13.3464977232951	10651	13.3788367132106	1791	0.240369609065824	9616	13.0497704877531	10674	13.3819484493952	4637	0.774279912596509	13280	13.6504954539574	12544	13.6148060757779	3498	0.3725338571386	14082	13.588770905856	12898	13.6535217492361	7436	0.774112279102884
ENSG00000111266	DUSP16	12	12473282	12562863	-	89582	0	NA	0.0105008032927845	0.226638549567356	1.62206554878049	0.69783212102853	1.58936046194541	0.668446360485847	4373	11.8713792920103	4276	12.0623834918763	2319	0.864894474987418	4889	11.5749718336361	5613	12.4548133485125	3864	1.63008934683585	7094	12.6095148024418	6762	12.7232510547072	3794	0.738010327237991	7771	12.5478419163329	8014	12.96729925821	4838	1.1999426563605
ENSG00000178974	FBXO34	14	55271344	55370053	+	98710	0	NA	0.0105571644483115	0.227526669529389	0.836715563477535	-0.257190824443183	0.886229350850622	-0.174247986947014	4152	11.9997773179598	3881	11.9225844027137	742	0.244531091158269	3785	11.7031527740163	4076	11.9932922414885	1843	0.778834824825323	3474	11.6929495469477	3293	11.6852202560605	1287	0.431050811677332	3355	11.6312019693118	3196	11.6426827643818	1142	0.500987845054994
ENSG00000139679	LPAR6	13	48389567	48444704	-	55138	0	NA	0.0105940069396423	0.227992175246375	1.44330929487179	0.529380496199862	2.02482186071525	1.01779498850712	707	8.98195635435352	739	9.53138146051631	503	1.36191475639484	496	8.68456243877295	487	8.93073733756289	294	0.969310247180232	1021	9.75998704512802	1052	10.0394675945912	541	0.891022623147046	1004	9.69832486560582	780	9.6090084218329	668	0.891004752774524
ENSG00000162144	CYB561A3	11	61348754	61362283	-	13530	0	NA	0.010613074365241	0.228074358162226	0.818036237188873	-0.289763342117968	0.854462584444829	-0.226910774920075	911	9.76937819493954	792	9.63117705570398	298	0.427998542671735	770	9.47318732448105	785	9.61838550225861	271	0.665991687234621	745	9.36091850839003	530	9.05244268204704	477	0.668169894728485	658	9.29924167803891	614	9.26531747039586	186	0.472551476227922
ENSG00000012963	UBR7	14	93207241	93229215	+	21975	0	NA	0.0106387171207537	0.228243535456727	0.785544209628506	-0.348235623674693	0.918970923603193	-0.121908879768157	1407	10.4338243593401	1356	10.4062050054189	278	0.279364285358863	1286	10.1374501237514	1413	10.4655664048094	631	0.806114384354261	1105	10.0393802668182	1065	10.0579917227592	345	0.475738769197459	1182	9.97766381729109	882	9.78520026012059	699	0.829436762383079
ENSG00000169180	XPO6	16	28097976	28211965	-	113990	0	NA	0.0106514667211871	0.228243535456727	1.33325205805534	0.414949555018055	1.48418918435594	0.569674998923907	4033	11.9675124146978	3926	11.9392118826664	506	0.179422265336713	3728	11.6708777069569	4013	11.9708249013626	1833	0.811347687846908	5377	12.3221604834043	5180	12.3388754641424	1664	0.47149255864728	5533	12.2604922355399	5511	12.4277368057251	2632	0.747827061200051
ENSG00000147130	ZMYM3	X	71239624	71255146	-	15523	0	NA	0.0106801685104656	0.228314048929866	0.766832009154109	-0.38301753554944	0.89869591666033	-0.154095047820742	3088	11.5404416193101	2884	11.4943556035328	877	0.399652508137639	2630	11.2438089048981	2453	11.2609195336629	1118	0.606412973332167	2368	11.1515543498755	2584	11.3361205093754	657	0.42969162849609	2364	11.0898822956584	2422	11.2409519312433	880	0.633451665398173
ENSG00000188997	KCTD21	11	78171249	78188626	-	17378	0	NA	0.0106852867721405	0.228314048929866	0.843134414831981	-0.246165446931039	0.880223171889838	-0.184058743683724	575	9.13954497101104	553	9.11374216604919	129	0.305708901381095	562	8.84378925212269	711	9.4757334309664	322	1.01411740951678	485	8.89001028945711	488	8.93094328282955	107	0.329777440053173	494	8.82871480743351	538	9.07443687265143	186	0.651020729892664
ENSG00000143061	IGSF3	1	116574399	116667755	-	93357	0	NA	0.0107121512301194	0.228561549142504	1.44109505144537	0.527165495628109	1.65748833346516	0.728998715700641	3402	11.6232305492843	2881	11.4928546201747	1425	0.572385511330771	3371	11.3267480386233	2648	11.3712321283696	2425	1.15547128065924	4902	12.1464866371623	4741	12.2112428631516	1912	0.603559219377978	5588	12.0849095296881	5746	12.4884643979683	3211	1.19912508224124
ENSG00000197442	MAP3K5	6	136557046	136793097	-	236052	0	NA	0.0107866098305475	0.229617577944272	1.28780465192938	0.36491376653717	1.58223380393192	0.66196280009528	3236	11.5146765992748	2787	11.4450148458684	1470	0.688533048209538	2526	11.2180701084811	2070	11.0161118382205	889	0.520987536697812	4167	11.9527919541325	3886	11.9231245675863	1423	0.458474347887955	3997	11.8911160188259	3725	11.8633712221175	1318	0.472475154832418
ENSG00000147852	VLDLR	9	2621182	2660056	+	38875	0	NA	0.0107923485521711	0.229617577944272	1.25465245405511	0.327287784693582	1.57185505378922	0.652468187812346	2732	11.3350089781598	2803	11.4532706340106	919	0.508244173691714	2225	11.0383800765435	2085	11.0265234425198	807	0.496226602560514	3427	11.6899876767801	3272	11.6766154194718	943	0.403026951134787	3497	11.6282786879515	3696	11.8515682649321	1487	0.684851962465404
ENSG00000154359	LONRF1	8	12721906	12756073	-	34168	0	NA	0.0109365475494687	0.232355030820176	1.70898493441027	0.773139678964081	2.01884221843256	1.01352816199191	1164	9.93521344672103	874	9.77313920671969	671	0.922007028443388	899	9.63881397829981	787	9.62205181945638	452	0.756924461725554	1989	10.7043764312266	1911	10.9008650321081	1150	0.934063306499603	1815	10.6425354465336	2056	11.0058555680566	894	0.765738113434364
ENSG00000085415	SEH1L	18	12947133	12987536	+	40404	0	NA	0.0110224087959268	0.233690583444562	1.31942183147002	0.399905881402275	1.45013812154696	0.536190319399326	1843	10.7971549288453	1766	10.7870863245516	507	0.398445181798408	1810	10.5007919825781	2010	10.9736973663054	1123	1.05225214892381	2431	11.1868229911291	2382	11.217961511868	703	0.436144345930084	2625	11.1252204423144	2766	11.433758526681	1219	0.943828272227761
ENSG00000025293	PHF20	20	35771974	35950370	+	178397	0	NA	0.0110425710668451	0.233690583444562	1.25266336588133	0.32499876452038	1.29087312182026	0.368347207061747	4349	12.0042016568694	4071	11.9915218460757	1513	0.507251396619109	4495	11.7076345020672	5137	12.3269911749008	2981	1.24687443356143	5448	12.3807118653671	4954	12.2746679024344	1153	0.306094172251946	5802	12.3190325224949	6352	12.6331829294703	2410	0.827909002781894
ENSG00000171617	ENC1	5	74627406	74641424	-	14019	0	NA	0.0110462821752561	0.233690583444562	0.764642857142857	-0.387142031446819	0.91018232928591	-0.135772517479366	1983	10.9098517717358	2015	10.9772799234999	501	0.377579818226289	1708	10.6133538097954	1513	10.5641494899857	720	0.632023597409309	1517	10.5105419316816	1592	10.6378962990815	416	0.425017456908747	1554	10.4488004481078	1560	10.6077718320385	637	0.744441238635594
ENSG00000117226	GBP3	1	89006679	89022894	-	16216	0	NA	0.0111200323384202	0.234816337766411	1.92052696566558	0.941502220551554	2.4001117073268	1.26310155410711	4184	11.7658812505036	3684	11.8474489039824	2497	0.9769495532393	3342	11.4693456960553	3402	11.732591435965	1473	1.06297674014518	8036	12.6085618545806	6400	12.6234639287348	5950	1.05927860923187	8021	12.5468400339256	5288	12.3665681897295	6390	1.18390958951422
ENSG00000268858	NA	20	63861212	63864293	-	3082	0	NA	0.0111438794318573	0.234816337766411	1.75718335266074	0.813264736692435	1.78821029210406	0.838516406284045	517	8.70912775750165	324	8.34429590791582	338	0.994344867233403	584	8.41556641400911	405	8.66533591718518	516	1.71475858590694	909	9.57493456090561	839	9.71418008635215	602	0.877194325476474	1045	9.51430135361189	1106	10.112983792799	776	1.43381798127369
ENSG00000170142	UBE2E1	3	23805955	23891640	+	85686	0	NA	0.0111465935558034	0.234816337766411	1.12279310608377	0.167092110885683	1.31824681747807	0.398620513756127	1745	10.7479480307605	1842	10.8478403556307	303	0.262097538197078	1550	10.4514188777944	1491	10.5430318202552	719	0.68200444902188	1959	10.9310043546301	1963	10.9395044069963	173	0.128674946332756	2043	10.8693889734278	2126	11.0538084103869	795	0.657222633215522
ENSG00000157106	SMG1	16	18804860	18926408	-	121549	0	NA	0.0112106019602633	0.235698340608882	1.23416823407642	0.303539067035643	1.39475404750307	0.480010738017385	11980	13.531144715624	12305	13.587074277201	1928	0.23146474559922	11497	13.2344113864704	13443	13.714674827308	6346	0.930166651567699	14786	13.8149253463962	16297	13.9912341485436	3258	0.342245650538371	16035	13.75321108736	16919	14.042780113986	7662	0.880051728989121
ENSG00000261051	NA	3	146059585	146061679	-	2095	0	NA	0.0112299442854246	0.235698340608882	1.71105743779778	0.774888189888788	2.22842584562012	1.15602495379953	252	7.731427721857	209	7.71424551766612	153	0.895607209807511	231	7.43717590016118	146	7.19967234483636	210	1.0752633744072	431	8.46535152220476	381	8.57296607291026	272	0.960211021726327	514	8.4059167354532	408	8.66634173076971	453	1.42174932182585
ENSG00000104140	RHOV	15	40872214	40874234	-	2021	0	NA	0.01123573690273	0.235698340608882	1.49333348982418	0.578536382746027	1.83293813608995	0.874158093972512	2840	11.1925132598446	2366	11.2088439907346	1683	0.979159179969649	2502	10.8959493342029	1744	10.769011321097	2130	1.05901316513126	4241	11.8914105972759	4100	12.0015102314591	1887	0.736595319121506	4586	11.8297176555551	3328	11.6992192009497	3270	1.0018422154392
ENSG00000125347	IRF1	5	132440440	132508719	-	68280	0	NA	0.0112920728274783	0.236548365939206	2.06943365695793	1.04923599859865	2.00883167694768	1.0063566835304	2575	11.2479468839452	2546	11.3145832442742	852	0.525007477185288	2334	10.9512640319231	1710	10.7406240444894	1455	0.840011836714721	5329	12.0087268051754	4402	12.1028927475788	5186	1.0032942272035	4689	11.9470200381157	3614	11.819204146462	2885	0.861724722453872
ENSG00000132906	CASP9	1	15490832	15526534	-	35703	0	NA	0.011323087820854	0.236866328023095	0.821242830757267	-0.284119223761174	0.871382590862481	-0.198621804594181	686	9.38930683356532	651	9.34872815423108	158	0.324537295054145	585	9.09274572319745	564	9.14210705730255	227	0.569137220555805	563	9.01647653263223	464	8.85934670220995	261	0.584316439171985	510	8.9546643244527	502	8.97572773921057	128	0.3553405389223
ENSG00000121903	ZSCAN20	1	33472645	33501643	+	28999	0	NA	0.011366219327029	0.23720576645638	0.784045083238548	-0.350991482007748	0.915247220250769	-0.127766608041803	645	9.29358350432343	670	9.39016895620018	151	0.368879977542184	564	8.99753452188786	458	8.84235034341381	253	0.677224063502557	506	8.96073473169939	500	8.96856332598516	95	0.267116314876546	516	8.89927408848031	501	8.97089921619864	204	0.60296438971373
ENSG00000163638	ADAMTS9	3	64515654	64688000	-	172347	0	NA	0.011395020015241	0.23720576645638	2.13269526306274	1.09267783634115	2.03845649895178	1.02747716976923	737	8.69302964139364	836	9.70908381255034	568	1.98074042021384	890	8.40770256712236	1021	9.99717948093762	776	2.70004762752524	1573	10.2268277543773	1362	10.4122653655586	1070	1.19531144729933	1815	10.1661653244943	1782	10.7966499650721	1346	1.71941638289243
ENSG00000134253	TRIM45	1	117111060	117122587	-	11528	0	NA	0.0114159238936315	0.23720576645638	0.634524151811386	-0.656253016659624	0.792763157894737	-0.335038177213624	232	7.73681507331917	243	7.93073733756289	94	0.649949849114176	203	7.44123266541635	142	7.15987133677839	133	0.796768222285643	147	6.95493609913326	114	6.83907997877138	87	0.90186252239204	161	6.89338751401494	85	6.4262647547021	143	1.09456229242447
ENSG00000176463	SLCO3A1	15	91853708	92172435	+	318728	0	NA	0.0114192049074071	0.23720576645638	2.01775797205303	1.01275313506892	1.98454884181453	0.988811069002657	2233	10.7702579333548	2122	11.0518886559054	1394	1.1333870895812	2559	10.4746573190202	2678	11.3874788658424	2119	1.88944448110612	4505	11.8227873192443	3300	11.6458085099127	2794	1.01958055364567	5078	11.7612536033236	3954	11.9491882290024	3587	1.47729904178519
ENSG00000187678	SPRY4	5	142310427	142326455	-	16029	0	NA	0.01142779575318	0.23720576645638	2.13849903207965	1.09659855422654	1.88203861181338	0.91229622663194	482	8.28257293780786	325	8.34872815423108	503	1.40894336849015	580	7.99241830565135	312	8.29001884693262	718	2.10995441276823	1031	9.63962817235479	794	9.62140562770721	724	1.08147966255466	1092	9.57859978066482	812	9.66513896342458	862	1.33184012911677
ENSG00000290927	NA	16	31700558	31711986	+	11429	0	NA	0.0114344693197198	0.23720576645638	1.56227038941954	0.643644169046753	1.64270221102715	0.716070972307076	544	8.88074186800216	539	9.07681559705083	273	0.861537705847172	476	8.58500634830337	365	8.51569983828404	356	0.943958963010703	850	9.55083174533424	743	9.5388655398712	542	0.692341812921325	783	9.48926060246818	664	9.37710612746632	352	0.600749255605535
ENSG00000107821	KAZALD1	10	101061989	101068131	+	6143	0	NA	0.0115248560950504	0.238749685060484	0.621588427947598	-0.685968449407531	0.749624624624625	-0.41575974962729	122	6.79891240191622	125	6.97727992349992	54	0.697835894931703	111	6.50633226370605	77	6.28540221886225	82	0.923464169646253	76	5.98876699677093	59	5.90186376327656	48	0.930236302402268	83	5.93223819677573	52	5.72766361015228	73	1.17849805093638
ENSG00000111653	ING4	12	6650301	6663142	-	12842	0	NA	0.011594795856689	0.239866336968877	0.784066541580111	-0.35095199777401	0.865994333513222	-0.207570509934346	995	9.90770866576815	880	9.78299820892041	280	0.399801054964955	988	9.61162302628015	1110	10.1176431013891	608	1.09475711855655	780	9.54143831819847	712	9.47875226154697	245	0.454782986902602	856	9.48023712407091	913	9.83603653924993	423	1.00373206937964
ENSG00000119227	PIGZ	3	196946356	196969060	-	22705	0	NA	0.0116757423475874	0.241207290459759	0.702747369917543	-0.508921945661349	0.769446391030133	-0.378107280470565	469	8.74657447567208	441	8.78790255939143	209	0.643793014341002	476	8.45187266127089	508	8.9915218460757	322	1.30178051316964	330	8.25094929157204	315	8.303195376643	117	0.66066322949106	366	8.19216011483947	418	8.70975380963203	182	1.19539896220344
ENSG00000287562	NA	6	44090787	44095585	-	4799	0	NA	0.0117448983541795	0.242301303011672	1.17930509764139	0.237937005774939	1.54588902704383	0.628436757891567	263	7.93973835511391	234	7.876516946565	109	0.559798938325619	214	7.6451151958103	186	7.54689445988764	86	0.574816875164629	310	8.23685127001557	308	8.27377865541275	77	0.373506331131147	332	8.17661476667891	368	8.5255194810587	149	0.870141031377589
ENSG00000138942	RNF185	22	31160182	31207019	+	46838	0	NA	0.0117769433588016	0.242627743550407	0.772774979009236	-0.371879711691515	0.871311223115694	-0.19873996866133	1985	10.9019547095535	2167	11.0821490413539	539	0.415198885529588	1733	10.6055380866047	1569	10.616548843779	875	0.676712002640682	1534	10.4975304296081	1466	10.4969736451066	533	0.514999639706589	1510	10.4357781513471	1301	10.346471179656	701	0.58940187706168
ENSG00000269540	NA	19	50058882	50060232	-	1351	0	NA	0.0117986120896535	0.242739808837616	0.426587301587302	-1.22908707391046	0.523648648648649	-0.933328960354712	8	2.66027002162142	5	2.58496250072116	11	1.27110430050973	5	2.2951630001127	4	2.32192809488736	5	0.901485524784683	4	1.38941350035718	2	1.29248125036058	7	1.38329463713619	3	1.31662103123926	2	1.58496250072116	4	1.19996079352769
ENSG00000272666	KLHDC7B-DT	22	50542305	50542906	-	602	0	NA	0.011897057570575	0.244028545985976	1.92394578313253	0.944068144478059	2.21910112359551	1.14997541209807	11	2.87238030788971	7	3	12	1.62896503656566	12	2.76307071199053	6	2.8073549220576	16	1.73146912911523	21	4.02048612847612	15	4	16	1.33349707412344	26	4.05119318410298	18	4.20892625744295	24	1.68206723903652
ENSG00000115993	TRAK2	2	201377207	201451500	-	74294	0	NA	0.0119212176692229	0.244028545985976	0.691068650101372	-0.533099061203907	0.791676868249952	-0.337016396525417	2828	11.3479682365542	3184	11.6370776571437	994	0.663048978894252	2451	11.0512451947754	1582	10.6284455401372	1404	0.784923392100687	1954	10.8758792279425	1980	10.9514966500437	567	0.414899406495381	1940	10.8141591313575	1886	10.8814412005245	755	0.5806444584482
ENSG00000103257	SLC7A5	16	87830023	87869507	-	39485	0	NA	0.0119215551240373	0.244028545985976	2.13469417015405	1.09402939499493	2.01180198820396	1.00848831473872	11741	12.8220948700223	16525	14.0124499524256	8471	1.71639294799175	14016	12.5257808254236	19554	14.2552499156203	11443	2.49003348603124	25063	14.0888147747131	17654	14.06801875912	21675	1.28597117914059	28197	14.0271328355205	22590	14.4564707690429	24436	1.74043831099835
ENSG00000120868	APAF1	12	98645290	98735433	+	90144	0	NA	0.0119265138139833	0.244028545985976	1.28419692385275	0.360866448007013	1.39509588010958	0.480364276896881	2644	11.330402802835	2440	11.2532565797812	689	0.332360835095472	2482	11.0337692889293	2356	11.2027360432502	1466	0.882291741768248	3395	11.6784904953676	3013	11.5572146386783	966	0.386092310318454	3463	11.6168295503282	3456	11.7528085100734	1510	0.671081199654549
ENSG00000179981	TSHZ1	18	75210755	75289950	+	79196	0	NA	0.0119571093703559	0.244320334497832	0.615064369853018	-0.70119069060119	0.632274553226554	-0.661376937486174	1279	10.0748281965116	933	9.86727873970966	828	0.849717663533292	1294	9.77878006758722	604	9.24079133216196	1151	1.31909289175586	787	9.51268147345164	769	9.58844083899572	316	0.573493527934496	818	9.45154557894053	710	9.47214155695506	438	0.869077925140303
ENSG00000279766	NA	8	140572142	140572812	-	671	0	NA	0.0119867843379867	0.244390363852044	2.17927631578947	1.12384913089434	2.22985347985348	1.15694891604985	15	3.01147572832409	6	2.8073549220576	22	1.73585290895517	18	2.94859333555395	6	2.8073549220576	29	2.00790158979913	33	4.49331915326581	22	4.55164390420601	28	1.52970130746071	41	4.50027463293142	18	4.24792751344359	43	1.80402079116528
ENSG00000189431	RASSF10	11	13009316	13012119	+	2804	0	NA	0.0119932156894698	0.244390363852044	0.734747023809524	-0.444680484826933	0.815238654147105	-0.294705637073216	90	6.4687418007902	90	6.5077946401987	20	0.325031548838748	85	6.17874259525096	85	6.4262647547021	51	0.896534334937937	66	5.88374499499105	69	6.1269237424937	31	0.801005081773823	69	5.82546386652553	46	5.5493450483368	47	0.993039883486595
ENSG00000159200	RCAN1	21	34513142	34615113	-	101972	0	NA	0.0120096304269304	0.244391894279726	1.60335715129326	0.681095824748655	1.78870481927711	0.838915326516966	564	9.036806447478	490	8.93957921431469	229	0.571637821944395	553	8.74115901190799	372	8.54303182025524	420	1.0685163285323	905	9.6450123949593	866	9.75882508362174	578	0.687202906207679	990	9.58334696659577	860	9.74082877563488	789	1.06153989491751
ENSG00000113845	TIMMDC1	3	119498547	119525090	+	26544	0	NA	0.0121105710337007	0.246111156183507	0.818934439973172	-0.288180133755417	0.961417543723882	-0.0567649652075662	1988	10.9246766977755	2018	10.9794251953315	427	0.326994698028429	1723	10.6281797179011	1835	10.8423503434138	709	0.630041783812911	1628	10.6542803409806	1552	10.6012849304669	249	0.214604604868075	1656	10.5927560434411	1784	10.8021096467869	564	0.59235752308909
ENSG00000262468	LINC01569	16	4243943	4253847	-	9905	0	NA	0.0121958103715303	0.247507104107163	0.621464316797215	-0.686256537813319	0.647237827715356	-0.627632166565485	153	7.07631860634136	155	7.28540221886225	87	0.780007485568869	142	6.78420111629943	91	6.52356195605701	137	1.00872319987695	95	6.39954131653662	96	6.5908867194044	47	0.794844544533731	92	6.3375556095211	80	6.32282921620435	51	0.799824096515437
ENSG00000159842	ABR	17	1003519	1229738	-	226220	0	NA	0.0122230296833751	0.247723380723905	1.39897852515293	0.484373816760594	1.6126740117052	0.689454839468862	5166	12.2574403703612	4734	12.2091487103557	1858	0.479082954675025	4363	11.9607757630936	4313	12.0748104611605	1695	0.689179793903145	7227	12.7120743535965	6500	12.6664923453826	2829	0.572807026161388	7036	12.6503451830243	6388	12.6405962547407	3269	0.615534006713884
ENSG00000100722	ZC3H14	14	88562970	88627596	+	64627	0	NA	0.0122512545722767	0.247959424408041	0.845019491177677	-0.242943475976483	0.936298314619086	-0.0949598338255356	3249	11.6373529499793	3101	11.5989829710361	661	0.303173037903685	3034	11.3407918088383	2940	11.5220910688871	1705	0.850993584849421	2746	11.4116950990358	2688	11.3930761745111	373	0.185569083512105	2841	11.3500246229578	3230	11.657718322951	1039	0.654989889464963
ENSG00000224769	MUC20P1	3	195614947	195620233	+	5287	0	NA	0.0123024791183604	0.248425622767675	0.617430064555795	-0.695652360995665	0.746237609434918	-0.42229302288875	1084	9.87921043614214	1038	10.0209799389042	613	0.795449312260031	921	9.58281450602252	667	9.38370429247405	627	0.884573832147559	670	9.06499188085204	480	8.89527606890269	462	0.997636791125271	688	9.0034543238623	410	8.68278530741634	592	1.07266080806713
ENSG00000068971	PPP2R5B	11	64917553	64934475	+	16923	0	NA	0.0123075072856085	0.248425622767675	1.56090186151171	0.642379833689185	1.60610751477625	0.68356847183576	1304	10.1723899954346	1118	10.1279943209764	637	0.76295385668629	1184	9.87609379858682	786	9.62021982550749	887	0.998152163651634	2035	10.8343487487831	1656	10.6938419758249	963	0.69626987067717	1902	10.7725719931351	1686	10.7206438585587	827	0.599899438217075
ENSG00000119953	SMNDC1	10	110290730	110304938	-	14209	0	NA	0.0124578642256189	0.250940556052492	1.24335804511757	0.314241803658237	1.36918674082162	0.453319226496673	2095	11.0045982212081	1954	10.9329528921947	438	0.299091516219548	1954	10.7081381774045	2323	11.1823943534045	1009	0.878124975206614	2605	11.3050379897551	2589	11.3386120627825	751	0.337589731009063	2675	11.2433680053792	2616	11.3539337856562	1106	0.696219033621507
ENSG00000110944	IL23A	12	56334174	56340410	+	6237	0	NA	0.0124656570934681	0.250940556052492	5.9697242206235	2.57766428580688	4.32586586036284	2.11298892984225	111	5.98995002568844	54	5.78135971352466	139	1.51012221242594	121	5.70894312946988	34	5.12928301694497	188	1.79257042842338	664	8.06550754722951	406	8.47735943273344	1060	2.07716669345297	525	8.00104917525455	268	8.06815514191947	586	1.85934835699642
ENSG00000198431	TXNRD1	12	104215779	104350307	+	134529	0	NA	0.0124979090654236	0.251251647703683	2.40536868792525	1.26625804304935	2.33016272604084	1.22043070846523	20077	13.9170869194487	17778	14.1178865599819	14095	1.17049866593573	19974	13.6203447646069	8281	13.0157634873699	21466	1.38938944128247	48292	15.0307218745171	53295	15.701738951982	30012	1.52503098018473	46543	14.9689598982339	32364	14.9821676174381	36191	1.37963282655649
ENSG00000288971	NA	12	27428819	27430288	+	1470	0	NA	0.0125663647916751	0.252215945314206	2.05510496183206	1.03921207957486	2.625	1.39231742277876	35	4.93892661039108	31	5	20	0.868943272686031	34	4.67308170942954	28	4.85798099512757	28	1.22813724080134	72	5.7914715156703	45	5.52356195605701	60	1.04859672186024	88	5.74040346274068	51	5.70017289826735	95	1.50259295899878
ENSG00000122512	PMS2	7	5970925	6009130	-	38206	0	NA	0.0125796012037439	0.252215945314206	0.796092288505508	-0.328992407269902	0.949529470993726	-0.0747153162117241	962	9.88293548958441	917	9.84235034341381	199	0.299832281296812	861	9.58667455923286	786	9.62021982550749	419	0.720777372495059	766	9.55422180829403	772	9.59422681267155	158	0.295547992660804	817	9.49288790671033	867	9.75885679760489	362	0.808442717003789
ENSG00000180263	FGD6	12	95076749	95217482	-	140734	0	NA	0.0126608375221359	0.253209407183079	1.62733719536556	0.702513218237401	1.71177441160651	0.775492586843673	4172	11.8254953011408	4880	12.2529610363937	2172	0.813089945347913	4586	11.5290734921225	4998	12.2874238116835	3499	1.56983288748546	6789	12.5508124761057	6960	12.7650788447299	2977	0.79800144776278	7850	12.4892284850009	9038	13.1418604801443	4401	1.40319273539599
ENSG00000070444	MNT	17	2384073	2401104	-	17032	0	NA	0.0126630097327635	0.253209407183079	1.33000624913206	0.411433024351021	1.35407707679854	0.43730986236206	2400	10.9694981603038	2114	11.0464419480073	1521	0.907240207411155	2635	10.6734698561292	2645	11.3695973462787	2258	1.62353512545879	3192	11.5901495830548	3446	11.750914462958	771	0.415779134430772	3569	11.5285532539631	4022	11.9739736076379	1731	1.03854163765267
ENSG00000111371	SLC38A1	12	46183063	46270017	-	86955	0	NA	0.0127286251786795	0.253584225664048	1.19196401904938	0.253340686871803	1.38994694749479	0.475029818166882	12277	13.5700277286616	12184	13.5728186306107	1738	0.208048258027763	11328	13.273296988122	12859	13.6506030222153	5580	0.804862425326263	14634	13.8121629330301	14648	13.8385541838577	2699	0.278844748406591	15746	13.7504299019693	16366	13.9983329552984	7443	0.809969716406964
ENSG00000025156	HSF2	6	122399551	122433119	+	33569	0	NA	0.0127308583883351	0.253584225664048	0.716551466770509	-0.480857764178082	0.75513674490731	-0.405190174507786	1027	9.8762172431988	1000	9.96722625883599	422	0.661565334614956	946	9.58016562856325	654	9.35535109642481	632	0.975060532390138	736	9.47843149083606	680	9.41041980706504	215	0.359451575094667	714	9.41698628523056	736	9.52649890757773	207	0.461573540081722
ENSG00000197753	LHFPL5	6	35797206	35845397	+	48192	0	NA	0.0127453325075253	0.253584225664048	2.41433113518606	1.27162356106733	2.67446095571096	1.41924814202269	142	6.65127896902678	163	7.35755200461808	98	1.40626892982826	114	6.35541950828139	69	6.12928301694497	112	1.19150272387701	342	7.83999096526722	272	7.90725368265318	311	1.365749476345	306	7.77757228617738	168	7.40024775023341	261	1.20025986738532
ENSG00000172216	CEBPB	20	50190830	50192668	+	1839	0	NA	0.0127495712843059	0.253584225664048	1.79045179535452	0.840323677251486	1.68550121992812	0.753177671512931	8286	12.3056710043759	7733	12.9169990490828	7420	1.61451424190651	10165	12.0093381300095	9504	13.2144709115359	10728	2.38386278414504	14836	13.4998923497771	12998	13.6636230316037	9382	1.12051093313558	17132	13.4382508832769	15782	13.9460304497927	11456	1.67934554881641
ENSG00000174437	ATP2A2	12	110280756	110351093	+	70338	0	NA	0.0127687069903514	0.253627557044736	1.74986011605061	0.807239597516909	1.90748360203305	0.931670654770273	39259	15.1840407470791	34175	15.0606959316876	13589	0.481699296216868	38287	14.8872800063358	31540	14.9449407807105	25203	1.05370683187735	68697	15.8108107978117	61152	15.8948840351705	40851	0.893849374449232	73032	15.7490734137111	64088	15.9058862116773	50613	1.16901775398032
ENSG00000250508	LINC02701	11	68870664	68874542	+	3879	0	NA	0.012813144069313	0.254172673534104	0.519819193324061	-0.94391819135383	0.565559440559441	-0.822249434785882	48	5.32140003771191	36	5.20945336562895	33	0.964118563724653	48	5.04425130762812	24	4.64385618977472	52	1.23361165932696	25	4.36345391344022	22	4.52356195605701	16	1.20795050551284	27	4.37175541986738	22	4.52356195605701	19	1.37423641582066
ENSG00000152661	GJA1	6	121435595	121449727	+	14133	0	NA	0.0128547555673349	0.25440329907129	1.97941995589233	0.985077728609718	2.35894659536005	1.23814275750008	4716	12.1723785596547	4927	12.2667865406949	1007	0.314163065072718	4425	11.8757676307274	3805	11.894059846274	2315	0.913890212765461	9334	12.8455633130395	5504	12.4263548043687	7135	0.980161044759168	10439	12.7839351640665	7060	12.7857587800005	8914	1.40207535052105
ENSG00000272455	MRPL20-DT	1	1409096	1410618	+	1523	0	NA	0.0128587881325062	0.25440329907129	0.566898349261512	-0.818838026674984	0.748407643312102	-0.418103802326627	77	6.10280129310738	76	6.2667865406949	35	0.803023449417827	63	5.81026575602274	50	5.6724253419715	38	0.723403089767278	44	5.34575550481176	33	5.08683856815171	21	0.612164927490164	47	5.28729218350233	34	5.12869392134633	35	0.91654219806583
ENSG00000109332	UBE2D3	4	102794383	102868896	-	74514	0	NA	0.0128907248512422	0.254698245178375	1.16477860720544	0.220055763772494	1.31371293918598	0.393650065266978	14495	13.8114256385984	14219	13.7956338445068	1977	0.18960754086414	13318	13.5146884327048	16555	14.0150665332303	6251	0.799886611420745	16883	14.0240246187751	16718	14.0289855462188	3167	0.229470935460877	17496	13.9622994110816	18360	14.164305058516	6865	0.67439863387194
ENSG00000196968	FUT11	10	73772276	73780251	+	7976	0	NA	0.0129306387716879	0.255149820723135	1.35165890631199	0.434731130719653	1.78902716377482	0.839175292781497	3193	11.2560000942888	3337	11.7047682393626	2033	1.18052041598191	2609	10.9593172536772	1653	10.6917435191713	2355	1.00056095540483	4316	11.9506175853436	4217	12.0415595948538	1459	0.706827309143402	4667	11.8889936741663	4466	12.1230716472394	2748	1.01999662802894
ENSG00000104331	BPNT2	8	56957931	56993867	-	35937	0	NA	0.0129984426846928	0.255495584729199	1.18534777011674	0.245310394663331	1.46805595615806	0.553906958735092	6836	12.6981772138542	6418	12.6481328456527	1797	0.346131747797081	5778	12.4014682687148	5984	12.5471355318309	2047	0.559493038794578	8103	12.9629108760637	8358	13.0291947427056	1375	0.260373244257312	8483	12.9011882400172	9162	13.1614866853232	3663	0.703785087369804
ENSG00000261000	NA	1	206503948	206504456	+	509	0	NA	0.0130123537439253	0.255495584729199	1.79209183673469	0.84164457099308	2.19429347826087	1.13375649352427	7	2.64559896331632	5	2.58496250072116	5	0.993034489262541	6	2.39927242854514	4	2.32192809488736	7	1.18063798058453	12	3.4371658615091	12	3.64270110943112	7	0.902496524711469	13	3.43065587677714	14	3.95344529780426	10	1.25020077157296
ENSG00000172201	ID4	6	19837370	19842197	+	4828	0	NA	0.0130283278214677	0.255495584729199	0.279521004098361	-1.83897139904608	0.307590233545648	-1.70091839860631	651	7.66417881094722	128	7.01122725542325	801	2.61741067003963	314	7.36040292449963	175	7.4594316186373	308	1.94880188634019	182	5.655894466333	28	4.83266795859259	299	2.23507821822021	97	5.5851404031404	35	5.16936819128696	132	1.64071843443396
ENSG00000110092	CCND1	11	69641156	69654474	+	13319	0	NA	0.0130587475326668	0.255495584729199	1.40316879120451	0.488688565327443	1.78380725474244	0.834959736530669	6846	12.526414859074	5011	12.2911706993219	4116	0.789671303589223	5163	12.2296876371787	4779	12.2227949028681	1992	0.579489796671131	9606	13.0954986213371	8575	13.0581007397178	4166	0.641163049494559	9209	13.033733714731	7321	12.8380219372091	4477	0.612896890035061
ENSG00000229644	NAMPTP1	10	36521721	36524234	-	2514	0	NA	0.0130702803721711	0.255495584729199	3.60725864553314	1.85090287010361	3.38237507525587	1.75803665064318	278	7.39677803023949	122	6.94251450533924	258	1.57100806184045	332	7.11084637359279	149	7.22881869049588	362	2.24728667405737	1001	9.15470767527354	902	9.70759854517576	837	1.80422424045123	1124	9.09632134840681	1001	9.77058896553608	985	2.14745010673017
ENSG00000278238	CKAP2-DT	13	52454774	52455392	-	619	0	NA	0.0130715758830815	0.255495584729199	0.386473429951691	-1.37155886261196	0.430416068866571	-1.21619615537254	41	4.75212225393796	28	4.85798099512757	37	1.71395765784477	46	4.57562405097015	32	5.04439411935845	47	2.07233719860329	16	3.59973127192486	14	3.90689059560852	11	1.45950303375799	20	3.6923004132888	18	4.20892625744295	17	1.74649001487656
ENSG00000132432	SEC61G	7	54752250	54759974	-	7725	0	NA	0.013103990956828	0.255495584729199	1.27895665686889	0.354967372913943	1.50947003779017	0.594042120375528	2767	11.3860551256904	2698	11.3982092614669	781	0.380294149916985	2593	11.0895745744514	2797	11.4501802471648	1415	0.932442521969258	3539	11.7290498783756	3424	11.7416647122192	1011	0.435070278657964	3914	11.6674598515479	4532	12.1440604487247	1876	1.02547987089658
ENSG00000077044	DGKD	2	233354494	233472104	+	117611	0	NA	0.0131078121513073	0.255495584729199	1.38410905276086	0.468957616153239	1.54421303963785	0.626871800550925	1303	10.3208360780561	1225	10.2597432636908	270	0.28951407585685	1208	10.0247392500954	1348	10.3976746329483	611	0.865297985686756	1803	10.7318905008283	1717	10.7465082111545	641	0.507196760123327	1865	10.6702326085445	1808	10.8192676727258	920	0.806791267148181
ENSG00000158828	PINK1	1	20633458	20651511	+	18054	0	NA	0.0131161201850899	0.255495584729199	0.685244017845072	-0.545310266455676	0.702779881358071	-0.508855203313967	986	9.73047107189142	1119	10.129283016945	419	0.971825250287111	1056	9.43562962905763	1461	10.5137275959524	716	1.67190022358092	676	9.33257255200625	728	9.5095835936239	185	0.505778297899374	742	9.27155020612999	674	9.39943205731704	396	1.00919114060243
ENSG00000260219	CD2BP2-DT	16	30354665	30363621	+	8957	0	NA	0.0131189816856338	0.255495584729199	0.592082162921348	-0.756130703130768	0.60148593107809	-0.733397102126486	190	7.2613868724783	159	7.32192809488736	127	1.01405513512671	211	6.97540199441091	186	7.54689445988764	179	1.72384182438291	112	6.67161163611914	112	6.8137669422364	49	0.731818467547945	127	6.6179566361668	140	7.13368596563264	69	1.2812789254026
ENSG00000166068	SPRED1	15	38252836	38357249	+	104414	0	NA	0.0131679194040724	0.255569025375926	1.26342794759825	0.337343390751453	1.64346334045701	0.716739275626778	1145	9.88829015622024	904	9.82177398197057	707	0.939961679789521	811	9.59152132744857	791	9.62935662007961	267	0.484904092599275	1447	10.3782770912051	1254	10.2927224443642	618	0.602689779545628	1333	10.3164835567136	1286	10.3291563059086	424	0.438331598059402
ENSG00000136379	ABHD17C	15	80679684	80755621	+	75938	0	NA	0.0131746418788287	0.255569025375926	1.29255081463828	0.37022099898168	1.44205422138383	0.528125411077287	2909	11.4815978995323	2789	11.4460494067166	573	0.278035310218176	2757	11.1850802183777	3093	11.595257481449	1518	0.9092119488053	3760	11.8170705304954	4032	11.9777830088685	1082	0.431284599534503	3975	11.7554001410019	4544	12.1497152924936	1762	0.866891407573066
ENSG00000070882	OSBPL3	7	24796540	24981634	-	185095	0	NA	0.0131979444416708	0.255569025375926	1.19807126030624	0.260713721008946	1.4296466487086	0.51565861473167	2830	11.4408158162987	3059	11.57931593758	527	0.294215068029272	2524	11.1442212362338	2715	11.4072677642447	1192	0.708136551792884	3391	11.6978479693223	3382	11.7240823564254	727	0.297340121462816	3609	11.6362016486583	3488	11.7671178334341	1730	0.770633090213934
ENSG00000198113	TOR4A	9	137277726	137282641	+	4916	0	NA	0.0131982291159928	0.255569025375926	1.53787993824817	0.620942876996029	1.64118603069015	0.714738779584485	2634	11.2501296430999	3130	11.6124077931387	901	0.657644254761654	2646	10.953790039363	2691	11.3944626946103	1685	1.29806133774007	4051	11.8433326436642	4222	12.0432706027593	1751	0.668019019810726	4342	11.7817136571051	4280	12.0630768344014	2488	1.04988193612099
ENSG00000160113	NR2F6	19	17231883	17245919	-	14037	0	NA	0.0132081872444735	0.255569025375926	0.761563120134331	-0.392964479276682	0.871926527056242	-0.197721523551998	2184	11.0259120991635	2202	11.1052537797009	610	0.494516757150762	2066	10.7295182795084	2335	11.18982455888	1090	1.06802138317658	1663	10.6300439194905	1679	10.7139142105906	449	0.513771803411504	1801	10.5686772511421	1682	10.7153947094345	889	0.995019784701265
ENSG00000138081	FBXO11	2	47789316	47906498	-	117183	0	NA	0.0132293000671696	0.255610032917669	1.28297169413649	0.359489340981459	1.39211530309453	0.477278708538342	3163	11.5974429081068	3363	11.7159619902551	649	0.310149782318461	3145	11.3009484850912	3283	11.6812384117778	1868	1.058765694174	4058	11.932868518119	3720	11.8609677349461	1199	0.395574044791281	4379	11.871208333721	4208	12.0390829793372	2179	0.9002593311929
ENSG00000288538	NA	11	78223815	78225909	+	2095	0	NA	0.0132460230707361	0.255610032917669	0.46551724137931	-1.1030934929641	0.605028195488722	-0.724925718543247	48	5.2069777257028	32	5.04439411935845	37	1.19821317445897	35	4.92390775130129	38	5.28540221886225	21	0.964629432551872	22	4.17395909935452	22	4.48863996174996	17	1.11311266669763	21	4.11104304785026	16	4.04373142062517	17	1.09254603264147
ENSG00000043039	BARX2	11	129375848	129452279	+	76432	0	NA	0.013261575552859	0.255610032917669	2.10590960134756	1.07444350830726	2.28090968537009	1.1896093229989	2612	11.2406147109323	2180	11.0907740546408	1195	0.550968164345078	2651	10.9441768951654	1953	10.9322147519684	2209	1.13798602152993	5501	12.0524829446973	4486	12.0024523408952	3735	1.09742669295444	6046	11.9907853194105	5082	12.2234157009602	4710	1.41673797541502
ENSG00000237264	FTH1P11	8	81521682	81522232	-	551	0	NA	0.0132971264872818	0.255959271594249	1.53138528138528	0.614837296303187	1.42463235294118	0.51058965891126	15	3.49497856413608	18	4.24792751344359	12	1.50848166388563	18	3.41082407019388	24	4.64385618977472	16	1.9138545831511	24	4.53162159121772	24	4.64270110943112	9	0.514929615420709	26	4.48784825650418	26	4.72560555591616	15	0.953587177723522
ENSG00000133639	BTG1	12	92140278	92145846	-	5569	0	NA	0.0133211934790707	0.255959271594249	1.4989623939159	0.583964189295378	1.38930743005337	0.474365878467779	12553	13.3185402528377	7988	12.9637992139318	8190	0.959545226788928	13727	13.021882896247	9030	13.1406700304151	11907	1.61888519292297	18816	13.9976358164954	15559	13.9250870746289	11295	0.744874727236408	19071	13.9359153477017	19143	14.2227580269626	11413	0.986697413063901
ENSG00000089335	ZNF302	19	34677639	34686397	+	8759	0	NA	0.0133310338016929	0.255959271594249	0.591580275542218	-0.757354143957848	0.763908303047246	-0.388528622435958	977	9.70549984334322	731	9.51569983828404	638	0.803616444432994	715	9.40906585271464	648	9.34207466799914	251	0.475205795167284	578	9.01259913430042	567	9.1497269963327	270	0.750233376952438	546	8.95070887873129	592	9.21188008918642	225	0.705281765229908
ENSG00000145012	LPP	3	188153284	188890671	+	737388	0	NA	0.0133851869287518	0.256669539606847	1.29262348946734	0.370302113524205	1.47967071096718	0.565276151184237	10956	13.3902406133067	11075	13.4351493383669	2210	0.307263098122087	10231	13.0935244097739	10644	13.3778883293397	5711	0.855358791467346	14162	13.7274260754136	11588	13.4998509616376	4420	0.425711030157498	15139	13.6657020346527	15292	13.8999215429935	7284	0.89050988427445
ENSG00000095585	BLNK	10	96189171	96271587	-	82417	0	NA	0.0134128181588334	0.256839095178576	0.698322279275424	-0.518035093685428	0.737966479524439	-0.438372808306518	1870	10.7151601590943	2026	10.9851303734669	849	0.709390529340641	2019	10.4191293619195	2441	11.2538474849874	1480	1.46271608943284	1306	10.2472259458312	1294	10.3392261402939	476	0.580217095757964	1490	10.1859441724598	1505	10.5562385255112	868	1.16662032236652
ENSG00000110987	BCL7A	12	122019422	122062044	+	42623	0	NA	0.0134283728307579	0.256839095178576	0.752386783598287	-0.410453588137732	0.802555317414798	-0.317327259151417	2273	11.062634675131	2175	11.0874628412503	847	0.516309050036559	2208	10.7661882855727	1739	10.7648715907361	1471	1.07299565442345	1710	10.6856294286226	1712	10.7411573080237	470	0.413974775208229	1772	10.6239689530519	1911	10.900859704464	754	0.774873960891501
ENSG00000110721	CHKA	11	68052859	68121444	-	68586	0	NA	0.0135928140698701	0.259652260591376	0.713169947222356	-0.487682185400036	0.837458001936182	-0.255911252987989	4156	11.9301332878188	4278	12.0630579636235	1354	0.567236876653924	3512	11.6334780387069	2705	11.4019461239765	1713	0.652457768097509	2964	11.4246827437539	3223	11.6546326279591	1092	0.594613795593954	2941	11.3629667868333	2274	11.1508240078928	1417	0.692727078899247
ENSG00000189339	SLC35E2B	1	1659529	1692795	-	33267	0	NA	0.0136442660750551	0.259884139567549	0.826748769085393	-0.274479102442815	0.905605994609751	-0.143044586844404	2681	11.3560026454042	2665	11.380461065089	585	0.323565728684594	2449	11.0594391527161	2958	11.5308939811939	1160	0.848017771267622	2216	11.0625860080381	2203	11.1059079145779	622	0.393282244209924	2218	11.0009527248964	2314	11.1767963435484	810	0.630683692536791
ENSG00000160223	ICOSLG	21	44215382	44241446	-	26065	0	NA	0.013648686068352	0.259884139567549	3.33805923125394	1.73900955442435	3.06664937759336	1.61666322688416	106	5.4508296704727	50	5.6724253419715	109	2.43519932156725	129	5.29171769184317	52	5.7279204545632	139	2.89906327624045	353	7.62124640725219	288	8.12870312966582	330	1.79601209319373	394	7.56281123624941	228	7.58402263411204	396	2.07733028850042
ENSG00000123416	TUBA1B	12	49127782	49131397	-	3616	0	NA	0.0136570792070665	0.259884139567549	0.808505117743898	-0.30667118906675	0.88984710050345	-0.168370631050733	3726	11.8235805988501	3818	11.8989792046225	842	0.367997257283605	3575	11.5270187248026	3764	11.8784341495593	1960	1.01250080266346	3012	11.5080931444389	3242	11.6631608386482	746	0.399487161574164	3182	11.4464951359059	3047	11.5736191570312	1535	0.807719128780859
ENSG00000229043	ZFAND2A-DT	7	1160374	1165607	+	5234	0	NA	0.0136908897061324	0.26019648962468	0.717766116941529	-0.478414274372266	0.868374373956594	-0.20361094276116	178	7.42082272695545	175	7.4594316186373	53	0.44744738570004	160	7.12635129291338	146	7.19967234483636	91	0.790413837158335	128	6.94860807640212	120	6.92470255047388	39	0.418112747624582	139	6.89066323415051	142	7.16293379028771	67	0.942676145978352
ENSG00000288827	NA	19	47349355	47350224	+	870	0	NA	0.0137108234044051	0.260244651852395	1.45833333333333	0.54432051622381	1.60808541266795	0.685344036591415	69	6.00974756452074	69	6.12928301694497	31	0.640563523589182	69	5.72817175049982	72	6.18982455888002	51	1.19296585123796	101	6.57129150555618	104	6.71424551766612	40	0.567163916490029	112	6.51533073864764	130	7.03882512426482	63	1.0570980161006
ENSG00000108592	FTSJ3	17	63819433	63830012	-	10580	0	NA	0.0137558086891785	0.260685912149543	0.858778852782466	-0.219641429262986	0.917939757545769	-0.123528619180541	2804	11.4308699454839	2702	11.4003457965347	523	0.267055261930678	2695	11.1343429341812	2756	11.4288835520102	1512	0.94922906065001	2408	11.2145564552961	2294	11.164582825927	418	0.242472783572256	2474	11.1529391425612	2584	11.3356692439641	931	0.635776954844859
ENSG00000006453	BAIAP2L1	7	98291650	98401090	-	109441	0	NA	0.0137689289695888	0.260685912149543	1.30191525449169	0.380635542279522	1.40905351909928	0.494726409570019	4442	12.1020487964264	4234	12.0481462542196	669	0.215896104162478	3890	11.8053501820271	4061	11.9879745242962	1568	0.627372647695563	5782	12.4296632141722	5252	12.3589232550046	1827	0.452410206450598	5482	12.3679192647268	5636	12.4575980531216	1515	0.401776372256037
ENSG00000108523	RNF167	17	4940008	4945222	+	5215	0	NA	0.0138613961538266	0.262104806918818	0.864645619394255	-0.209819138901514	0.937143211715066	-0.0936585613642006	4103	11.9804704264882	4294	12.0684424160258	720	0.268014673728166	4029	11.6838571504388	4918	12.2641493397233	2230	1.0315033113972	3548	11.7822988164158	3538	11.7889158523092	403	0.189248660096989	3776	11.7206666079126	4048	11.9835280601679	1488	0.780367092779814
ENSG00000090376	IRAK3	12	66189195	66254622	+	65428	0	NA	0.0139006562232919	0.262515296883557	2.38884939476156	1.25631590181449	2.93356147740159	1.55265322627314	2555	10.2656372634705	3136	11.6151698138436	2090	2.2180647674425	2058	9.96861644681542	1326	10.3739526553702	2509	1.89525925705654	6105	11.738961850918	4805	12.0627306997099	5332	1.7836061949435	6036	11.6771622339594	3154	11.6226520207734	6618	1.67601893089909
ENSG00000103932	RPAP1	15	41517176	41544269	-	27094	0	NA	0.0139338514673104	0.262556958013638	0.857300330694458	-0.222127394983616	0.931187701070619	-0.102856091325018	1331	10.3503296908341	1377	10.4283601727043	257	0.308283102615363	1264	10.0539647638981	1492	10.5439984501345	651	0.963801399729479	1141	10.1354145323351	1160	10.1803271102689	197	0.258100015424472	1177	10.0739763250331	1252	10.2910530694087	425	0.68420130315714
ENSG00000180611	MB21D2	3	192796815	192917856	-	121042	0	NA	0.013937970492935	0.262556958013638	3.25440298507463	1.70239290760893	3.34101287411972	1.74028554190452	558	8.90320754010712	367	8.52356195605701	331	0.818928286148088	606	8.60900534373939	466	8.86727873970966	525	1.49314670395437	1817	10.1261633759562	1344	10.3044991661282	1796	1.4841615084113	2024	10.065660160837	1472	10.3686583356129	2072	1.84239476911201
ENSG00000139546	TARBP2	12	53500921	53506431	+	5511	0	NA	0.0140883753681593	0.265056390417055	0.811828661252292	-0.300752820241474	0.905406396713615	-0.143362595597379	509	8.95648698186491	477	8.90086680798075	124	0.339768395951779	454	8.66084227366472	512	9.00281501560705	197	0.795347684588212	413	8.63971185381779	390	8.61102479730735	117	0.405019546768921	411	8.57856561241218	392	8.61844621565354	159	0.594736879918908
ENSG00000253982	CLN8-AS1	8	1761054	1764508	-	3455	0	NA	0.0141277772598366	0.265463774466554	0.726367562380038	-0.461228317696817	0.852099559769726	-0.230906089325252	208	7.6366126696815	208	7.70735913208088	66	0.48996646961967	197	7.34305587241477	182	7.51569983828404	120	0.9843513951492	151	7.19065323664891	147	7.20942043264926	45	0.43252477125449	168	7.13234631088246	162	7.34127787054016	92	0.979356110921193
ENSG00000106392	C1GALT1	7	7156934	7248616	+	91683	0	NA	0.0141966962930278	0.26642407334356	1.22953577912728	0.298113717543547	1.50201922209187	0.586903275860951	4259	11.9891635029542	4278	12.0630579636235	1464	0.446778926499072	3694	11.6924606604686	3449	11.7523806465529	1766	0.708438131785094	5237	12.3079883896304	4776	12.2210280464903	1465	0.363115435886658	5548	12.2462867827156	6015	12.5545887719537	2466	0.834076700775825
ENSG00000138459	SLC35A5	3	112561709	112585579	+	23871	0	NA	0.0142823637095589	0.267695882210366	0.678857259788095	-0.558819837419381	0.819782468231747	-0.286686957885605	1466	10.3924780570072	1410	10.4625022725973	564	0.669718435690869	1238	10.0959890288125	919	9.84549005094438	650	0.73659114569994	995	9.94147210242463	948	9.89080632484377	170	0.235576475967769	1015	9.87979042379096	1074	10.069961130158	362	0.607143398119626
ENSG00000165527	ARF6	14	49893079	49897054	+	3976	0	NA	0.0143611778664194	0.268836216956238	1.20606122535271	0.2703031470976	1.36159521840628	0.445297875748692	9460	13.1909407928933	9105	13.1526017440192	1506	0.227694900940727	9110	12.8942478621221	10593	13.3709597932974	5118	0.937226374355352	11410	13.4470286000677	11500	13.4893122043129	2389	0.307984837153042	12404	13.3853222559675	14390	13.8128631190125	5648	0.888627498894138
ENSG00000101236	RNF24	20	3927309	4015558	-	88250	0	NA	0.014380112960477	0.268854186937318	1.33645392833296	0.418410104314089	1.54368678760636	0.626380061021849	1797	10.4562529757475	1582	10.6284455401372	1167	1.14186513838037	1661	10.1596973833402	877	9.77807712953536	1640	1.23186279818689	2402	11.1310756908384	2248	11.1350643803905	831	0.586664619755016	2564	11.0694471173291	2162	11.0791467435801	1574	0.885776381586178
ENSG00000078699	CBFA2T2	20	33490075	33650036	+	159962	0	NA	0.0144531840217253	0.269882988031143	0.829045439527336	-0.270476917672745	0.893461269248717	-0.162522903811856	3430	11.7049958872834	3622	11.8229690904533	806	0.355973574530679	3429	11.4085097672501	4264	12.0583300262057	2017	1.10769226288218	2844	11.44923734742	2956	11.5284577480315	516	0.280664986914408	3064	11.387582272345	3331	11.7020229714737	1403	0.825213515634976
ENSG00000270390	SFXN4P1	2	142947300	142948086	-	787	0	NA	0.0144879456626126	0.27019476717668	3.67708333333333	1.87856187255002	4.07738095238095	2.02764275506913	4	1.54707324093305	2	1.58496250072116	5	1.60883702556547	4	1.51666393425292	2	1.58496250072116	6	1.63912924941961	15	3.07408164594315	6	2.69615871138938	18	1.68984234982018	17	3.04671032277633	5	2.56464150847248	24	1.83116179751028
ENSG00000104856	RELB	19	45001461	45038192	+	36732	0	NA	0.0145266601245947	0.270473872122776	2.38925110612576	1.25655848649611	2.23885469434893	1.16276089775514	2140	10.3827456537187	1218	10.2514824106202	1852	1.57574286659186	2540	10.0881821688203	1301	10.3465137331656	2608	2.2852883190864	5112	11.8091848242112	4752	12.0016913567521	3768	1.31904850768589	5687	11.7475953124325	4630	11.991544728807	4620	1.64896051131478
ENSG00000198369	SPRED2	2	65310851	65432637	-	121787	0	NA	0.014564051087955	0.270473872122776	1.48535053855686	0.570803443186746	1.60845950357404	0.685679613498658	1399	10.3418402786358	1658	10.6960981709559	524	0.602873221663677	1184	10.0453814906601	921	9.84862294042934	670	0.67508852268858	2078	10.8801260720867	2114	11.0467780945626	930	0.667360220211917	1905	10.8184031009786	1722	10.7490788721439	653	0.482151660590587
ENSG00000162231	NXF1	11	62792123	62806302	-	14180	0	NA	0.0145678341703575	0.270473872122776	0.820819227361893	-0.284863568992639	0.843031707829233	-0.246341200531732	4214	11.9940883089488	3557	11.7968507952672	1165	0.374426345717509	4127	11.6975155972829	4394	12.1016474500308	2542	1.04031414489013	3459	11.7283409484577	3483	11.7663919743935	683	0.295785813012367	3479	11.6666503309994	3700	11.8527891966366	1196	0.572497543418583
ENSG00000115594	IL1R1	2	102064544	102179874	+	115331	0	NA	0.0145752450980115	0.270473872122776	0.703760574336369	-0.506843400354489	0.795931575798832	-0.329283683589203	4114	11.844378800253	3239	11.661778097772	2443	0.647905101246489	3232	11.5477037273931	3419	11.7397806097733	1244	0.60521065920041	2895	11.2051942940975	2522	11.2970173894656	1954	0.947076871827659	2572	11.1434323342892	2356	11.2009258113535	1289	0.764992128838953
ENSG00000286722	NA	7	129366827	129374486	-	7660	0	NA	0.0146381912364525	0.271305360995812	2.11461661341853	1.08039612194708	1.84113300492611	0.880593851900291	21	3.3377183966491	9	3.32192809488736	31	2.0622596329635	27	3.34538698562827	10	3.4594316186373	46	2.31471015507978	44	4.86766338224345	25	4.6993718459691	59	1.24804286997579	50	4.83880694760121	31	4.98217043389621	67	1.61087526131714
ENSG00000111252	SH2B3	12	111405923	111451623	+	45701	0	NA	0.0146903821186104	0.271898401935816	1.67035360437308	0.740153545378638	1.61188224527151	0.688746352818696	976	9.86847707230666	951	9.89481776330794	292	0.450249355699523	874	9.57234829094752	733	9.51963625284321	487	0.789703818409491	1630	10.4758638670176	1194	10.2216690858471	970	0.732703601941248	1409	10.4140158548591	1300	10.3452671521706	407	0.362647634703916
ENSG00000169914	OTUD3	1	19882395	19912945	+	30551	0	NA	0.0147065459093452	0.271898401935816	0.85292209797986	-0.229514116521426	0.923847087378641	-0.114274014389524	1079	10.0610461901855	1013	9.98584193700334	171	0.219575803143769	989	9.76480719186989	961	9.90989308377004	483	0.786066680432328	920	9.79615018653402	945	9.88530613934533	242	0.404296714248296	914	9.73450219180611	836	9.70819054491837	355	0.556284917219104
ENSG00000267571	NA	19	5911578	5913899	-	2322	0	NA	0.0147319695179995	0.272032182815702	0.51433601609658	-0.959216913733175	0.606884057971015	-0.720507171433034	33	4.71128027431153	26	4.75488750216347	27	1.07925070049449	23	4.41650225682264	24	4.64385618977472	12	0.745267290960731	17	3.84439288937242	12	3.64270110943112	15	0.949824768120582	14	3.76483414606706	12	3.69615871138938	7	0.650590407393653
ENSG00000111331	OAS3	12	112938051	112976460	+	38410	0	NA	0.01478680898554	0.272708140563158	1.71425390023112	0.777580804594153	1.79998837977347	0.847987592945335	6923	11.7524302031451	2809	11.4563544151083	9615	1.61149270325529	8175	11.4561334008681	3383	11.7245138531199	12491	2.22337237432957	11867	13.0623091949525	12448	13.5892451296033	7794	1.35108219439924	14716	13.0007780736984	14660	13.8350772724219	11543	1.96147924226378
ENSG00000272899	ATP6V1FNB	7	128866330	128872047	+	5718	0	NA	0.0148855654589284	0.274191382474375	0.603448275862069	-0.728697978182606	0.78432881773399	-0.350469486132	72	6.00353154518204	56	5.83289001416474	41	0.729037825472046	54	5.71092636231754	55	5.8073549220576	18	0.488717275723821	43	5.32278710064884	40	5.37493471369842	24	0.639430104483176	42	5.26720735978689	44	5.49185309632967	20	0.768973360612457
ENSG00000146112	PPP1R18	6	30676389	30687895	-	11507	0	NA	0.0149397473991595	0.274497710220346	1.37149934679007	0.455753935067744	1.45310471195244	0.539138668539473	3623	11.4834757334391	2246	11.1337844091799	2945	0.958414883254132	3902	11.1871725995559	2622	11.357002092265	4100	1.55549682214937	4969	12.1601200389469	3630	11.8256147713955	2107	0.590574147913524	5670	12.0984733810325	4320	12.0763700672871	3935	1.10421269281423
ENSG00000134077	THUMPD3	3	9362971	9386791	+	23821	0	NA	0.0149877185866624	0.274497710220346	1.13449698093472	0.182052769789183	1.41255622188906	0.498308290130542	1402	10.355417956635	1228	10.2632692003727	560	0.54451945891798	1112	10.0589456404651	1027	10.0056245491939	350	0.424736234793762	1591	10.6081328138581	1502	10.5529727919668	365	0.276132002374705	1570	10.5464692757219	1688	10.7223790557038	456	0.490506686124938
ENSG00000197405	C5AR1	19	47290023	47322066	+	32044	0	NA	0.0149880805687556	0.274497710220346	0.645533047656149	-0.631437139604001	0.705317059483726	-0.503656160329208	513	8.71011332610141	333	8.38370429247405	355	0.948434450142215	356	8.41388669714204	351	8.4594316186373	113	0.459672010876597	331	7.9260296844839	174	7.45121111183233	315	1.06602630712348	251	7.86356724429517	238	7.90387870179463	112	0.576360580078232
ENSG00000171130	ATP6V0E2	7	149872968	149891204	+	18237	0	NA	0.0149985892643867	0.274497710220346	0.819923215160921	-0.286439285514525	0.903411046111494	-0.146545541004732	408	8.64117689397019	441	8.78790255939143	90	0.336513694851237	387	8.34616454008336	504	8.98013957763916	204	0.964073283984311	335	8.35000473863126	311	8.28540221886225	82	0.348791689604843	350	8.28909994847121	384	8.58678001484022	149	0.769277729862788
ENSG00000128335	APOL2	22	36226209	36239954	-	13746	0	NA	0.0150013522552288	0.274497710220346	2.11752103459022	1.08237630077271	2.68162102908843	1.42310536770995	6418	12.558092510673	7257	12.8253563414793	2284	0.535307112317874	5276	12.2613752093037	4710	12.2018176166679	2296	0.545098806458092	13590	13.3282455607365	10221	13.3188289166844	9594	1.15482824616192	14148	13.2665258611108	6314	12.6244312531826	11979	1.25475846685184
ENSG00000162924	REL	2	60881491	60931612	+	50122	0	NA	0.0150123104205551	0.274497710220346	1.95184202410629	0.964836290471814	2.13365025875557	1.09332371350515	2594	11.0327260261008	1700	10.7321674256634	2004	0.913205145265616	2770	10.7364136142895	1721	10.7498694273968	2901	1.46365616328675	5063	11.9481091737379	2900	11.5010570903566	3497	1.06163112420149	5910	11.8864173154474	2798	11.4505893257501	5643	1.394869983531
ENSG00000204086	RPA4	X	96883908	96885467	+	1560	0	NA	0.0150653088588585	0.274947723271161	2.5	1.32192809488736	2.87124060150376	1.5216742292049	8	1.51275047051676	0	0	14	2.1033516085047	9	1.45708591583284	0	0	18	2.18108150316296	19	3.09546509791377	5	2.58496250072116	25	2.04352747652619	25	3.17231917170066	6	2.69615871138938	38	2.26518630268826
ENSG00000129749	CHRNA10	11	3665587	3671384	-	5798	0	NA	0.015073686774243	0.274947723271161	0.544532627865961	-0.876909598470189	0.549273858921162	-0.864402462237625	76	5.88461092204865	54	5.78135971352466	62	1.05118323143514	80	5.60825144775432	52	5.7279204545632	80	1.59255833734158	41	5.21851630750757	46	5.55458885167764	20	0.777374605902522	44	5.17028764750256	42	5.4428481866697	27	1.10216807287021
ENSG00000181649	PHLDA2	11	2928273	2929420	-	1148	0	NA	0.0151144520546726	0.275147460908872	1.79485864948001	0.84387023194588	1.71886141387389	0.781453229762567	2276	10.5888503595559	1879	10.876516946565	2042	1.46578384033451	2618	10.2937123888175	1948	10.9285183752579	2911	2.13854817578958	4084	11.7120449021011	2956	11.529704579833	2454	0.979026614722938	4500	11.6504401954233	3264	11.6728617953702	3205	1.38539566491733
ENSG00000173846	PLK3	1	44800377	44805990	+	5614	0	NA	0.0151214289541414	0.275147460908872	1.70264385438413	0.76777669500036	1.63649358565043	0.710607947650964	1022	9.30669012217229	642	9.32867492732795	1056	1.47316235957027	1148	9.01221840008215	320	8.3264294871223	1446	1.96120159280189	1740	10.4970203212944	1472	10.5250173080949	1039	0.9244256831856	1879	10.4353680581964	1034	10.0152830567275	1646	1.09335161283644
ENSG00000115306	SPTBN1	2	54456317	54671446	+	215130	0	NA	0.0151445549297679	0.275233424161044	1.36861757912588	0.452719383212223	1.42822896239536	0.514227279390503	38013	15.1304033136721	31036	14.9217014946038	14667	0.487691119192454	38586	14.8336525579952	32178	14.9738318728744	28364	1.15567718195962	52026	15.5587493733225	42328	15.3693573363652	21873	0.556768064763268	55109	15.4970072149754	52363	15.6747313003213	29810	0.936081147681072
ENSG00000254287	NA	8	39918076	39920890	-	2815	0	NA	0.0151956419111053	0.275826718524761	6.48148148148148	2.69632360966886	8.29166666666667	3.05166211982249	2	0.889323333525642	0	0	4	1.21152344773432	1	0.709590412651648	0	0	2	0.895621167113619	12	2.55898124959177	6	2.8073549220576	21	1.85070190889667	8	2.45851752705629	6	2.69615871138938	10	1.66006555355402
ENSG00000105705	SUGP1	19	19276018	19320509	-	44492	0	NA	0.0152317176660726	0.276146425613876	0.798621264401427	-0.32441660864385	0.896372813342529	-0.157829201785041	1140	10.115813731906	1138	10.1535520317081	279	0.353356803489249	1063	9.81959983883248	997	9.96289600533726	596	0.889278295269081	910	9.77395011157895	918	9.84469531287136	250	0.431066560284365	953	9.71254315650857	852	9.73419071020823	497	0.753209538308761
ENSG00000171681	ATF7IP	12	14365676	14502931	+	137256	0	NA	0.0153069436921007	0.277174281843523	0.50381742542429	-0.989027073771035	0.517487617528543	-0.950403752746686	7051	12.3655435752373	4433	12.1143930548673	5763	1.11747940233908	7941	12.069025896752	6187	12.595257481449	7855	1.80540717812872	3552	11.6026297563654	3778	11.8815202510859	1703	0.799666270843581	4110	11.5410561420213	4586	12.1632116575107	2808	1.30501101464332
ENSG00000168884	TNIP2	4	2741648	2756342	-	14695	0	NA	0.015343978918117	0.277508939151482	1.54951588644482	0.631817546261766	1.57266095702833	0.653207680076315	1418	10.4112474152194	1419	10.471675214392	405	0.444266718856019	1339	10.1150621495955	1411	10.4635243732712	757	0.997719702212457	2198	10.966233192456	2160	11.0729523943158	973	0.644320467736409	2106	10.9045369260159	1630	10.6719002733576	1006	0.619151638123982
ENSG00000164088	PPM1M	3	52245759	52250599	+	4841	0	NA	0.015490350247294	0.279817836532339	0.731966960804433	-0.450149564628503	0.78255980372112	-0.353727086950639	325	8.24804407297687	267	8.06608919045777	127	0.554919325437182	326	7.95382928856703	267	8.06608919045777	228	1.17908607982607	238	7.72810654320714	210	7.72069401467334	115	0.731903909601178	255	7.66870144900039	202	7.66888062957834	155	1.09424431818274
ENSG00000230795	HLA-K	6	29926459	29929232	+	2774	0	NA	0.0156250781071974	0.281706398961603	1.53488134206219	0.618127128666921	1.65344021914277	0.725470885199196	244	7.70543390704829	194	7.60733031374961	150	0.850993555006781	207	7.41249105818115	234	7.876516946565	106	1.10298278185988	375	8.36155773033995	273	8.09794560370153	233	0.709301854276715	342	8.30018702140621	326	8.35530906108082	127	0.668472215196348
ENSG00000162650	ATXN7L2	1	109483479	109492804	+	9326	0	NA	0.0156325674358582	0.281706398961603	0.679553689064559	-0.557340557305568	0.752433190366216	-0.410364606312485	202	7.51487184978694	187	7.55458885167764	90	0.727623809079758	202	7.22414061113992	154	7.27612440527424	138	1.3141180510453	138	6.97847318504729	145	7.18928290500028	54	0.688518429438105	152	6.91846324581782	148	7.21391830172926	97	1.08478590343001
ENSG00000163872	YEATS2	3	183697797	183812624	+	114828	0	NA	0.0156633408679568	0.281921286837582	1.55243731930423	0.634535019843833	1.75959171112023	0.81524071029685	7033	12.7422366625994	6524	12.6717621863446	1672	0.34218039602109	6986	12.4456088935407	7628	12.8972782474113	4164	1.07693260830363	10918	13.2421669505521	8660	13.0803160081579	5793	0.703795111526046	12293	13.1804922607511	11667	13.5102696655997	7968	1.23143949569185
ENSG00000117000	RLF	1	40161387	40240921	+	79535	0	NA	0.0159227689334334	0.286246219876639	1.41510575535626	0.500909874277484	1.69949624755834	0.765107176451549	3650	11.7557414837612	3242	11.6631133084558	1175	0.511902943428988	3242	11.4591475179423	2522	11.3009244909763	1907	0.773227853209581	5165	12.2181439529914	4427	12.1120260163001	2111	0.600152987078119	5510	12.1564682136849	4144	12.0173303097963	3437	0.915078316661909
ENSG00000168209	DDIT4	10	72273919	72276036	+	2118	0	NA	0.0159815283115098	0.286957645804625	1.44166479588384	0.52773575990969	1.6077395787409	0.68503373805541	40387	14.9238810957976	42503	15.3753109974731	27126	1.17390640395096	37048	14.6271181700491	21041	14.360984215974	37988	1.23797831469649	58225	15.6733790594859	61526	15.9086742488013	24193	0.73739685126644	59563	15.6116366486412	43486	15.4011277297246	36090	0.869055414942857
ENSG00000120437	ACAT2	6	159762045	159779112	+	17068	0	NA	0.0160670442290446	0.288147218865492	1.85010959699995	0.887610735803755	2.11536861059831	1.08090908005734	2524	11.2602733712654	2486	11.2801907922169	633	0.361102900360969	2203	10.9636501973563	2193	11.0993478104032	976	0.679854917674981	4670	11.8897686337618	2700	11.3985600168414	3254	0.923637087010231	4660	11.8280491896768	2910	11.5072888238529	3841	0.968751956023091
ENSG00000164961	WASHC5	8	125024260	125091819	-	67560	0	NA	0.0161044775483746	0.288472659510226	0.859409055243963	-0.218583116604073	0.976254577617777	-0.0346706868788583	2294	11.1439567207189	2316	11.1780423288648	387	0.255173460821197	2148	10.8474405456736	2226	11.1208858427878	1163	0.853099600486096	1972	10.9378073812781	1998	10.9647018122685	210	0.156712717478173	2097	10.8762830756062	2358	11.2036484065316	858	0.751210387789782
ENSG00000289866	NA	14	50668405	50669009	+	605	0	NA	0.0162432219646894	0.290609893451985	14.2647058823529	3.83437809582415	11.6195042095416	3.5384766068574	52	3.58016371911027	7	3	124	2.57904969992128	71	3.56581126069402	9	3.32192809488736	182	2.85081545002817	744	7.32631286991014	378	7.96372695589511	860	3.30338951223959	828	7.26527335197914	422	7.45217618836068	939	3.44987418984427
ENSG00000053747	LAMA3	18	23689453	23956222	+	266770	0	NA	0.0162635468072156	0.290625889600387	2.06659754802457	1.04725746375108	2.28777034758791	1.19394223785721	24796	14.4722623722141	26596	14.6989759061328	9365	0.670773451771183	25751	14.1755334611097	31489	14.9426061370228	16815	1.38488235226062	51244	15.2696960839051	39078	15.2420019099354	35668	1.12467311278663	58912	15.2079789226312	51429	15.6498428628281	44601	1.64611429842306
ENSG00000085377	PREP	6	105273218	105454062	-	180845	0	NA	0.0163017095021575	0.290960225565357	1.4394888499123	0.525556614022204	1.77436376243887	0.827301806971828	3193	11.6044137460666	3156	11.624338545313	735	0.339624750439229	2740	11.3077985907015	2904	11.5043224482919	1103	0.598629276590766	4596	12.0322402424731	4601	12.161924962138	1966	0.646279277058192	4862	11.9705752933728	4650	12.171821940895	2740	0.974674535983367
ENSG00000116198	CEP104	1	3812086	3857396	-	45311	0	NA	0.0163271756366529	0.291067420735896	0.833788540907987	-0.262246550144301	0.907586642719351	-0.139892718385218	2197	11.069378315352	2325	11.1836353814732	450	0.328542566449763	2004	10.7728145539392	1775	10.7944158663501	1070	0.783275100362409	1832	10.81071168426	1848	10.8481951392157	374	0.296115002928036	1819	10.7490941447877	1840	10.8466422295288	581	0.511833910428476
ENSG00000005882	PDK2	17	50094737	50112152	+	17416	0	NA	0.0163728174144637	0.291533607223969	0.662139129702887	-0.594793704678227	0.65681165987011	-0.606448356493517	792	9.36861525482458	597	9.2240016741981	476	0.939061988998779	883	9.07409158709448	709	9.47167521439204	784	1.65171731058096	524	8.91826911440986	434	8.76648231584941	219	0.610379029510566	580	8.85776025743391	654	9.35409739082877	328	1.12695987341512
ENSG00000122068	FYTTD1	3	197737179	197787596	+	50418	0	NA	0.0164353561475056	0.292299193695888	1.15144329528607	0.203443364996217	1.35957809115147	0.443159018947365	3732	11.8322255149893	3565	11.800090987625	884	0.317232700337022	3201	11.5356226443673	3291	11.6847486204216	1235	0.592078441208257	4297	12.0510923032262	4260	12.0565430269688	762	0.228137363589124	4351	11.9893974268047	4834	12.2391574781777	1478	0.574701864378073
ENSG00000177311	ZBTB38	3	141324213	141449792	+	125580	0	NA	0.0164733109815824	0.29236380304321	1.24158572396657	0.31218387429921	1.39448340164911	0.47973076226079	5903	12.4998500785927	5853	12.5152070304088	1150	0.29819226798773	5595	12.2031437446631	6588	12.6858438114261	3129	0.905831166627568	7329	12.7947209431201	7094	12.7925387619327	1870	0.368482989153278	7802	12.7330201165655	7752	12.9200950407772	3801	0.822984380034183
ENSG00000143498	TAF1A	1	222557902	222589933	-	32032	0	NA	0.0164780829020142	0.29236380304321	1.5155250533049	0.59981770166364	1.69991856677524	0.765465636878598	125	6.79897903882787	124	6.96578428466209	65	0.765441487514273	102	6.50597279437031	80	6.33985000288462	58	0.735710645626915	190	7.35817252743918	159	7.32192809488736	162	0.682066090466113	174	7.29686127525876	153	7.26483728088232	84	0.683577084465238
ENSG00000100802	C14orf93	14	22985894	23010166	-	24273	0	NA	0.016511753763236	0.292614100754409	0.761075488195861	-0.393888538603184	0.81868073316283	-0.288627151548184	457	8.74939097425518	407	8.6724253419715	185	0.510789748596731	469	8.45480381500981	490	8.93957921431469	350	1.20292385836586	348	8.34485188880576	334	8.3843118627986	147	0.548444581038456	384	8.28414518773839	426	8.73637714603137	207	1.09125351872089
ENSG00000124782	RREB1	6	7107597	7251980	+	144384	0	NA	0.0166323237930227	0.294181292756528	1.35092761270599	0.433950372229865	1.53334637199296	0.616683628315627	6368	12.171236574093	4707	12.2008986050384	5545	1.18632522177105	6136	11.874501849821	2877	11.4908508767403	7568	1.31409807963981	8602	12.9060723134922	7111	12.7934590396589	4345	0.691931706750713	9408	12.8443478207421	5703	12.4777396203821	7569	0.968170378937559
ENSG00000176853	FAM91A1	8	123768439	123815452	+	47014	0	NA	0.0166395248827989	0.294181292756528	1.22478974248218	0.29253410554337	1.28920593888778	0.36648273947986	5248	12.2982962448366	4980	12.2822196956726	1552	0.429877174024842	5029	12.0016253085792	4540	12.1487943214243	3201	0.972430116875183	6427	12.6120754553893	6447	12.654636028528	1696	0.323120644751825	6483	12.5503548297172	6892	12.7507734387235	2247	0.63068162999971
ENSG00000137700	SLC37A4	11	119023751	119030906	-	7156	0	NA	0.0167038566638603	0.294913187377099	0.844050012973534	-0.244599608595684	0.907924026999856	-0.139356513732631	1028	9.97888978628259	1066	10.0593444608244	211	0.292568658213926	928	9.68277512326778	938	9.87498134765377	438	0.781732608068006	867	9.70805308313928	814	9.6696727500926	243	0.406548887994429	843	9.6465082979369	934	9.86775239546682	256	0.496763854786732
ENSG00000104312	RIPK2	8	89757806	89791064	+	33259	0	NA	0.0167353614783103	0.294913187377099	1.99304458486923	0.994973983960352	1.770467236801	0.824130146331445	1519	10.1385764700212	723	9.49984588708321	1162	1.16086548863945	1707	9.8431312975877	913	9.83605035505807	1629	1.80064903320616	3028	11.2312266391234	2915	11.5097301257905	2064	1.0293820954814	3023	11.1695463826685	3302	11.687988748402	2010	1.15998074438596
ENSG00000165533	TTC8	14	88824153	88881078	+	56926	0	NA	0.0167425863576572	0.294913187377099	0.67538213998391	-0.566224066115455	0.796986097845697	-0.327373535971487	829	9.53039310191017	677	9.40514146313634	419	0.719514159636176	628	9.23398817693695	623	9.28540221886225	191	0.448510186085329	560	8.9765444063619	454	8.83111165265892	287	0.663693723443379	501	8.91479173033773	485	8.92480028741874	141	0.416520601817601
ENSG00000104368	PLAT	8	42174718	42207709	-	32992	0	NA	0.0167597920218315	0.294913187377099	2.88578745126139	1.52896504400668	3.32234832441914	1.73220333746888	20654	13.8752296309944	16102	13.9750418680095	14761	1.28461027303584	17787	13.5784762526695	7676	12.9063269327606	16400	1.25833771795852	59604	15.0930890647598	44348	15.4352493152629	55914	1.7397203306077	59094	15.0313256852399	29803	14.8630695733369	66983	1.61532954537258
ENSG00000260193	LINC02846	9	136107808	136109424	-	1617	0	NA	0.0168745184094931	0.2965830456531	0.600538160469667	-0.735672171735566	0.657833020637899	-0.604206667263021	34	4.90097953033654	35	5.16992500144231	19	0.912731865115619	36	4.6469794206871	32	5.04439411935845	27	1.47607425616847	20	4.12004369726427	20	4.42587452070803	12	1.1663928557259	23	4.12978404150605	20	4.42587452070803	17	1.42471588966208
ENSG00000256269	HMBS	11	119084866	119093834	+	8969	0	NA	0.0169096369418385	0.296851455092815	0.816037735849056	-0.293292226926475	0.905928171033764	-0.14253142806117	565	9.11227919188772	561	9.13442632022093	127	0.320350513433967	511	8.81669104566253	459	8.84549005094438	262	0.781036661423682	461	8.80420433805023	458	8.8423366477437	123	0.383933241925824	463	8.74266939245498	474	8.89024425268368	180	0.617163149054187
ENSG00000131263	RLIM	X	74582976	74614624	-	31649	0	NA	0.0170169768564201	0.29838560708262	1.26500749285565	0.339145930274267	1.45322861907005	0.53926168277346	5739	12.4698326169658	5818	12.5065555307513	912	0.229648839161487	5238	12.1731747733752	5639	12.4614794472862	2531	0.774123209872775	7260	12.7706494377897	7088	12.7913076180916	2006	0.415117945742254	7611	12.7089559726057	7308	12.8354231962119	3757	0.771889530638207
ENSG00000289589	NA	1	181086644	181088539	-	1896	0	NA	0.0171469926256892	0.30015437848663	1.88619402985075	0.915478091445242	1.89599483204134	0.922955031853004	22	3.56572782573127	9	3.32192809488736	30	1.78233506113415	26	3.39062078266139	6	2.8073549220576	40	2.01791033823742	42	4.91335539087807	36	5.20892625744295	36	1.33969307040293	49	4.87470236849591	23	4.57360246247111	51	1.59835151177139
ENSG00000241839	PLEKHO2	15	64841883	64868002	+	26120	0	NA	0.0171579857996971	0.30015437848663	0.816116950585961	-0.293152187861382	0.860941362263115	-0.216013114237403	552	9.06810454864044	496	8.95710204156229	138	0.365850741427558	485	8.77239051973655	466	8.86727873970966	222	0.718289130871518	450	8.66595816926592	380	8.57172150307301	220	0.669056536543487	418	8.60443795338625	362	8.50380384032728	176	0.551610660486819
ENSG00000100938	GMPR2	14	24232422	24239242	+	6821	0	NA	0.0173321545267403	0.302528153523942	0.87216978965739	-0.197319075880706	0.999438535804636	-0.00081024909450712	1452	10.4950442515381	1395	10.4470832262097	174	0.169153551925841	1291	10.1985772653004	1501	10.5526690975143	532	0.680643916842474	1266	10.2937919073436	1251	10.2899525767257	178	0.201208173610462	1291	10.2321495125506	1466	10.5180338035352	435	0.597553475300004
ENSG00000161533	ACOX1	17	75941507	75979177	-	37671	0	NA	0.0173607269190918	0.302528153523942	1.40075883524551	0.486208592353706	1.53867248337883	0.621686177156907	4050	11.9478405241976	3545	11.7919768208987	990	0.326525099552845	3981	11.6512749240422	4421	12.1104833098162	2426	1.0257688591442	5673	12.3563693654516	4338	12.0829645081883	2530	0.560424956227654	6125	12.2947338407206	5698	12.4765328986505	3555	1.00354268194653
ENSG00000136514	RTP4	3	187368385	187372076	+	3692	0	NA	0.0173792167093512	0.302528153523942	0.81694188117209	-0.291694648985538	0.873255916637231	-0.195523582432668	412	8.65456374376993	431	8.75488750216347	89	0.338175479662114	377	8.35892698853607	331	8.37503943134693	198	0.823066638549041	336	8.2600486264594	254	7.99711041505878	175	0.603504425141993	330	8.19826916618532	310	8.28016641710622	170	0.722617395174736
ENSG00000067182	TNFRSF1A	12	6328757	6342114	-	13358	0	NA	0.0173850103984131	0.302528153523942	1.19112392272291	0.252323516810196	1.28164081481292	0.357991997296366	5345	12.3243204200689	5284	12.36768775627	1589	0.431534806512864	5213	12.0276668417115	4566	12.1570310743784	3373	1.03414065102516	6367	12.6143445730724	5966	12.5427741777951	1165	0.256779051811866	6682	12.5526131038067	6982	12.7692873975867	2703	0.741237581445526
ENSG00000271320	NA	2	157917712	157918371	+	660	0	NA	0.0173948125981541	0.302528153523942	0.400116822429906	-1.32150680855326	0.380569306930693	-1.39376888252519	14	3.42672575152938	14	3.90689059560852	11	1.46735931665283	13	3.130361640093	6	2.8073549220576	15	1.58064936750452	6	2.12534146879687	3	2	6	1.46552600114276	5	2.04399728366829	4	2.32192809488736	6	1.37897219816088
ENSG00000226752	CUTALP	9	120824828	120854385	+	29558	0	NA	0.0175500910937038	0.304874230532552	0.583314376706096	-0.777654462794681	0.76080340839927	-0.394404385400625	733	9.2709456492276	615	9.2667865406949	465	0.869240702826367	548	8.97486448286337	544	9.09011241966429	230	0.63304045791878	427	8.52763810216163	358	8.46768613277968	240	0.808717532905046	417	8.46663024833588	328	8.36411970571265	255	0.848153996522041
ENSG00000261618	LINC02605	8	78835307	78840525	+	5219	0	NA	0.0176175256687379	0.305690639706859	10.3549235181644	3.37224499268795	12.4433139534884	3.63729885588289	35	4.40119603750147	36	5.20945336562895	31	1.70804429489421	29	4.1321485172187	16	4.08746284125034	34	1.53655094349658	361	6.85252420100195	201	7.46006010197146	403	2.71937248523087	357	6.77123958322724	124	6.96462920431849	476	2.61201572026522
ENSG00000178028	DMAP1	1	44213455	44220681	+	7227	0	NA	0.0176672498922478	0.30590765272237	0.855301597017417	-0.225494861090555	0.965995663384904	-0.0499113824589604	1198	10.2065459863612	1124	10.1357092861044	212	0.25632865683453	1138	9.91026076120579	1195	10.2240016741981	624	0.911895594906593	1025	9.98724661854598	1058	10.0477976671994	144	0.22046220138452	1099	9.92584922360128	1133	10.1472043639994	491	0.79118336034292
ENSG00000064115	TM7SF3	12	26971579	27014434	-	42856	0	NA	0.0176867981212345	0.30590765272237	0.775073238740647	-0.367595453951233	0.910611495339147	-0.135092423182236	3778	11.8128188801638	3922	11.9377416200771	1199	0.473818800032762	3104	11.516147903952	2894	11.4993476328766	1094	0.513918962228168	2928	11.4621344183689	2614	11.3522153760004	866	0.393635596803611	2826	11.4003889335131	3006	11.5536966673615	821	0.458755578973531
ENSG00000084112	SSH1	12	108778191	108857590	-	79400	0	NA	0.0176940963724922	0.30590765272237	1.27159366585801	0.346637735163558	1.40487290101123	0.490439615588489	5001	12.2554119517587	5171	12.3365065598103	1101	0.321188051637872	4312	11.9587599745784	4336	12.0824817278631	1709	0.613082963352765	6360	12.5727960261065	5158	12.3327358402549	2011	0.420783975098185	6057	12.511051607784	5919	12.5313616803257	1726	0.399489577512072
ENSG00000110723	EXPH5	11	108505435	108593768	-	88334	0	NA	0.0177118424321436	0.30590765272237	0.591678801258866	-0.757113887929522	0.81520255075816	-0.294769529202587	2839	11.135096195636	3009	11.5555477716471	1778	1.09778198760266	2075	10.8383561588096	1854	10.8572034715082	1103	0.754552184956708	1680	10.008452728611	1462	10.3326297859061	1355	1.61516476081695	1692	9.94685865655844	865	9.75818858718319	1802	1.53738898014618
ENSG00000128283	CDC42EP1	22	37560480	37569405	+	8926	0	NA	0.0177362464287565	0.305975822185595	1.7068205298502	0.771311368671899	1.65402062174882	0.725977221636938	4517	11.4237082171767	3226	11.6559778624869	3738	1.73769995134279	5383	11.1286712690203	4036	11.9790678714805	5228	2.45717722171691	7710	12.6319838039014	7456	12.8634749432079	4349	1.03087321465854	8903	12.570441476487	9032	13.1407791012798	5877	1.58286442292247
ENSG00000288926	NA	3	31530910	31532419	-	1510	0	NA	0.0178192678474403	0.306905361733559	0.655737704918033	-0.608809242675524	0.826430722891566	-0.275034206924204	24	4.59268465682189	21	4.4594316186373	9	0.479212890252691	22	4.32127003195514	21	4.4594316186373	13	0.836254865211251	16	3.85727348836769	16	4.08496250072116	8	1.03120017976044	18	3.86270767677244	17	4.16992500144231	13	1.31087763334029
ENSG00000137343	ATAT1	6	30626842	30646823	+	19982	0	NA	0.0178311666341153	0.306905361733559	0.802181166584281	-0.317999999583126	0.860847072678331	-0.216171125655937	809	9.60876635147638	740	9.53332973230583	237	0.399664822794053	793	9.31301799931639	770	9.59058704991503	492	1.04464521399059	649	9.27336249208991	605	9.24246453632975	216	0.45795732468188	682	9.212181201356	718	9.48348926103606	344	0.824876741997462
ENSG00000126561	STAT5A	17	42287547	42311943	+	24397	0	NA	0.0178963352744603	0.30767297321851	1.96310062763659	0.973134126584734	2.11433862786973	1.08020645412116	648	8.94469042019104	832	9.70217268536555	409	1.21647957836183	499	8.64806542051452	413	8.69348695749933	369	0.968642489953767	1272	9.86649029893216	900	9.81611955010364	1045	1.16324350707571	1056	9.80464810193225	912	9.83447104998422	606	0.873004912750954
ENSG00000143258	USP21	1	161159450	161165723	+	6274	0	NA	0.017997434155635	0.30905582395618	0.847667697001325	-0.238429285105487	0.906672697510123	-0.141346252952515	1661	10.6773198316276	1630	10.6715410667119	299	0.254316231931222	1548	10.3808778947446	1541	10.590587049915	792	0.859475100530609	1408	10.4102915800713	1456	10.508943152513	361	0.398380947542806	1403	10.3487471581784	1456	10.5082858207001	489	0.609204438535427
ENSG00000187866	PABIR1	9	68780065	68785566	+	5502	0	NA	0.0181073262440807	0.310586328707242	0.748283671880529	-0.418342800132167	0.875270440818534	-0.192199245547859	942	9.78133720309226	691	9.43462822763673	381	0.541852715347173	740	9.48481296594674	686	9.4241662888181	207	0.3773986508484	705	9.36773319729494	566	9.14702315663575	287	0.512600824524959	647	9.30608624107002	596	9.22037782086348	150	0.317911123046039
ENSG00000149115	TNKS1BP1	11	57299638	57324952	-	25315	0	NA	0.0181679028355521	0.310853271910226	1.21372029729085	0.279435989794394	1.25791727879071	0.331037053057973	17061	13.9036751209799	16283	13.99116750614	7454	0.741748062833489	17562	13.6069559455254	17158	14.0666778567995	12513	1.39547581319746	20707	14.3102068750524	22075	14.4299706010374	3988	0.294833757265094	22091	14.2484816730701	22540	14.4602627056579	9936	0.806109336117585
ENSG00000121022	COPS5	8	67043079	67083783	-	40705	0	NA	0.018171490967721	0.310853271910226	0.842736001121312	-0.246847337413091	0.995615823817292	-0.00633893491662754	1903	10.8667476574185	1803	10.8169836232554	399	0.288840393519923	1635	10.570193918543	1954	10.9329528921947	610	0.587808989926463	1603	10.6327221996994	1568	10.6160886547047	244	0.210347418320849	1628	10.5711072969102	1692	10.7251757189037	566	0.570566676857326
ENSG00000101152	DNAJC5	20	63895126	63936031	+	40906	0	NA	0.0181940963030277	0.310853271910226	1.22705011807603	0.295194176159013	1.2865081082098	0.36346054967739	10897	13.3467198965157	11886	13.5370970381797	3045	0.478014652461265	10631	13.050026614362	11331	13.4681148863781	6278	1.11090980540432	13371	13.6681544884388	11852	13.5329211730008	3324	0.333850122581722	13677	13.6064323176573	13665	13.737496293434	5486	0.67417023552328
ENSG00000107223	EDF1	9	136862119	136866308	-	4190	0	NA	0.0182060216750256	0.310853271910226	1.25603054692648	0.328871551302349	1.41972202301398	0.505608482351491	4249	11.9814578641946	4547	12.1510165388922	1182	0.519845576083895	4090	11.6849106690638	4282	12.064405961891	2333	1.11267842116712	5337	12.3412386280837	5282	12.3671897912454	1130	0.382708352552133	5807	12.2795671926373	6209	12.6003775344027	2568	0.949229907977526
ENSG00000050426	LETMD1	12	51047962	51060424	+	12463	0	NA	0.0182990209810538	0.312026557178379	0.840272358358046	-0.251071068942153	0.983000070594049	-0.0247365747145068	2136	11.0370789316113	2174	11.0867996856235	405	0.272767782987834	1889	10.7405497009684	2060	11.0091287895393	820	0.686435542994263	1795	10.7888539100357	1810	10.8225072649887	305	0.260045994292809	1857	10.7272130023636	1950	10.9303426972703	765	0.657672976490656
ENSG00000083799	CYLD	16	50742050	50801935	+	59886	0	NA	0.0183646295045646	0.312026557178379	1.56095847859951	0.64243216222596	1.73909100846683	0.798333432373221	3595	11.784774703543	3260	11.6710987257485	753	0.285775834087686	3354	11.4881632512534	3811	11.8963324039099	1879	0.84873897859086	5612	12.2846014261803	5577	12.4455113531671	2711	0.726064954294118	5833	12.2229043374841	3857	11.9129275160372	4187	0.87864915641369
ENSG00000093134	VNN3P	6	132722784	132736935	-	14152	0	NA	0.0183735408686298	0.312026557178379	3.57277335264301	1.83704439604207	3.42952063594026	1.77800693660732	460	8.19241885854853	286	8.16490692667569	385	1.58333519380702	415	7.89686195050449	233	7.8703647195834	499	1.53580205306381	1645	9.82518831974674	1346	10.3507547648693	1519	1.82408522942835	1424	9.76287738650108	936	9.86433727045411	1229	1.62082547124063
ENSG00000139793	MBNL2	13	97221434	97394120	+	172687	0	NA	0.0183845179211952	0.312026557178379	0.758890604200562	-0.398036162016313	0.842464054367769	-0.247312963123047	3606	11.734102161442	3018	11.5598550415136	1397	0.479013594678047	3561	11.4375515311709	3627	11.8249587405285	2427	1.09816145682835	2736	11.3437267956054	2641	11.3673998697749	873	0.483690305628994	3000	11.2820788927231	2525	11.2800007844938	1804	0.927334841648399
ENSG00000233680	HNRNPA1P27	X	100887636	100888590	-	955	0	NA	0.0183911693869571	0.312026557178379	0.70862676056338	-0.496902146502703	0.730932203389831	-0.45219049769631	19	4.192918183644	15	4	10	0.601595804899273	16	3.9186685669643	15	4	8	0.693823999203237	13	3.55439361180582	10	3.52219705967923	10	0.93647713564507	12	3.48559137511982	10	3.52219705967923	6	0.713304088468524
ENSG00000263535	AK4P1	17	31345519	31346190	+	672	0	NA	0.0183999079649215	0.312026557178379	2.18419312169312	1.12710042191312	2.36482188295165	1.24173152468117	25	4.30166830173782	21	4.4594316186373	17	1.40648045500863	26	4.11197460784535	23	4.58496250072116	24	1.64826929325193	55	5.36996934569325	52	5.71365642206748	37	1.36666530256105	62	5.34894160589525	58	5.87931981851229	46	1.70722720973777
ENSG00000119900	OGFRL1	6	71288811	71309059	+	20249	0	NA	0.018431796789633	0.312213346073093	1.72722176926213	0.788453331780489	2.23096711134025	1.15766924569498	3434	11.6119457600821	3338	11.7052003780631	1552	0.642440943724376	3103	11.3153387941334	2271	11.1497471195047	2331	0.871485956458435	5932	12.2514035408599	3985	11.9579282038764	4042	0.896881799464134	6924	12.1896861132664	3848	11.9086492588606	6848	1.24993762774155
ENSG00000117408	IPO13	1	43946950	43968022	+	21073	0	NA	0.0185311732208916	0.313541581295109	0.780535224153705	-0.357464354977328	0.874451561951562	-0.193549622996222	2186	11.028351320205	2024	10.9837061926593	689	0.453719841702616	1899	10.7318075841007	1997	10.9643408677924	815	0.766141119702645	1706	10.6221325828171	1498	10.5502426277761	700	0.598036234492553	1661	10.5603990634978	1686	10.7199511956663	687	0.680268797929812
ENSG00000177542	SLC25A22	11	790475	798281	-	7807	0	NA	0.0185863823598879	0.314120362663101	2.64972346844059	1.40584180438285	3.03552863083813	1.60194778062513	862	9.62990871948736	936	9.87190523765919	285	0.721474882111019	834	9.33504426705402	984	9.94397991434374	457	1.29402736375133	2284	10.6296684522596	1972	10.8922251686617	1682	1.37264742495666	2530	10.5682895992934	1685	10.5798848655711	2099	1.68876270444797
ENSG00000258839	MC1R	16	89912119	89920973	+	8855	0	NA	0.0186693732010826	0.315008849278203	0.735282512626263	-0.443629421463397	0.830113227893602	-0.268619960621363	211	7.61293783528664	204	7.67948009950545	91	0.613065091815407	185	7.32133146998103	200	7.65105169117893	90	0.950571858896636	155	7.20021510317575	128	7.01118390651423	60	0.505897133934506	154	7.14055167383927	140	7.14464923595174	64	0.697494119201249
ENSG00000165288	BRWD3	X	80669503	80809877	-	140375	0	NA	0.0186944673319489	0.315008849278203	1.25391184147745	0.326435920441221	1.51384649802649	0.598218925427172	4751	12.1809590928493	4576	12.1601865766007	1118	0.31331749924955	4172	11.8842783411335	4744	12.2121923719085	1809	0.682939510670985	5957	12.4865512062053	6284	12.6175143922269	1586	0.414094278868652	6316	12.4248457626082	5664	12.4629202896543	3209	0.805271894895857
ENSG00000197713	RPE	2	210002565	210022260	+	19696	0	NA	0.0187021366690542	0.315008849278203	1.11953079219801	0.162894209423588	1.3616943359375	0.445402893131503	2389	11.1910389710481	2380	11.2173519052703	557	0.305020189906574	2048	10.8944846306065	2158	11.0761475280225	774	0.587232062151051	2675	11.371731858253	2628	11.3602974873141	400	0.200862094328438	2789	11.3101009842217	2958	11.5306262586677	1078	0.688677367781367
ENSG00000115204	MPV17	2	27309492	27325680	-	16189	0	NA	0.0187650623736857	0.315713203513181	0.818544208394178	-0.288867758201736	0.945088762351365	-0.0814782618600937	1415	10.4274091666478	1289	10.3331553503106	353	0.351502036263427	1194	10.1310567589553	1210	10.2419831496943	413	0.553836966147151	1158	10.1421761676247	1062	10.0533511122685	282	0.326410628483553	1129	10.0805902323194	1187	10.2142864092237	299	0.458929212602228
ENSG00000167173	C15orf39	15	75195643	75212169	+	16527	0	NA	0.0188809323594927	0.316788172339811	1.34266604168169	0.425100511077164	1.41956786092283	0.505451817203714	2773	11.0043349564644	2635	11.3641346550081	2085	1.21700493516408	2960	10.7080510975253	1183	10.2094533656289	2926	1.71542164040538	3724	11.7500367144031	3730	11.8655290785524	1353	0.626700475937347	4203	11.6884808546559	4930	12.2676488434546	2211	1.20941869518854
ENSG00000182551	ADI1	2	3497366	3519531	-	22166	0	NA	0.0188908592665306	0.316788172339811	0.772604763262239	-0.372197522787844	0.867290585618977	-0.205412645623965	2572	11.2579709102982	2747	11.4241662888181	726	0.506592792583327	2248	10.9613804931704	1608	10.6519486107234	1129	0.735125316437099	1988	10.9151084776623	1914	10.9030901223488	513	0.351323243341998	1950	10.8533597314298	2006	10.9708241850378	601	0.504545095623398
ENSG00000118515	SGK1	6	134169248	134318112	-	148865	0	NA	0.0188924951345264	0.316788172339811	1.83111768977266	0.872724519149927	2.06425450054624	1.04562085062607	3581	11.4709934975034	3930	11.9406806484241	2044	1.13680848246314	2807	11.1741548339447	2270	11.1491119907069	1819	0.947925759911586	6556	12.3075131710683	5330	12.3795888891574	4620	1.11314982085308	5794	12.2457391445775	5781	12.4972752125762	3291	0.935572615565473
ENSG00000239282	CASTOR1	22	30285117	30289622	-	4506	0	NA	0.0190060375866493	0.318296803608704	1.51041666666667	0.594946589293778	1.76802884615385	0.822141813113738	35	4.92767283344769	25	4.70043971814109	24	0.861976540003952	35	4.66069802863039	23	4.58496250072116	34	1.21798660569474	53	5.56332760053694	54	5.78112121211054	25	0.873160470881014	61	5.5179265907143	60	5.94246682397488	37	1.39596987167689
ENSG00000074527	NTN4	12	95657807	95791189	-	133383	0	NA	0.0190250279084162	0.318296803608704	0.795562849779648	-0.329952186350246	0.912154732582688	-0.1326495194066	4372	12.0410663075381	4456	12.1218572456127	1143	0.422396547987444	3789	11.7443913850563	3155	11.6238814900135	1721	0.673691984937207	3478	11.7100401515382	3085	11.5915211346533	1037	0.394195029795383	3456	11.6483305588146	3434	11.7434073245427	1294	0.588222895935547
ENSG00000078401	EDN1	6	12290361	12297194	+	6834	0	NA	0.0190932584441881	0.318553596190694	1.75073977499121	0.807964661595918	1.81842399025776	0.862688622703065	1138	9.73883288824327	716	9.4858293087019	850	1.16202387546711	1314	9.4439606220308	718	9.4898479604393	1257	1.87700869756262	1992	10.6916482951341	1976	10.9324958214823	1127	0.949049987158284	2389	10.6304106198145	2305	11.1613673371933	1800	1.51063456527155
ENSG00000138018	SELENOI	2	26308547	26395885	+	87339	0	NA	0.0191164185877998	0.318553596190694	1.30879345603272	0.388237439935129	1.41093918357974	0.496655804066416	3912	11.8374062391501	3477	11.7640422173066	1433	0.559652981413905	3774	11.5407862597675	2556	11.3202364452416	2625	1.03161361687851	5120	12.2508313934088	5044	12.300781522485	1676	0.461150232224575	5325	12.1891403046495	5704	12.476436195463	2525	0.807313307690217
ENSG00000102760	RGCC	13	41457550	41470871	+	13322	0	NA	0.0191169836051832	0.318553596190694	0.743009698720594	-0.428547052084754	0.756296891747053	-0.402975405191396	323	7.66457221059834	121	6.93073733756289	304	1.47171801767047	187	7.36676049103925	168	7.40087943628218	99	0.759768111690184	240	6.35672648801214	64	6.0059630331534	389	2.09683663176367	141	6.29162075761781	84	6.39170377108676	175	1.60644971365969
ENSG00000221869	CEBPD	8	47736913	47738164	-	1252	0	NA	0.0191326010442928	0.318553596190694	1.48990034470271	0.575215836048946	1.41641237402016	0.50224135252654	4970	11.7589946023314	5753	12.4903495057393	3534	1.40706963697473	5953	11.462908003315	7071	12.7879025593914	5269	2.18725912075125	7406	12.6896644391215	7797	12.9287576429187	3125	0.76845598041617	8432	12.628035272139	9357	13.1919037762587	4494	1.35120983401202
ENSG00000146278	PNRC1	6	89080751	89085160	+	4410	0	NA	0.0191468665491364	0.318553596190694	1.51696776854297	0.601190432547888	1.47086636438865	0.556666176442003	11639	12.997100607128	9581	13.2261110981324	8680	1.34901151267225	13615	12.7005770700391	12091	13.5617652636277	12140	2.09349080241974	17656	13.8797210402235	17568	14.1005995491505	8606	0.919527002838072	20026	13.8180344418062	21105	14.3652544000333	11468	1.46825563414762
ENSG00000182919	C11orf54	11	93741591	93764749	+	23159	0	NA	0.0192339280793966	0.31960419896479	0.718922590415108	-0.476091657235976	0.767225106182161	-0.382278163931913	748	9.42706551161538	846	9.7262181593322	284	0.655961202315785	706	9.13083786111357	447	8.8073549220576	500	1.01138778242273	538	9.03797302241803	466	8.86882172964653	126	0.327489156453516	542	8.9766149767267	503	8.97726856432254	204	0.59230847070094
ENSG00000263847	NA	18	9112404	9115877	-	3474	0	NA	0.0192527501014425	0.31960419896479	1.96633611691023	0.975509950749006	2.06289144050104	1.04466790150955	32	4.76992085883404	27	4.8073549220576	22	0.907685890436874	32	4.49714644246834	16	4.08746284125034	32	1.27825972657073	63	5.69106214190596	49	5.64270110943112	39	1.01501852904917	66	5.6296044723105	41	5.39231742277876	55	1.14087671966203
ENSG00000091732	ZC3HC1	7	130018287	130051451	-	33165	0	NA	0.0193257295557086	0.320318209105128	0.71647961216629	-0.481002442521465	0.735821687047667	-0.442571897055628	502	8.80033704483464	357	8.48381577726426	253	0.733205792848796	534	8.50625521575884	449	8.81378119121704	416	1.41817319252187	360	8.40771433239461	303	8.24729499559091	132	0.502984713840963	393	8.34642303945519	374	8.5484502101045	210	1.00761654548185
ENSG00000183155	RABIF	1	202878282	202889149	-	10868	0	NA	0.0193385934894652	0.320318209105128	0.868871297242084	-0.202785603212338	0.945542926920909	-0.0807851379813921	783	9.60185635250998	774	9.5980525001616	109	0.203350961423519	710	9.30561492574255	792	9.63117705570398	335	0.739885375390566	680	9.37740252089571	632	9.30718957513345	156	0.323380475025091	671	9.31594849105344	703	9.45936029774392	215	0.492748486840733
ENSG00000086475	SEPHS1	10	13317428	13348298	-	30871	0	NA	0.0193619727745962	0.320350693351367	0.866429765886288	-0.206845287814992	0.990815170979839	-0.0133121361438061	1953	10.9169654645324	1960	10.9373738201921	304	0.217767130074074	1796	10.6204630549917	1958	10.9359016822676	891	0.795758528982058	1693	10.7152335042861	1669	10.7053506630763	210	0.178788310997489	1779	10.6536462792602	1893	10.8871319305277	691	0.717455272543399
ENSG00000117155	SSX2IP	1	84643706	84690803	-	47098	0	NA	0.0193912451203574	0.320480500845508	0.745302646819098	-0.424101711726045	0.887313203442731	-0.172484658572887	1554	10.5281107210074	1674	10.7099453802325	459	0.513323913216861	1410	10.2316634561871	1080	10.0781508077346	825	0.839784109880302	1158	10.1571158717616	1128	10.1400716027773	204	0.259366215450703	1251	10.0955523085029	1290	10.3336354819669	615	0.80672412735236
ENSG00000164144	ARFIP1	4	152779937	152918463	+	138527	0	NA	0.0194299650439402	0.320578733331254	1.45700676861369	0.543007579545678	1.71128885390623	0.77508329748112	2659	11.2552445914077	2584	11.3359485652023	1049	0.648719064551408	2160	10.958607337002	1695	10.7279204545632	917	0.602433178290508	3875	11.7645724085716	3774	11.8798953905105	1795	0.703342173964168	3696	11.7028167184384	3482	11.7656970368809	1755	0.668025928239748
ENSG00000197321	SVIL	10	29457338	29736959	-	279622	0	NA	0.0194400555680583	0.320578733331254	1.28374703322785	0.360360942442269	1.29131937702826	0.368845860963233	4382	11.9199171768573	5550	12.4385319777616	1974	0.78881529856968	4807	11.6235114208788	6587	12.6856248397264	3414	1.56635208830786	5625	12.4155616831505	5796	12.4993892461001	1295	0.372189905898018	6207	12.3538833955858	6608	12.6900444400869	3086	0.960046354150976
ENSG00000171103	TRMT61B	2	28849821	28870309	-	20489	0	NA	0.0195097656580425	0.321196205257085	0.78432930705658	-0.350468586071926	0.894871572370705	-0.160247446251968	419	8.6836965357136	412	8.68999797141945	91	0.318371837242779	384	8.38783627300553	339	8.4093909361377	216	0.784659472911575	329	8.29677940662739	323	8.33985000288462	97	0.483475683061685	344	8.23610171391902	368	8.52550885667976	171	0.791329603362782
ENSG00000198718	TOGARAM1	14	44962190	45074431	+	112242	0	NA	0.0195204486580658	0.321196205257085	0.776883555151102	-0.364229721473829	0.920020306442681	-0.12026239058636	1758	10.7178325824896	1691	10.7245138531199	573	0.428334581847629	1445	10.4212897009646	1331	10.3793783670713	478	0.490295853089846	1366	10.3225069743228	1365	10.4148129839879	504	0.53620584940452	1329	10.2606853727227	1082	10.0806791353464	584	0.575582445346436
ENSG00000100889	PCK2	14	24094053	24110598	+	16546	0	NA	0.0196730306894672	0.323023103387434	0.840791170330345	-0.250180576143302	0.87009492666201	-0.200755288461998	1086	10.0251023473159	1233	10.2691266791494	290	0.461693351335316	1050	9.72933539121636	1147	10.1649069266757	601	1.08174003455392	913	9.79518455006275	872	9.77063529379394	225	0.348584039000398	914	9.73355480556291	955	9.90071209334364	323	0.590253529276761
ENSG00000125733	TRIP10	19	6737925	6751530	+	13606	0	NA	0.019674670534596	0.323023103387434	1.2975613364286	0.375802737172644	1.40087053508797	0.486323631702287	7323	12.6729790358461	5537	12.4351493383669	4058	0.675412687820418	7128	12.3762603818269	4936	12.2694189297411	6240	1.10268141298153	9502	13.1309704652083	8718	13.0733492013174	3322	0.498780255188867	9985	13.0692552576063	7589	12.8885847074966	6149	0.770282312048144
ENSG00000006534	ALDH3B1	11	68008578	68029282	+	20705	0	NA	0.0197386317550311	0.323717889429825	0.597002333795888	-0.744191523616424	0.675287805793656	-0.566425589025049	5285	11.8062173627751	2445	11.2562086885274	4650	1.32624384004543	3197	11.5094061352846	2625	11.3586512008929	1469	0.635998249863199	3155	10.8781749789197	1270	10.3092321844042	3855	1.3776168098661	2159	10.8162059121848	1537	10.5868092920901	1563	0.826784287495118
ENSG00000219507	FTH1P8	X	148052233	148052746	+	514	0	NA	0.0198165378864192	0.32463960259274	1.64425105485232	0.717430595818773	1.62575150300601	0.70110675754924	32	4.82771456327107	30	4.95419631038687	15	0.898577880902171	33	4.58534376782863	29	4.90689059560852	25	1.43012036024802	52	5.57483263002114	51	5.70043971814109	23	0.733740773218128	54	5.52493310771823	58	5.89476682248518	28	1.01786202760148
ENSG00000111731	C2CD5	12	22448583	22544546	-	95964	0	NA	0.0198440013974866	0.324733839061495	0.782602974634113	-0.353647501027741	0.898166678579086	-0.154944894858976	1963	10.8825945955737	2100	11.036860446673	557	0.426431679209991	1865	10.5860933766235	1651	10.6899979714194	1191	0.938040364427624	1536	10.5505140226513	1448	10.5003246301867	341	0.333710529688981	1676	10.488943320073	1593	10.6376075813827	862	0.870584468536188
ENSG00000140511	HAPLN3	15	88877294	88895597	-	18304	0	NA	0.0199110842374094	0.325475504851292	1.36796202768425	0.452028184001625	1.51354456080359	0.59793115068838	356	8.28152117795881	282	8.14465824283188	186	0.811107224492028	312	7.98672505261564	271	8.08746284125034	217	0.978530353302102	488	8.8237049883258	438	8.77807338656292	203	0.567631553265223	472	8.76208325826332	461	8.85174566184479	192	0.636538539190479
ENSG00000086696	HSD17B2	16	82035004	82098534	+	63531	0	NA	0.0199596110618885	0.325507263789706	1.60497172478794	0.682547881230725	1.74963700477079	0.807055638778678	707	9.39748871224273	607	9.24792751344359	233	0.46779231539838	643	9.10146433090603	575	9.16992500144231	378	0.855840787611733	1135	9.96821826297782	944	9.88108881342959	637	0.715703072824993	1125	9.90661017250348	891	9.80089174049069	780	0.786007825863011
ENSG00000141580	WDR45B	17	82614562	82648553	-	33992	0	NA	0.019969942281783	0.325507263789706	1.33568324136237	0.417577911779966	1.44342603647742	0.52949718340271	10039	13.2598323505027	9432	13.2035009523614	2253	0.322384440673717	9716	12.9631242700848	9479	13.2106713437856	5683	0.98502261032437	13409	13.6201572877154	12031	13.5545466764682	4955	0.521342736087506	14024	13.5584310809279	14181	13.7917127666371	7313	0.850561895513457
ENSG00000175595	ERCC4	16	13920138	13952348	+	32211	0	NA	0.0199833669065906	0.325507263789706	0.74864974058008	-0.417637190245183	0.854134343342156	-0.227465091516538	784	9.54311900607246	756	9.56414948998573	246	0.490772818505312	730	9.24705879714616	568	9.15228484230658	463	0.905238095250945	587	9.14722684662032	551	9.10848657784202	163	0.396585753517724	624	9.08638248682226	706	9.46369367836939	296	0.834561367715033
ENSG00000120705	ETF1	5	138506095	138543236	-	37142	0	NA	0.0200210453254199	0.325507263789706	1.15931177728572	0.213268606944519	1.26833708105793	0.342938215937258	10568	13.3402181087738	9453	13.2067091493586	2153	0.288989368673434	9962	13.0435013150807	11559	13.496853777388	5395	0.89991341344856	12251	13.5604620793684	11856	13.5334928429355	2464	0.229594050540264	12635	13.4987311980676	13656	13.7373412852872	4621	0.670768018359577
ENSG00000110046	ATG2A	11	64894546	64917211	-	22666	0	NA	0.0200218414579481	0.325507263789706	1.3343161377906	0.416100522885325	1.29042669218955	0.367848185741363	2750	11.1385293224585	2153	11.0728025345442	1644	1.00993714876183	2995	10.8423657773305	2335	11.18982455888	2536	1.67180022986466	3669	11.7800513929954	3338	11.7035421251889	1116	0.428960903084118	3865	11.7184600008855	3785	11.8811234413647	1893	0.821030939050498
ENSG00000254783	NA	11	86283927	86284668	+	742	0	NA	0.0200503814586526	0.325548926093953	0.713141025641026	-0.487740693008488	0.767890334572491	-0.38102780616157	36	5.11189185310929	32	5.04439411935845	15	0.607683070222605	36	4.84382045822877	32	5.04439411935845	25	1.12071867121015	26	4.49689799868908	22	4.49149678734716	16	0.925275062029365	28	4.43086706421738	17	4.16769517734696	24	1.06500389166916
ENSG00000175197	DDIT3	12	57516588	57521737	-	5150	0	NA	0.0200679354054038	0.325548926093953	0.953272694845729	-0.0690391218584613	0.703596924766612	-0.507178917696668	1121	9.94437661560658	988	9.94982671075911	599	0.765877438799012	1214	9.64861412258705	1265	10.3060616894283	965	1.49320620321721	1069	9.659063523667	692	9.43766770009172	1486	0.834654277884679	854	9.59723540547931	780	9.60910304696915	530	0.582439164111709
ENSG00000213347	MXD3	5	177301461	177312757	-	11297	0	NA	0.0203023874879965	0.328995460084468	0.511420317565882	-0.967418618177016	0.526893912550493	-0.924415583203964	802	9.05850183569229	810	9.66355810421727	638	1.50506693439051	941	8.76759453956538	1051	10.0389189892923	859	2.24961264951695	410	8.42190938540621	291	8.18979071742565	253	0.900149508998131	496	8.36227287967055	347	8.44177508977863	428	1.45669604121301
ENSG00000139620	KANSL2	12	48653211	48682238	-	29028	0	NA	0.0204312443945265	0.330725240702309	0.854143608190371	-0.227449442598793	0.915243902439024	-0.127771837884758	964	9.88055320703123	887	9.79441586635011	232	0.310251080506924	888	9.5844503796596	1008	9.97871045910636	452	0.851202172704927	823	9.64562294649277	772	9.594247337861	208	0.349862809126368	813	9.5841743480961	887	9.79441586635011	265	0.525264566299082
ENSG00000168575	SLC20A2	8	42416475	42541926	-	125452	0	NA	0.0206121939463888	0.332342794971654	0.840109062236517	-0.251351465407598	0.950662648479081	-0.0729946167986345	4270	12.0290751581697	4011	11.9701058906122	945	0.307340860958266	3783	11.7324236678981	3533	11.7870863245516	1695	0.716458721247068	3587	11.7730046648761	3465	11.7585138161736	852	0.324142944455713	3596	11.7113438776727	3335	11.7038195650376	1349	0.566291766584079
ENSG00000289109	NA	7	23474647	23475372	+	726	0	NA	0.0206298711767578	0.332342794971654	3.09121621621622	1.62817456754246	3.0859375	1.62570884306447	2	1.26190430923113	2	1.58496250072116	4	1.30226440405791	3	1.42041568568542	2	1.58496250072116	4	1.45964394868089	8	2.43990567807344	9	3.32192809488736	7	1.64521404694627	10	2.63221238952987	10	3.4594316186373	10	1.80174623933996
ENSG00000272902	TBC1D8-AS1	2	101151660	101155412	+	3753	0	NA	0.0206377077855894	0.332342794971654	0.686666666666667	-0.542318163312662	0.827464788732394	-0.273230172939683	50	5.59731010008939	49	5.64385618977472	19	0.470904419924168	47	5.30749202194109	37	5.24792751344359	37	0.891040447724768	34	4.99765886870194	32	5.04173966366592	16	0.693678163033633	39	4.95862931404143	33	5.08746284125034	26	1.17336582048606
ENSG00000133835	HSD17B4	5	119452465	119637199	+	184735	0	NA	0.0206532877105674	0.332342794971654	1.13668621181429	0.184834045664764	1.32189505896402	0.402607650429926	7339	12.8192806514844	7231	12.8201789624152	1302	0.266568048781457	6699	12.5225906100594	6821	12.7359790396134	3396	0.775234241565807	8342	13.0154562833686	8056	12.9759068412388	1063	0.180613527859844	8855	12.9537427544726	9422	13.2018724221244	3644	0.750069735584603
ENSG00000106105	GARS1	7	30580533	30634033	+	53501	0	NA	0.020654009530977	0.332342794971654	1.27277896525266	0.347981898091121	1.27615266196982	0.351800924316496	6082	12.5333485030522	6243	12.6082548219779	1432	0.339827729141603	6084	12.2367534586446	6348	12.6323136625861	3777	1.07919064909208	7741	12.8497251610155	7078	12.7893293418853	3161	0.406368899548651	7765	12.7879908707251	8599	13.070104549142	2844	0.704646482057611
ENSG00000259330	INAFM2	15	40323692	40326715	+	3024	0	NA	0.0206644914972012	0.332342794971654	1.2731238765728	0.348372802131905	1.66443210113005	0.735030018353835	445	8.59825001903635	445	8.8008998999203	212	0.858961461249832	348	8.30197199957189	272	8.09275714091985	166	0.665156229336433	567	9.04647140574822	548	9.10042057368459	219	0.563535543341156	579	8.98472483870721	558	9.1262518742106	314	0.768492514152274
ENSG00000120733	KDM3B	5	138352685	138437028	+	84344	0	NA	0.0207025162866211	0.332596709021473	0.871485735537072	-0.198451044349766	0.956167839151042	-0.0646642136501976	9322	13.1724253818089	8983	13.1331422124006	1412	0.204167460961302	8946	12.8757233967615	9609	13.2303207156611	4886	0.928970640267586	8124	12.9701869312852	8040	12.9731395344162	1279	0.235583488358826	8554	12.9084891922431	8970	13.1309366013252	3576	0.727020822586083
[truncated: 508 more rows]
