# Supplementary material for: Exploring the Role of Pseudomonas aeruginosa Elastase in Lung Epithelial Barrier Dysfunction: Advancing toward Antivirulence Therapies
Source: ACS Infect Dis. 2026 Apr 10;12(5):1611–26. doi: 10.1021/acsinfecdis.5c00915 (PMC13162270; doi:10.1021/acsinfecdis.5c00915)
Supplement: Supplementary file 2 [file id5c00915_si_002.zip › metaseqr_sig_out_ctrl_vs_LASB_Figure 7A.txt]

gene_id	gene_name	chr	start	end	strand	length	gc_content	biotype	p-value_limma	FDR_limma	natural_normalized_fold_change_ctrl_vs_LASB	log2_normalized_fold_change_ctrl_vs_LASB	natural_raw_fold_change_ctrl_vs_LASB	log2_raw_fold_change_ctrl_vs_LASB	natural_normalized_mean_counts_ctrl	log2_normalized_mean_counts_ctrl	natural_normalized_median_counts_ctrl	log2_normalized_median_counts_ctrl	natural_normalized_sd_counts_ctrl	log2_normalized_sd_counts_ctrl	natural_raw_mean_counts_ctrl	log2_raw_mean_counts_ctrl	natural_raw_median_counts_ctrl	log2_raw_median_counts_ctrl	natural_raw_sd_counts_ctrl	log2_raw_sd_counts_ctrl	natural_normalized_mean_counts_LASB	log2_normalized_mean_counts_LASB	natural_normalized_median_counts_LASB	log2_normalized_median_counts_LASB	natural_normalized_sd_counts_LASB	log2_normalized_sd_counts_LASB	natural_raw_mean_counts_LASB	log2_raw_mean_counts_LASB	natural_raw_median_counts_LASB	log2_raw_median_counts_LASB	natural_raw_sd_counts_LASB	log2_raw_sd_counts_LASB
ENSG00000151726	ACSL1	4	184755595	184826818	-	71224	0	NA	3.24963685794362e-07	0.00278082717097513	2.90193533160255	1.53701536991609	2.7556857983468	1.46241140219015	2825	11.4117026579836	2454	11.2615073092021	821	0.395799231706224	2855	11.4121066126956	2629	11.3608470841797	935	0.4529015869661	8196	13.000222022066	8351	13.0279059965699	302	0.0535677930643936	7867	12.9330344824504	8432	13.0418302391015	1028	0.196617900823114
ENSG00000134955	SLC37A2	11	125063302	125090516	+	27215	0	NA	1.69946071398406e-06	0.00727143791143827	4.21159029649596	2.07436509781601	3.73	1.89917563048051	99	6.60012579195778	97	6.61470984411521	25	0.37299624072092	100	6.59997698578249	107	6.75488750216347	28	0.446721266195398	416	8.48979846363396	255	8	292	0.924822080466901	372	8.42266493040363	259	8.02236781302845	197	0.698155169545899
ENSG00000158050	DUSP2	2	96143169	96145440	-	2272	0	NA	2.84501942278949e-06	0.00811527324302468	5.88794926004228	2.557765238888	5.38391462779802	2.42865553345697	252	7.68137854204097	233	7.8703647195834	155	1.01367637911163	256	7.68210408090692	287	8.16992500144231	157	1.06077351488425	1484	10.4820323428271	1196	10.2252074369435	523	0.473624697070565	1378	10.4147120553351	1256	10.2957689344205	248	0.248600931936548
ENSG00000086696	HSD17B2	16	82035004	82098534	+	63531	0	NA	6.00939199632715e-06	0.0128561138328252	2.90093382054405	1.53651738348422	2.81106756128347	1.49111812791153	985	9.87335952357622	1028	10.007027266894	300	0.494851449953543	1004	9.87396054719869	954	9.89935692292311	355	0.582071835042433	2857	11.4446507947822	3267	11.6741922681457	734	0.407900816289672	2820	11.3775313616273	3320	11.6974020075027	1062	0.635492366632222
ENSG00000114812	VIPR1	3	42489299	42537573	+	48275	0	NA	2.41394893034714e-05	0.0370859102663466	3.46958174904943	1.79476175936244	3.27155365245734	1.70997593064157	1052	9.85866020362383	895	9.8073549220576	594	0.726270959239654	1043	9.85919732269809	874	9.77313920671969	590	0.688025792635956	3649	11.798188838265	3229	11.6573184495813	1024	0.38512844013432	3412	11.7309890989579	3282	11.680799034573	377	0.155862312799886
ENSG00000075142	SRI	7	88205115	88226993	-	21879	0	NA	2.60028545829368e-05	0.0370859102663466	1.50819088319088	0.592819033915	1.43302583894197	0.519064623122291	2808	11.4477385867475	2754	11.4278366034585	306	0.158915509535057	2833	11.4482040236475	2623	11.3575520046181	502	0.24905887420144	4234	12.0469693132403	4315	12.075479149488	208	0.071677498427911	4059	11.9797901517856	4295	12.0687782779854	490	0.180656488396574
ENSG00000079257	LXN	3	158645822	158672648	-	26827	0	NA	3.87887083261742e-05	0.0432294189203337	1.73925078427754	0.79846597125736	1.62989302212497	0.70477727641058	1084	10.0626279636579	1009	9.98013957763916	201	0.245279998617271	1097	10.0631315301681	1026	10.0042204663182	281	0.327261159145811	1884	10.8703065715	1732	10.7590559391602	280	0.205874565696443	1787	10.8032378556093	1757	10.7797193551434	65	0.0518115188132885
ENSG00000171617	ENC1	5	74627406	74641424	-	14019	0	NA	4.04138493861855e-05	0.0432294189203337	0.664365327794518	-0.58995131165955	0.638350431573135	-0.64757946541363	2279	11.1487392841177	2328	11.1854949242109	215	0.136486431626157	2294	11.1492270092463	2291	11.1623913287569	339	0.217207727230533	1513	10.5618330298513	1505	10.5565060546719	106	0.100057175373393	1463	10.4947875626492	1617	10.65999589243	294	0.310163083342831
ENSG00000204991	SPIRE2	16	89818179	89871319	+	53141	0	NA	4.82108236880809e-05	0.0458396410660771	1.99038925703252	0.993050603770594	1.86672947625369	0.900512869425113	1519	10.526972907452	1493	10.5449644327892	381	0.367296446097949	1557	10.52744674542	1429	10.4817994316658	534	0.490798736246512	3023	11.5613310009629	3042	11.5712786185146	120	0.0571641839420757	2905	11.4941693682144	3110	11.6031626795344	419	0.217994052590906
ENSG00000137440	FGFBP1	4	15935577	15938740	-	3164	0	NA	6.25411520824539e-05	0.0535186368870245	5.33905967450271	2.41658567404981	4.77511578197364	2.25553571452097	737	9.09651965776506	469	8.876516946565	563	1.1827516029568	749	9.09716839599012	589	9.2045711442492	571	1.2287930158766	3936	11.8037994739743	2685	11.3912435894274	2230	0.749257830740888	3573	11.7366350250577	2806	11.4548133485125	1397	0.523266235810283
ENSG00000173281	PPP1R3B	8	9136255	9151574	-	15320	0	NA	7.42705955178986e-05	0.0540090590993223	0.421383530696855	-1.24679416574944	0.404474829086389	-1.30587816993828	10742	13.3354047086374	10082	13.2996373280292	3226	0.407640301028624	10727	13.3358580535412	10322	13.3335746774581	3221	0.394239378989129	4525	12.1431193358724	4481	12.1299269335104	209	0.0659049894445814	4338	12.0759921669901	4414	12.1081977225358	519	0.17565905558382
ENSG00000185813	PCYT2	17	81900958	81911432	-	10475	0	NA	8.17934263611845e-05	0.0540090590993223	2.18674939951962	1.12878789766737	2.01868881637496	1.01341853440715	1332	10.326185491792	1212	10.2443638351205	381	0.411124045418239	1348	10.3266468131231	1190	10.2179576978641	431	0.476480798757515	2912	11.4715355449829	2512	11.2951949558807	838	0.391648148964848	2721	11.4042000832815	2553	11.3185428097027	317	0.16283912826114
ENSG00000141736	ERBB2	17	39687914	39730426	+	42513	0	NA	8.20485286633648e-05	0.0540090590993223	1.80432047925523	0.851455609529369	1.74399474094529	0.802395689642599	1249383	20.2231211617434	1208920	20.2052885404356	268137	0.300259647958498	1259441	20.2235766326824	1149273	20.1322913632313	307226	0.357959046151334	2254286	21.095921631933	2396664	21.1925968360023	288400	0.192299116865173	2196457	21.0287013736776	2483628	21.2440182518058	577994	0.418702751275144
ENSG00000139211	AMIGO2	12	47075707	47079959	-	4253	0	NA	9.81180904734318e-05	0.0599736137298245	1.74796005358665	0.80567221507252	1.67178191009207	0.741386654984278	1095	10.0679403680179	1031	10.0112272554233	228	0.306407156770636	1108	10.0684216533758	1112	10.120237877342	283	0.385497736288552	1913	10.9000637644821	1940	10.9225844027137	125	0.0947919497043886	1851	10.832786632328	2054	11.004922678569	378	0.31642884442709
ENSG00000189143	CLDN4	7	73799542	73832690	+	33149	0	NA	0.00011771774724426	0.0671567776858143	1.67526767628051	0.744391629534012	1.57790057731876	0.65800630476328	26263	14.656671045725	26115	14.6726463261246	4927	0.274620169077248	26698	14.6571251828571	27274	14.7352915760983	7069	0.383437887972381	43997	15.423944077336	42800	15.3853568836102	2214	0.0715952484325363	42126	15.3567157696379	43497	15.4086614481794	4524	0.159002690829334
ENSG00000164105	SAP30	4	173369969	173377532	+	7564	0	NA	0.000140634771527691	0.0694165814860672	0.489344510655489	-1.03107757896426	0.488196885986941	-1.03446500211472	660	9.34838178228816	636	9.3151495622563	117	0.248370998208198	664	9.34888514899819	692	9.43671154213721	132	0.295940658893254	322	8.22920147568347	373	8.54689445988764	135	0.715940008780447	323	8.16340282124868	379	8.56985560833095	168	0.941027048007761
ENSG00000148175	STOM	9	121338987	121370304	-	31318	0	NA	0.000154607719087609	0.0694165814860672	0.622086886669967	-0.684811999718608	0.61058357321769	-0.711739318241724	7137	12.7868744232569	6959	12.7648715907361	1081	0.20861535516177	7133	12.7873141558105	7282	12.8303171298102	983	0.203734584050377	4439	12.0974485555543	4780	12.2230966903477	845	0.291642513416183	4354	12.0302363636173	4858	12.2464437171173	1404	0.521253207782026
ENSG00000204839	MROH6	8	143566192	143572772	-	6581	0	NA	0.000162697846572169	0.0694165814860672	2.50059135371301	1.32226931176065	2.26303349909831	1.17825794060361	4791	12.1577659989558	4666	12.1882797519641	1426	0.479775430828961	4880	12.1582681560365	4956	12.2752515434703	1723	0.56284442164359	11980	13.4699214695826	9057	13.1449768240501	5085	0.566277274818207	11042	13.4027516493121	9703	13.2443638351205	2762	0.342274340552916
ENSG00000171150	SOCS5	2	46698952	46780245	+	81294	0	NA	0.000172238728454381	0.0694165814860672	0.686298435423954	-0.543092029159203	0.648597626752967	-0.624604349968127	2459	11.2573588051493	2446	11.2567983860794	247	0.146084889436553	2472	11.2579182977199	2301	11.1686721181322	372	0.205293116941426	1686	10.7110518002126	1630	10.6715410667119	240	0.20137953934871	1602	10.6437256485452	1552	10.6008421143873	131	0.115739856886289
ENSG00000169692	AGPAT2	9	136673143	136687457	-	14315	0	NA	0.0001776151036046	0.0694165814860672	1.90424616267393	0.929219988474403	1.76302297255191	0.818051273393652	4647	12.1450212565385	4395	12.1019756709492	1101	0.340061636978356	4707	12.1454890457525	4758	12.2164427391605	1341	0.416748505859899	8849	13.0817099481879	7568	12.8858869916975	2282	0.351353419721653	8298	13.0144988625362	8130	12.9892170793144	779	0.133747447035852
ENSG00000131941	RHPN2	19	32978592	33064888	-	86297	0	NA	0.000179237622524989	0.0694165814860672	0.653298585040472	-0.614185579834214	0.628099054428044	-0.670935997453462	13762	13.7354307407853	14136	13.787188379165	1888	0.203250323215826	13875	13.735894274731	13119	13.6794800995054	2622	0.276223334650492	8990	13.1314146211947	9277	13.1795981308498	683	0.11187808758032	8714	13.0642025006552	9636	13.2343683897564	1890	0.33767792343967
ENSG00000172137	CALB2	16	71358713	71390436	+	31724	0	NA	0.000181974800775763	0.0694165814860672	1.8618723744749	0.896754184055352	1.74188440221694	0.800648884624469	667	9.34233295578344	659	9.36632221424582	162	0.356503526788699	674	9.34276113135029	671	9.39231742277876	189	0.420104368025308	1240	10.2631078739868	1115	10.1241213118292	220	0.244102662973635	1172	10.1959150051998	1189	10.2167458581953	37	0.0458173712030931
ENSG00000157933	SKI	1	2227388	2310213	+	82826	0	NA	0.000186574330630579	0.0694165814860672	0.663033652996976	-0.59284599712914	0.646906816889762	-0.628370179412765	6416	12.6380735507847	6147	12.5859014496908	797	0.170506262833487	6450	12.6385248474915	6249	12.6096404744368	1025	0.226656880405997	4253	12.036428427906	4539	12.1484765821783	799	0.286529454935513	4171	11.9692829529575	4613	12.171802288683	1338	0.516113360782953
ENSG00000186204	CYP4F12	19	15673018	15697174	+	24157	0	NA	0.000199346447424682	0.0710782006406909	2.09907834101383	1.06975601135757	2.02178352620831	1.01562853513185	289	8.11188435231166	257	8.01122725542325	96	0.459504225006955	294	8.11287682774132	242	7.92481250360578	113	0.52184736485337	606	9.22922800119901	638	9.319672120947	111	0.276470174899409	593	9.16206567261098	685	9.42206476617281	181	0.493918816442569
ENSG00000181744	DIPK2A	3	143971823	144048719	+	76897	0	NA	0.000219080933304668	0.0722287908532543	0.478547681171619	-1.06326541685792	0.476841402549512	-1.06841858924741	6337	12.5899609014019	6226	12.6043215638773	1471	0.359558507692039	6291	12.5904276834212	6363	12.635718120331	1277	0.302780500724895	3031	11.5243643317982	3360	11.714674827308	838	0.438957154317869	2999	11.4572206765028	3415	11.7380922596205	1191	0.668267911953056
ENSG00000105939	ZC3HAV1	7	139043515	139132122	-	88608	0	NA	0.000219454518018729	0.0722287908532543	0.5914126155818	-0.757763076584384	0.574780524923056	-0.798916914569002	5826	12.4889869318202	5855	12.515699838284	953	0.250568505572733	5870	12.4894522478508	5611	12.4542992936199	1240	0.304622727942266	3444	11.7331743702664	3740	11.8692082505508	627	0.278710243238132	3373	11.6659374930048	3931	11.9410476063406	1043	0.504095189158252
ENSG00000198535	C2CD4A	15	62066977	62070917	+	3941	0	NA	0.000241628443348695	0.0765814276210444	0.208844371763423	-2.2594998306704	0.197900557023006	-2.33715242179856	4892	12.0823929208287	4498	12.135388651579	2569	0.72800630887069	4871	12.0828464023258	4702	12.199365616858	2335	0.742146094135042	1021	9.97311709660065	974	9.92925840863697	229	0.317843993184036	963	9.90573732899689	1011	9.98299357469431	115	0.177990032058889
ENSG00000174307	PHLDA3	1	201464278	201469237	-	4960	0	NA	0.000292143153490099	0.0835800449610481	1.95793226381462	0.969330854650945	1.7911897329171	0.840918163812284	935	9.81802629215135	910	9.83130724380205	264	0.402561080497819	961	9.81878499814962	910	9.83130724380205	368	0.526258075546598	1830	10.81388605207	1608	10.6519486107234	426	0.318242985669581	1720	10.7465011414676	1727	10.7548875021635	132	0.110460572108443
ENSG00000187098	MITF	3	69739456	69968336	+	228881	0	NA	0.000297986798133048	0.0835800449610481	0.549318686982573	-0.864284723914774	0.510910566776488	-0.96885732067179	4139	11.9858756672972	4184	12.0310119074377	859	0.30492586066855	4189	11.9863401406684	3999	11.9657842846621	1112	0.376785316141094	2273	11.128948299598	1993	10.9614496943982	501	0.302157231898311	2139	11.0617915064069	2121	11.0512089409148	124	0.0831708153849821
ENSG00000138606	SHF	15	45167214	45201175	-	33962	0	NA	0.000306139348255272	0.0835800449610481	2.35901008492569	1.23818158620823	2.23420195439739	1.15975960007321	1005	9.85571115468518	935	9.8703647195834	405	0.624628278335604	1023	9.85622552683176	962	9.91139198784346	476	0.676999400288224	2369	11.2106054116598	2366	11.2088439907346	57	0.03410072004024	2285	11.143518060785	2405	11.2324209271761	396	0.261263597970441
ENSG00000130433	CACNG6	19	53991637	54012666	+	21030	0	NA	0.00030991752806812	0.0835800449610481	1.68264552459043	0.750731282562755	1.59227543095887	0.671089914090533	4179	11.9988855969511	3969	11.9549232920303	932	0.300766431776902	4181	11.9993081710398	3986	11.9610878899973	874	0.31095654934757	7031	12.7677360390539	6467	12.6591039634737	1139	0.224761926974717	6656	12.7004951566164	6643	12.6978363579624	91	0.0196238428441239
ENSG00000107036	RIC1	9	5629025	5776557	+	147533	0	NA	0.000314980543202798	0.0835800449610481	0.644725111441308	-0.633243918680937	0.624741170206472	-0.67866948879444	2243	11.1196178687552	2272	11.1503819688178	302	0.197584684736621	2254	11.1201142739593	2186	11.0947375050481	365	0.244312308551171	1445	10.4885268049604	1464	10.5166849493096	203	0.205603661989694	1407	10.4216356720708	1573	10.6202198255075	371	0.416949501879253
ENSG00000111785	RIC8B	12	106774621	106889316	+	114696	0	NA	0.000322312667196762	0.0835800449610481	0.533858693552749	-0.905470167746686	0.511433159987764	-0.967382390704032	3452	11.7208808155661	3584	11.8077574035893	727	0.325696028319684	3487	11.7213380500904	3380	11.7232343008934	867	0.394994096261606	1842	10.8445784252809	1762	10.7838167593202	148	0.113152350493202	1782	10.7775296520006	1791	10.8073549220576	384	0.316589218330995
ENSG00000106853	PTGR1	9	111549722	111599893	-	50172	0	NA	0.000332870435237211	0.0837790580361966	1.49580052493438	0.580917794960907	1.45577876337073	0.541791123916032	1270	10.2999291860235	1271	10.3128829552844	168	0.192018598973921	1278	10.3003711094731	1287	10.3309168781146	222	0.248875726752905	1899	10.8761971455421	2040	10.9950604670327	327	0.262271738428456	1859	10.8090865250804	2073	11.0182001788132	569	0.491204585962096
ENSG00000169908	TM4SF1	3	149369022	149377692	-	8671	0	NA	0.00035045791267031	0.0856854322444892	1.60253159056482	0.680352796845261	1.52615481612148	0.609901319395034	98189	16.5579217211517	99357	16.6003485130603	18802	0.282466374316365	99395	16.5583773706162	92348	16.4948087186364	24853	0.364728680832159	157349	17.2631348815628	155807	17.2494097852691	5023	0.0457582549158311	151692	17.1959148388448	165617	17.3374999534305	25658	0.258544753478187
ENSG00000099917	MED15	22	20495913	20587632	+	91720	0	NA	0.000371821964695656	0.0883836040243089	0.73108833890518	-0.451882354372681	0.695219505951619	-0.524459534103169	10390	13.3366969637946	10579	13.3690520070014	981	0.141064735321272	10417	13.3371573336429	10603	13.3723209548673	1204	0.17633709227635	7595	12.8869559795566	7195	12.8129794712515	705	0.130571755277254	7241	12.8197501550595	7298	12.8334831056596	519	0.104050946891729
ENSG00000156345	CDK20	9	87966441	87974753	-	8313	0	NA	0.000391188116290579	0.0904738549465147	1.96344086021505	0.973384143988828	1.79012345679012	0.84005908713031	155	7.266094900787	156	7.29462074889163	27	0.246280591067576	157	7.26679974556255	164	7.36632221424582	34	0.327051838443017	303	8.16190208244941	248	7.96000193206808	135	0.602290590141742	279	8.09326923917861	266	8.06069593168755	79	0.403184820775139
ENSG00000087077	TRIP6	7	100867387	100873454	+	6068	0	NA	0.000443984850005021	0.0972598792322412	1.53848016074757	0.621505839722393	1.47718232443769	0.562847904862603	2754	11.4041930046877	2576	11.3314768218596	547	0.261811672165608	2765	11.4046513882714	2532	11.3066313617125	595	0.296230107139593	4236	12.0482192833152	4207	12.0389189892923	137	0.0461992001891475	4084	11.9808935870119	4455	12.12153351734	699	0.261615030599365
ENSG00000181019	NQO1	16	69706996	69726668	-	19673	0	NA	0.000457126719972747	0.0972598792322412	1.56895482682056	0.649803814982777	1.52369172216936	0.607571042013582	19246	14.2085313592985	18751	14.1947568544222	3754	0.266837932533693	19268	14.208979591129	18600	14.1830925630473	3871	0.273494989368663	30195	14.8763697711492	31729	14.953559900805	3216	0.158774081785851	29358	14.8091412616394	32883	15.0050981782397	7172	0.385133479215113
ENSG00000186710	CFAP73	12	113149724	113159276	+	9553	0	NA	0.000494103480242133	0.0972598792322412	4.15867480383609	2.05612387487705	3.5793991416309	1.83971742879038	76	6.1378645149988	71	6.16992500144231	35	0.671646916889934	78	6.13737026347324	73	6.20945336562895	43	0.691916013858127	317	7.92377823662431	159	7.32192809488736	295	1.2509930347092	277	7.85607073767257	171	7.4262647547021	214	1.03191980751995
ENSG00000140948	ZCCHC14	16	87406246	87493024	-	86779	0	NA	0.000498568437900449	0.0972598792322412	0.61416711556133	-0.703296826934813	0.586114358801328	-0.770745913551912	8416	13.0140105454413	7687	12.9083926207737	1738	0.268857918767519	8496	13.0144471417154	7840	12.9368219444924	2119	0.337579204908113	5168	12.3347496327567	5149	12.3303567169579	215	0.0597798681594288	4979	12.2675320725189	5044	12.3006385539937	847	0.250513154447543
ENSG00000179674	ARL14	3	160677160	160678448	+	1289	0	NA	0.000499086697733564	0.0972598792322412	1.9353648212799	0.952605543755377	1.86102011039381	0.896093645407092	19058	14.1609148049297	19363	14.2410893788609	5505	0.424774104709386	19373	14.1613674287811	18847	14.2021238238305	6561	0.50783321759702	36883	15.1571450631248	39790	15.2801545358546	5971	0.246413586091697	36053	15.0899166972272	41508	15.3411365557112	10538	0.472260252591435
ENSG00000170955	CAVIN3	11	6318946	6320532	-	1587	0	NA	0.000513077278469546	0.0972598792322412	2.50658427876823	1.32572274260495	2.24574574574575	1.16719460088393	658	9.28449391748073	663	9.37503943134693	229	0.498549857615872	666	9.28512551478284	636	9.3151495622563	263	0.541590199366726	1649	10.5398067504477	1117	10.1267044728432	965	0.773383759119591	1495	10.4724810643097	1200	10.2300204357056	614	0.551749139981706
ENSG00000173120	KDM2A	11	67119263	67258082	+	138820	0	NA	0.000521349417298786	0.0972598792322412	0.736085121000913	-0.442055485473142	0.709316278881633	-0.495499036914965	14749	13.8414371131047	14436	13.8174833617483	1509	0.147083685410595	14834	13.8418931959257	14929	13.8659265450219	2187	0.214403441368102	10856	13.4039111773406	11105	13.4390516805917	756	0.102115071909581	10521	13.3367036599415	11286	13.462374459083	2268	0.331687080737199
ENSG00000095015	MAP3K1	5	56815549	56896152	+	80604	0	NA	0.000524118443218772	0.0972598792322412	0.496296193348436	-1.01072670585458	0.475311136816579	-1.0730558896666	4797	12.1803667797222	4740	12.2109756777264	1261	0.387366009336893	4784	12.1808325427191	4902	12.2594490462857	1223	0.365975849550748	2380	11.2125501443423	2374	11.2137117981057	233	0.14118109241425	2273	11.1453548105176	2185	11.0940776856719	246	0.152464230998469
ENSG00000100060	MFNG	22	37469063	37486393	-	17331	0	NA	0.000556513643734869	0.0972598792322412	2.28812415654521	1.1941653367196	2.13605259626996	1.09494717110956	494	8.84177311154911	455	8.83289001416474	193	0.59447829495484	497	8.84185032521907	457	8.83920378809694	200	0.61753856416356	1129	10.1046110933691	1186	10.2131042196419	304	0.413716566380628	1060	10.0370990299267	1116	10.1254134704833	180	0.254821041755959
ENSG00000016082	ISL1	5	51383448	51394730	+	11283	0	NA	0.000560631310537992	0.0972598792322412	0.527508596436386	-0.922733490290118	0.496908809891808	-1.00894697466456	427	8.70756836420622	398	8.64024493622235	93	0.318268888589312	431	8.70861100363453	445	8.8008998999203	110	0.392642794955764	224	7.80860357101913	218	7.77478705960117	24	0.148939359099584	213	7.74203860107323	219	7.78135971352466	13	0.085587932194824
ENSG00000286472	NA	20	25184658	25187849	-	3192	0	NA	0.000564002670157267	0.0972598792322412	2.32	1.21412480535285	2.11488250652741	1.08057751584703	25	4.63167948930501	22	4.52356195605701	9	0.449415453329551	26	4.63489717353905	23	4.58496250072116	12	0.514771333800367	57	5.81015085055518	47	5.58496250072116	20	0.444274090605616	53	5.74313989607681	48	5.61470984411521	9	0.222447375216197
ENSG00000145945	FAM50B	6	3849373	3851320	+	1948	0	NA	0.000566711851680956	0.0972598792322412	1.68757396449704	0.754950735274341	1.57463734206832	0.655019596837868	282	8.11963794011683	277	8.11894107272351	54	0.265925052348386	285	8.11974459575066	263	8.04439411935845	73	0.344093007325418	474	8.86882259772283	452	8.82336724004623	108	0.320331104008008	448	8.8022035891962	471	8.88264304936184	54	0.179834826001776
ENSG00000105953	OGDH	7	44606572	44709066	+	102495	0	NA	0.000588372551603756	0.0972598792322412	1.49706303975385	0.582134973049899	1.43584645173614	0.521901476763233	15254	13.8769152477221	14519	13.8257538328831	2685	0.247227436222466	15356	13.8773773769006	14856	13.8588552086112	3260	0.298100163861834	22835	14.4783604756106	23061	14.4932300124422	844	0.0536531275841148	22048	14.4111390272219	23926	14.5463519006865	4010	0.278790669304072
ENSG00000163848	ZNF148	3	125225669	125375325	-	149657	0	NA	0.000601801450030675	0.0972598792322412	0.671939145134026	-0.573597515140557	0.643623313511094	-0.635711510159629	8282	13.0010446605427	8279	13.0154150523867	1214	0.216344960310356	8341	13.001497472417	8215	13.0042204663182	1586	0.276995198456703	5564	12.4415532275391	5535	12.4346282276367	200	0.0514398477510666	5367	12.3743632011804	5870	12.519390541348	938	0.26742552204857
ENSG00000138678	GPAT3	4	83535914	83605875	+	69962	0	NA	0.000610514023236143	0.0972598792322412	3.82104670793472	1.93396789310342	3.84997163925128	1.9448478182589	237	7.53111918119756	229	7.84549005094437	154	1.1685523432351	235	7.53014975379428	212	7.73470962022584	155	1.13812751173024	904	9.69457663417361	953	9.89784545600551	427	0.777093276636312	904	9.62735596490136	1024	10.0014081943928	493	0.98719715386547
ENSG00000128422	KRT17	17	41619442	41624842	-	5401	0	NA	0.000629652120502774	0.0972598792322412	1.62461839258299	0.700100882583122	1.54345328761977	0.626161820666618	162099	17.272807452068	157256	17.2627647118308	38090	0.316281462681255	164872	17.2732619502917	135772	17.0508370862805	51637	0.409560951705047	263349	18.0057351736057	268480	18.0344604688833	11206	0.0621359433810824	254471	17.9385149518444	275487	18.0716299521532	48034	0.289754269946316
ENSG00000153292	ADGRF1	6	46997708	47042350	-	44643	0	NA	0.000631573264899603	0.0972598792322412	1.78582493484719	0.836590659402614	1.72692462225902	0.788205112706792	10974	13.3740647056031	10930	13.4161377685783	2841	0.392380393696258	10951	13.3745001582195	11318	13.4664588855313	2744	0.377668492691483	19597	14.2575576220251	19444	14.2471116143216	833	0.0609492460428113	18911	14.1903479875152	20829	14.346375218928	3374	0.273788588979165
ENSG00000130402	ACTN4	19	38647649	38731589	+	83941	0	NA	0.000641547315773092	0.0972598792322412	1.33782587863492	0.419890357850364	1.2657519318407	0.339994686147678	86405	16.3910007923019	85017	16.375480700347	9254	0.156358196579891	87481	16.3914562709497	89317	16.446663326384	16537	0.283150529256579	115594	16.8177180850107	112719	16.782383991197	5309	0.0654194842885966	110729	16.7504995491732	114556	16.8057060915843	12325	0.165077616640961
ENSG00000131069	ACSS2	20	34872146	34927962	+	55817	0	NA	0.00064293285840042	0.0972598792322412	2.78952622980577	1.48002011705467	2.63008450704225	1.39510915538529	2938	11.2647346626315	2081	11.0237543532994	2058	0.840984260921439	2958	11.2652265751129	2159	11.0768155970508	2063	0.871408156105871	8195	12.9921752309276	7558	12.8839796738087	1117	0.189887388574465	7780	12.9249755055435	7666	12.9044464645057	300	0.0549779616285863
ENSG00000151135	TMEM263	12	106955719	106978778	+	23060	0	NA	0.000664476237448941	0.0972598792322412	0.653944046682945	-0.6127608949842	0.636228864076965	-0.652382270139633	6443	12.6373359063379	6447	12.654636028528	969	0.230728341192387	6431	12.6378177438137	6137	12.5835529304665	912	0.200337688776452	4213	12.0363165361266	4361	12.0907740546408	403	0.141433205766473	4090	11.9691223161792	4594	12.1658491461764	953	0.365516375222186
ENSG00000165312	OTUD1	10	23439075	23442377	+	3303	0	NA	0.00067245798256635	0.0972598792322412	0.482697497222075	-1.05080874843354	0.464439483335991	-1.10643746981632	2520	11.2485538687208	2373	11.2131042196419	702	0.398241740096911	2508	11.2489367847545	2367	11.2094533656289	634	0.373446027699703	1215	10.2463063705884	1219	10.2526654324502	79	0.093541971256944	1164	10.1791522849329	1154	10.1736771363034	141	0.173526031886867
ENSG00000175920	DOK7	4	3463306	3501473	+	38168	0	NA	0.000681552840400266	0.0972598792322412	2.42547033285094	1.27826453331109	2.36095505617978	1.23937057826977	230	7.76107551009417	234	7.876516946565	83	0.553493382361933	237	7.76172980084602	217	7.76818432477693	103	0.671414239476984	558	9.01659966560947	678	9.40726776424473	234	0.729535113946977	559	8.94923174870448	689	9.43045255166553	289	0.958475732879625
ENSG00000171747	LGALS4	19	38801671	38812945	-	11275	0	NA	0.000696753362843436	0.0972598792322412	1.48141033913888	0.566971311284611	1.413474325447	0.499245678084767	66637	16.0048664820972	67236	16.0369677349731	11038	0.24611395598401	67326	16.0053224008992	66307	16.0168953202351	14744	0.325957595507469	98716	16.5905653585702	97808	16.5776796019659	3034	0.0440656740290533	95163	16.5233508583396	103764	16.6629603782351	16044	0.257608066973367
ENSG00000178934	LGALS7B	19	38789200	38791754	+	2555	0	NA	0.000701555149477033	0.0972598792322412	2.01827757125155	1.01312460017772	1.89597822800121	0.922942397498287	215	7.67418129011742	205	7.68650052718322	73	0.51778745436513	220	7.6752606500806	210	7.72109918870718	88	0.616359155882109	433	8.76265801854168	433	8.76155123244448	1	0.00191700975346815	417	8.69587094759669	440	8.78463484555752	63	0.226162216381551
ENSG00000100364	KIAA0930	22	45192244	45240894	-	48651	0	NA	0.000704670757045544	0.0972598792322412	1.45896733456917	0.544947582513774	1.40838521999736	0.494041992333281	10537	13.3482293396788	10593	13.3709597932974	1505	0.221733826520982	10611	13.3487068022199	10236	13.3215053683988	2036	0.276442610378839	15372	13.9028710044048	16235	13.9869086246977	1575	0.152671548428143	14943	13.8356373663664	16593	14.018374070821	3617	0.38040690366603
ENSG00000134873	CLDN10	13	95433604	95579759	+	146156	0	NA	0.000772175833521934	0.104164889658486	1.43550793022619	0.5215613004973	1.33998200359928	0.422213624942436	2190	11.0852515721129	2198	11.102631888855	310	0.188720977391635	2223	11.0856766338013	2129	11.0566377151132	540	0.307315655774628	3143	11.6074548251418	2928	11.5161924778794	482	0.213444737255822	2977	11.5402192066553	2976	11.539643506238	37	0.0174423569426282
ENSG00000065613	SLK	10	103967140	104029233	+	62094	0	NA	0.000779044320673311	0.104164889658486	1.40321001319767	0.488730947891773	1.34158257383042	0.423935854590545	7830	12.9224017267025	7738	12.9179314442816	1025	0.201467232294605	7915	12.922839751822	7899	12.9476369379518	1518	0.302401736233569	10986	13.4223334120807	11105	13.4390516805917	531	0.0702165706568065	10617	13.3551564279627	11633	13.5060595888279	2023	0.293431312190246
ENSG00000257135	ODC1-DT	2	10448654	10457693	+	9040	0	NA	0.000826108913760432	0.108626105173212	3.0732044198895	1.61974373365792	2.77083333333333	1.47031993478003	48	5.48973566387826	43	5.4594316186373	22	0.659596655502251	48	5.49133603641249	45	5.52356195605701	20	0.647470285287434	147	6.99857249116078	93	6.55458885167764	104	0.928845211024816	132	6.93066529731057	100	6.65821148275179	71	0.714649877252028
ENSG00000275993	NA	21	6111131	6123778	+	12648	0	NA	0.000837797340307508	0.108626105173212	2.06706063720452	1.0475807108297	1.91443167305236	0.936916170656819	259	7.94709714311133	229	7.84549005094437	91	0.487008364124686	261	7.94782568713711	224	7.81378119121704	93	0.51815604464496	535	9.02248832006691	472	8.88569637333939	169	0.431507426371749	499	8.95512991709821	480	8.90989308377004	72	0.203478176015529
ENSG00000005513	SOX8	16	981770	986979	+	5210	0	NA	0.000854480000323071	0.109135556115364	2.82705649157582	1.49930071206969	2.57739212007505	1.36591204307742	135	6.6948109491727	88	6.4757334309664	124	1.01988001072755	142	6.69677066811924	84	6.4093909361377	154	1.08099203644001	379	8.56877589900831	372	8.54303182025524	27	0.10034042028345	365	8.5023124432759	384	8.58871463558226	63	0.255973120061786
ENSG00000105472	CLEC11A	19	50723364	50725708	+	2345	0	NA	0.0008976185898994	0.112959325876989	1.80694980694981	0.853556431896851	1.6909509202454	0.757834786213805	86	6.41971138475859	92	6.53915881110803	17	0.310123536547112	87	6.42194391605581	86	6.44294349584873	21	0.336172879275768	155	7.25493236540264	151	7.24792751344359	40	0.363667628568658	146	7.1874040467991	156	7.29462074889163	23	0.234131432347729
ENSG00000007255	TRAPPC6A	19	45162928	45178237	-	15310	0	NA	0.000955099922613892	0.116115244356173	1.41907908914589	0.504954996966411	1.34615384615385	0.428843298803874	1856	10.8447960379229	1887	10.8826430493618	267	0.209646059687608	1882	10.8452460114126	1860	10.8618623400592	428	0.322465607789542	2633	11.3607967244145	2600	11.344850683943	181	0.0982817596449847	2533	11.2935502246991	2654	11.3744961456915	415	0.246449205431941
ENSG00000150938	CRIM1	2	36355778	36551135	+	195358	0	NA	0.000963291411171314	0.116115244356173	0.647900487600917	-0.626155851329013	0.630398517145505	-0.665663953667537	10842	13.3833839773276	10804	13.3994114517469	1933	0.255308683616539	10790	13.3838341019878	10782	13.3964709939104	1544	0.20573564421624	7024	12.7762771697727	7042	12.7819743673893	445	0.0916642270058336	6801	12.7091152772984	7157	12.8053408284164	1424	0.318402961390938
ENSG00000111335	OAS2	12	112978395	113011723	+	33329	0	NA	0.000963403950647565	0.116115244356173	0.575582623389425	-0.796905056541456	0.544776634675136	-0.876263267016793	947	9.8594181018613	952	9.89633240390994	209	0.292928132567403	966	9.85998419767298	907	9.82654848729091	304	0.407197334825031	544	9.08974790021771	550	9.10590850857116	15	0.0398143945171601	525	9.02284885375872	559	9.12928301694497	93	0.268286546922445
ENSG00000081019	RSBN1	1	113761832	113812476	-	50645	0	NA	0.000992254635688733	0.117739698838978	0.515386330694615	-0.956273820981659	0.505050505050505	-0.985500430304885	2392	11.1812573637489	2584	11.3359485652023	594	0.369326328524925	2383	11.1817399319866	2308	11.1730524577741	575	0.335865618051082	1232	10.2567401224777	1333	10.3815429511846	179	0.219916198437847	1202	10.1893926925798	1355	10.4051414631363	338	0.448135192962875
ENSG00000120129	DUSP1	5	172768096	172771195	-	3100	0	NA	0.00100823046955427	0.117739698838978	4.95904721534738	2.31006296139156	4.25728232399397	2.08993276639876	4876	11.8713332214048	5733	12.4853261892405	3208	1.16177269632587	5040	11.8718323517981	5607	12.4532706340106	3474	1.23711997163887	24177	14.2937303741682	13454	13.7158547705278	18889	1.03526856254028	21454	14.2264956613483	14063	13.7797193551434	13141	0.809229640478353
ENSG00000175970	UNC119B	12	120710458	120723640	+	13183	0	NA	0.00101815869410379	0.117739698838978	0.692435676510785	-0.530248035984075	0.666041164384375	-0.586316749696009	5610	12.4400726753359	5247	12.3575520046181	805	0.207439321571981	5613	12.4405021831142	5543	12.4367115421372	822	0.210980891891458	3883	11.9231897412937	3855	11.91288933623	91	0.0335921130416608	3738	11.8559501845619	4050	11.9840623696864	579	0.23521234270457
ENSG00000279017	NA	3	45749627	45750651	+	1025	0	NA	0.00103970152476074	0.11778441862112	2.03534031413613	1.02527003698222	1.90104166666667	0.926790153046223	51	5.63300887199465	49	5.64385618977472	17	0.452399345947293	51	5.63219983580009	51	5.70043971814109	18	0.48680931198207	103	6.66449893446893	94	6.56985560833095	28	0.36362653274514	96	6.59631058657319	101	6.6724253419715	13	0.194711017325065
ENSG00000181392	SYNE4	19	36003307	36008813	-	5507	0	NA	0.00104607366451475	0.11778441862112	1.78587803759743	0.836633558308281	1.65915238954013	0.730446400782665	291	8.14278695093797	296	8.21431912080077	75	0.383059606421492	296	8.14353252542853	283	8.14974711950468	96	0.466670191378735	518	9.00304364192027	481	8.91288933622996	102	0.271678816154348	490	8.93583983335562	504	8.98013957763916	37	0.110023814523136
ENSG00000121858	TNFSF10	3	172505508	172523475	-	17968	0	NA	0.00108621904316283	0.120716282716613	0.437216920428526	-1.19357886005787	0.424658158048344	-1.23562612924414	15955	13.8842446948497	16037	13.9692066229642	5005	0.511219716743593	16104	13.8846989501637	17896	14.1274301543098	5408	0.554318082583103	6975	12.7497441326301	6995	12.7723145739217	1352	0.284061912066367	6838	12.6824762855511	7109	12.7956338445068	2244	0.508721101672627
ENSG00000113916	BCL6	3	187721377	187745725	-	24349	0	NA	0.00111440962840521	0.122261415412529	0.424899449863622	-1.23480661915694	0.401073437013427	-1.31806167487807	7210	12.7329025135362	7595	12.8910241901495	2420	0.519594816313944	7279	12.7333405190642	7880	12.9441629858548	2636	0.558405042061313	3063	11.5757222716474	2953	11.5284541107648	327	0.150722458467759	2918	11.5085532722949	2851	11.4777582664439	228	0.110934456599552
ENSG00000134463	ECHDC3	10	11742366	11764070	+	21705	0	NA	0.00118296815539495	0.125596531250414	1.63664728407318	0.710743438276807	1.54348901293012	0.626195213404839	940	9.84365247654161	955	9.90086680798075	206	0.333827962029625	944	9.84406269563544	919	9.84549005094438	232	0.347971014265075	1538	10.5752966583495	1409	10.4614794472862	252	0.226425681731542	1455	10.5079996649924	1455	10.5077946401987	24	0.0232799602509416
ENSG00000182472	CAPN12	19	38730187	38769904	-	39718	0	NA	0.00118805565694052	0.125596531250414	1.85733103657919	0.893230973199059	1.72524603334003	0.786802115959776	658	9.29977812533763	621	9.2807707701306	210	0.43945621572456	664	9.30058856663677	610	9.25502856981873	227	0.48363599969403	1221	10.2238239624418	1149	10.1674181458317	316	0.365045731833366	1144	10.1564665898532	1168	10.1910592145317	117	0.149269112451554
ENSG00000160752	FDPS	1	155308748	155320666	+	11919	0	NA	0.00118884024281471	0.125596531250414	1.77032527778796	0.824014464001355	1.69810863826799	0.763928759760696	5454	12.3477715858522	4772	12.2206806210522	1880	0.428658186303939	5506	12.3482183291111	5105	12.3179778224071	2008	0.481693651147262	9654	13.2349319569797	9906	13.2742325367899	635	0.0965504930398759	9348	13.1677402170553	10289	13.3289553617813	1944	0.322294968791977
ENSG00000172936	MYD88	3	38138478	38143024	+	4547	0	NA	0.00122779077672844	0.127578498846334	1.59756157757046	0.675871540526513	1.5443879165551	0.627035171646855	2701	11.3699223103972	2459	11.2644426002266	573	0.304066139579661	2739	11.3704490630374	2451	11.2597432636908	769	0.385960375731534	4314	12.0565689158573	4720	12.204876767604	815	0.29040754668415	4229	11.9894888727596	4925	12.266200912499	1335	0.516202143755368
ENSG00000070961	ATP2B1	12	89588049	89709366	-	121318	0	NA	0.00123947578629398	0.127578498846334	0.708226231001397	-0.497717816203985	0.681975138121547	-0.552208949131378	8637	13.0644968558623	9245	13.1746136472359	1080	0.198131912166082	8688	13.0649389079687	9050	13.1438614818679	1415	0.256944046381218	6116	12.5761326681533	6277	12.6160893135821	427	0.102485135347486	5924	12.5089604408534	6543	12.6759570329417	1250	0.327580199751695
ENSG00000128482	RNF112	17	19411125	19417276	+	6152	0	NA	0.00126916718464424	0.127578498846334	1.66379310344828	0.734476042140509	1.55143338954469	0.633601756398372	77	6.26514039651819	72	6.18982455888002	16	0.285285526385446	79	6.2681379198746	74	6.22881869049588	23	0.415681532594883	128	7.00344972249157	124	6.96578428466209	12	0.131572254171941	122	6.93504379671585	120	6.91886323727459	11	0.123751032084031
ENSG00000130208	APOC1	19	44914247	44919349	+	5103	0	NA	0.00128182921061062	0.127578498846334	2.22280887011616	1.15238390248537	2.11855670103093	1.08308174149456	63	5.88929242145188	66	6.06608919045777	24	0.635172656742361	65	5.89088013065119	59	5.90689059560852	29	0.716069611455062	139	7.11333315714029	138	7.11894107272351	29	0.290390851483358	136	7.04576212383131	148	7.21916852046216	43	0.490748021514043
ENSG00000081059	TCF7	5	134114681	134151865	+	37185	0	NA	0.00128366711025312	0.127578498846334	1.97943255448655	0.985086911032834	1.83928484435134	0.879144922768169	1358	10.3148669391235	1165	10.1873520732005	559	0.513288500781945	1368	10.3151843795215	1173	10.1972166931101	593	0.542802907575972	2687	11.3600591470693	2340	11.192909219112	724	0.367441024356799	2516	11.2929545186882	2378	11.2161395564251	249	0.138878072102426
ENSG00000174939	ASPHD1	16	29900375	29919864	+	19490	0	NA	0.00130185690972634	0.127578498846334	1.53609026220879	0.619262992761527	1.47135637075907	0.557146717740737	2736	11.387848050787	2690	11.3939266756404	592	0.304298184290221	2757	11.3882996671223	2716	11.407798850222	692	0.354358928696661	4201	12.0363918836949	4231	12.047123912114	146	0.0503242904681816	4055	11.9692061146974	4401	12.1039434298916	727	0.274572362746499
ENSG00000213300	HNRNPA3P6	3	75214631	75215636	+	1006	0	NA	0.00132434656574524	0.127578498846334	1.8870523415978	0.916134439852138	1.84931506849315	0.886991038170814	24	4.62101877165687	23	4.58496250072116	6	0.328490991235624	24	4.62146184336353	25	4.70043971814109	6	0.368767266400709	45	5.48673329835319	45	5.52356195605701	11	0.340532876014885	44	5.42294478978125	46	5.55458885167764	17	0.561464418843439
ENSG00000106077	ABHD11	7	73736094	73738852	-	2759	0	NA	0.00134509212044489	0.127578498846334	1.89060555026726	0.918848395527922	1.75889328063241	0.81466795115945	910	9.75395311474164	902	9.81858217748086	306	0.497213184433613	928	9.7543700903556	804	9.65284497300198	369	0.567360426122908	1720	10.7385614536128	1587	10.632995197143	264	0.212981607639808	1631	10.6713281579768	1612	10.6555307231556	67	0.0587890825826016
ENSG00000254332	NA	8	69129598	69130345	+	748	0	NA	0.00137683041513435	0.127578498846334	2.02970297029703	1.02126861675365	1.97530864197531	0.982078092002738	27	4.72465683259507	24	4.64385618977472	10	0.494594368218899	27	4.72330924153596	24	4.64385618977472	11	0.502548946040647	54	5.76422703709938	55	5.8073549220576	8	0.191747051357169	52	5.70106178021226	56	5.83289001416474	14	0.403699711240357
ENSG00000142102	PGGHG	11	289126	296107	+	6982	0	NA	0.00140421986219876	0.127578498846334	1.5277133580705	0.611373878659434	1.43718419843822	0.523244978387488	575	9.14765321275292	588	9.20212382383046	102	0.265719481288451	581	9.14828274077702	564	9.14210705730255	139	0.327935650277814	877	9.76975643859495	872	9.76983784362944	120	0.196068561258737	833	9.70298194997751	818	9.67771964164101	47	0.080218182771322
ENSG00000196233	LCOR	10	96832254	96995956	+	163703	0	NA	0.00141474041144642	0.127578498846334	0.623907913461712	-0.680594986626655	0.609240491557526	-0.714916264966403	7402	12.8282096293153	7350	12.8437248062992	1413	0.285319628301022	7427	12.8286867682096	8028	12.9710045980734	1434	0.319820085293125	4617	12.156346499526	5014	12.2920339854995	827	0.274182262819064	4524	12.0892480989951	5096	12.3154326379054	1407	0.50311369128562
ENSG00000174010	KLHL15	X	23983716	24027186	-	43471	0	NA	0.00141857746158029	0.127578498846334	0.490464875403643	-1.02777827321439	0.478594751481437	-1.06312351926716	1094	10.0471646856597	1124	10.1357092861044	300	0.392535056083466	1103	10.0476640969795	1134	10.1484765821783	336	0.428928251703537	536	9.04300247509318	599	9.22881869049588	116	0.336439265595037	527	8.97623717219411	616	9.26912667914942	180	0.563659860524461
ENSG00000139428	MMAB	12	109553715	109573580	-	19866	0	NA	0.00143888754004895	0.127578498846334	1.6094869150804	0.686600847939949	1.50145613891837	0.586362330979517	2392	11.1870235211173	2448	11.257977058564	562	0.344692563158412	2449	11.1874651554996	2384	11.2197735508929	829	0.466907076430719	3849	11.9081018845696	3791	11.8887432488983	282	0.104551646549801	3677	11.8408337904778	3853	11.9121408562957	319	0.128391384024442
ENSG00000111684	LPCAT3	12	6976185	7018477	-	42293	0	NA	0.0014396423195533	0.127578498846334	1.45119740482778	0.537243781013917	1.39803253878169	0.483397939391944	699	9.4328201132348	697	9.44708322620965	114	0.235589623035614	705	9.43311420136484	678	9.40726776424473	146	0.309387511365871	1013	9.98070129272603	1054	10.0430272835945	103	0.150580479259794	984	9.91382458117848	1107	10.1137421660492	235	0.374490782340559
ENSG00000287906	NA	11	3475280	3477065	-	1786	0	NA	0.00145674740372809	0.127578498846334	2.65725288831836	1.40993553432502	2.30295566502463	1.20348663758982	52	5.61676939971969	50	5.6724253419715	25	0.561174862827349	54	5.61910535089776	52	5.7279204545632	33	0.680194261822056	137	6.93390278630549	95	6.58496250072116	87	0.842505174722273	124	6.86540204613293	102	6.68650052718322	58	0.634218229373163
ENSG00000198265	HELZ	17	67070444	67245989	-	175546	0	NA	0.00145773038935773	0.127578498846334	0.53227891784697	-0.909745668807976	0.515261086887164	-0.956624452279461	6858	12.6939108109813	6606	12.6897796293773	1851	0.394458979757835	6896	12.6943744814472	7138	12.8015062866364	1978	0.425454654410091	3649	11.8271529195965	3872	11.9192357860283	420	0.171835463747716	3552	11.7601260696934	3974	11.9567391450591	897	0.39904605836503
ENSG00000146540	C7orf50	7	996986	1138260	-	141275	0	NA	0.00146174883640857	0.127578498846334	1.64348485317325	0.716758160189119	1.54411312634491	0.626778452630698	4309	12.0339277448484	4291	12.0674343607565	1076	0.345498591976881	4337	12.0343957857931	4061	11.9879745242962	1192	0.383895211482923	7081	12.7748114948857	6550	12.6774994332851	1285	0.252071157539803	6696	12.7075756434044	6806	12.7328033943935	406	0.0885215101607309
ENSG00000138604	GLCE	15	69160584	69272217	+	111634	0	NA	0.00147595635749962	0.127578498846334	0.682518392605774	-0.551060170373403	0.665025286132553	-0.588518897905883	5020	12.2780105211773	4911	12.2620948453702	761	0.22244090730263	5009	12.2785014272007	5081	12.3111806600534	672	0.194880322599184	3425	11.7372829381389	3505	11.7756102807595	351	0.15054539146565	3330	11.6701191820123	3562	11.7988767681333	817	0.379326093710514
ENSG00000117407	ARTN	1	43933320	43937240	+	3921	0	NA	0.00152132121193056	0.129190654397124	6.67134831460674	2.73797836713928	5.54016620498615	2.46992925777492	24	4.35956974467348	19	4.32192809488736	20	0.86531582660366	24	4.36596588765631	20	4.39231742277876	21	0.867056042139271	157	6.47883878638364	47	5.58496250072116	200	1.84782027604322	132	6.41612875133584	48	5.61470984411521	154	1.61592710637145
ENSG00000129514	FOXA1	14	37589552	37596059	-	6508	0	NA	0.00153963467583314	0.129190654397124	0.601278608265798	-0.733894462310188	0.576981760991526	-0.793402380423828	2805	11.4236846238296	2796	11.4496645384762	610	0.306022260405132	2840	11.4241816826882	2746	11.4236411950759	766	0.384763246875302	1686	10.7154280931983	1729	10.7565563225241	162	0.141015648324026	1638	10.6480559438253	1757	10.7797193551434	392	0.370201241053617
ENSG00000163993	S100P	4	6693878	6697170	+	3293	0	NA	0.00153989852711776	0.129190654397124	2.55154828294687	1.35137294209829	2.28438228438228	1.19180410150303	1817	10.6507369294493	1640	10.6803595235137	1040	0.715191064530347	1859	10.6513105478749	1631	10.6724253419715	1168	0.77083101623678	4635	12.0786412044128	3503	11.7747870596012	2221	0.638916895330992	4246	12.0113939867893	3560	11.7980667203631	1287	0.410443153535373
ENSG00000170537	TMC7	16	18983934	19063942	+	80009	0	NA	0.00157589711146819	0.130927176144018	2.60044524541503	1.37875866108357	2.39296717305854	1.25880060599029	629	9.05038141172197	540	9.07948478382682	426	0.843583427855216	628	9.0508752351856	542	9.08480838780436	419	0.839587104662537	1634	10.5835629853939	1338	10.3869402453243	741	0.617046609479953	1501	10.5165501468104	1360	10.410451351504	421	0.388333727960851
ENSG00000067167	TRAM1	8	70573218	70608416	-	35199	0	NA	0.0016071269204349	0.132237917973533	0.691473922706026	-0.532253250296975	0.674287686301577	-0.568563843171035	15389	13.8948713505602	15367	13.9076418036655	2231	0.216900845406487	15454	13.89532615073	15312	13.9024693313051	2625	0.255574652013095	10640	13.3615347210051	11527	13.4928546201747	1856	0.266577058498721	10420	13.2943271529413	11715	13.5161924778794	3200	0.49571538925851
ENSG00000149809	TM7SF2	11	65111845	65116384	+	4540	0	NA	0.00167739257102201	0.134710373174341	1.63472234106272	0.709045613589334	1.5736115814426	0.654079480693189	1558	10.5652835208641	1619	10.661778097772	362	0.371599656495621	1575	10.5658085614984	1648	10.6873756834375	420	0.435541199061232	2546	11.3072065559909	2624	11.3581017074408	314	0.182560902867504	2477	11.2400720873514	2819	11.4614794472862	628	0.401658179499016
ENSG00000177606	JUN	1	58776845	58784048	-	7204	0	NA	0.00168227860395921	0.134710373174341	3.17710526541942	1.66771289092729	2.82118457741199	1.49630105805596	15515	13.701724094269	15409	13.9115792414021	8500	0.845582645476293	15828	13.7021579396741	16880	14.0431127487787	9142	0.902276052609272	49292	15.4370618624578	33081	15.0137588360315	29199	0.783202280601315	44652	15.3698355558326	35537	15.1170748715162	18650	0.56078621064743
ENSG00000065357	DGKA	12	55927319	55954027	+	26709	0	NA	0.00172072261115441	0.134710373174341	1.55983120667136	0.641389919809632	1.4908359409924	0.576121505012829	1327	10.3408125554407	1381	10.4325419003883	283	0.336416627273992	1342	10.3415465002314	1388	10.4398308839814	342	0.408146652503774	2069	11.0143620611991	2112	11.0450770519349	97	0.0678023165821574	2000	10.9471799306535	2171	11.0848083878044	385	0.295239024710129
ENSG00000177614	PGBD5	1	230314490	230426332	-	111843	0	NA	0.00173002418546007	0.134710373174341	0.458871144169766	-1.12383900827685	0.45254122926768	-1.14387885838127	4266	11.986009216386	4120	12.0087787482805	1391	0.478558056418736	4249	11.9864424901935	3925	11.9388444574662	1328	0.457384182993293	1957	10.912518416395	2164	11.0801513096141	403	0.318720222244224	1922	10.8451888887843	2199	11.103287808412	641	0.547133647079319
ENSG00000073737	DHRS9	2	169064789	169096167	+	31379	0	NA	0.00173080589300519	0.134710373174341	5.01650165016502	2.326681624858	4.44304857621441	2.15154991453732	81	5.66144999629407	67	6.08746284125034	73	1.5916480764314	80	5.66387469956658	62	5.97727992349992	72	1.53087656347745	404	8.26851464624915	215	7.75488750216347	376	1.26618254274873	353	8.20047828264132	218	7.77478705960117	274	1.03805003755094
ENSG00000180730	SHISA2	13	26044597	26052016	-	7420	0	NA	0.00173162783441621	0.134710373174341	2.93191132177949	1.55184146855914	2.65449298437655	1.40843632853321	1350	10.1452051912951	857	9.74483383749955	932	0.833531106616003	1340	10.1457102809857	982	9.94104760634058	915	0.814995279666023	3958	11.7569883207826	2452	11.2603315185576	2646	0.88242288132532	3556	11.6897213877895	2634	11.3635872465246	1760	0.658462762785394
ENSG00000114354	TFG	3	100709295	100748964	+	39670	0	NA	0.00175332098742709	0.135169161234034	0.783729732567741	-0.351571864917925	0.753849586086428	-0.407651400378373	13967	13.76479321854	13963	13.7694246415528	1199	0.126257449300705	14045	13.7652522248904	13803	13.7527987584355	1929	0.19705739836212	10946	13.4169912067685	11101	13.4385319777616	546	0.0727062142072506	10587	13.3497928453069	11282	13.4618630917615	2093	0.302047581420188
ENSG00000063660	GPC1	2	240435663	240468076	+	32414	0	NA	0.00177515639195518	0.135630625361049	1.55435986005934	0.636320550219467	1.48018276484964	0.565775322923856	7527	12.8433668906262	7115	12.7968507952672	1793	0.320166495392088	7529	12.8438418713239	7043	12.7821791938312	1798	0.319402328306553	11699	13.5089723837481	11130	13.4422955886025	1239	0.148827981607557	11143	13.4417580669508	11024	13.4284910353322	761	0.0978531362775646
ENSG00000134371	CDC73	1	193121983	193254815	+	132833	0	NA	0.0017923490743091	0.135732334487578	0.725818397274478	-0.462319469703792	0.696249162759545	-0.522324407276171	4951	12.2626252202015	5138	12.3272719368052	622	0.187244364223183	4977	12.2630770938645	5101	12.3168471836025	815	0.23766539697058	3592	11.8109112100448	3631	11.8265484872909	73	0.0291711696583779	3464	11.7437620120572	3696	11.8521393281872	589	0.258095471680789
ENSG00000105523	FAM83E	19	48599961	48615076	-	15116	0	NA	0.00184976777899326	0.13817149570588	1.54782799473453	0.630245158219329	1.4370466002705	0.523106845990856	2127	11.0250176062118	2006	10.9708249013626	476	0.300005967939071	2169	11.0255113565215	2127	11.0552824355012	700	0.407666953728339	3291	11.6726491739214	2988	11.5454471816781	540	0.227059335561778	3116	11.6053408770505	3117	11.6064052126978	96	0.044007894459721
ENSG00000126106	TMEM53	1	44635238	44674481	-	39244	0	NA	0.00185685132944243	0.13817149570588	1.74386563443118	0.802288884147138	1.60230659582739	0.680150228869238	508	8.95113028154324	467	8.8703647195834	130	0.348116914197944	514	8.95152464245872	474	8.89178370321831	157	0.418591624420016	885	9.74102864478646	731	9.51569983828404	299	0.454747180203752	823	9.67352994869019	785	9.61838550225861	141	0.240328483665507
ENSG00000134278	SPIRE1	18	12446512	12658107	-	211596	0	NA	0.0018868847087762	0.138644201301771	0.636490591572006	-0.651788906122439	0.601942516487631	-0.732302373912233	9261	13.149970503157	9155	13.1605017475557	1880	0.289226068149667	9259	13.1504335409138	9098	13.1514922833453	1735	0.295446616309074	5894	12.5114862296534	5366	12.3899001727731	1023	0.24014328037829	5573	12.4442435298432	5632	12.4596877562395	104	0.0269722710366377
ENSG00000090905	TNRC6A	16	24610209	24827632	+	217424	0	NA	0.00195076935307902	0.138644201301771	0.66033967933966	-0.598719755817536	0.652219490346313	-0.616570540943225	3505	11.757920219705	3390	11.7274950690254	575	0.233849317660732	3498	11.7584227022694	3475	11.7632123668144	501	0.211585734877436	2314	11.1449652267845	2614	11.3525952311343	559	0.380663740250364	2280	11.0777053945646	2657	11.3761253892762	830	0.608856201674734
ENSG00000175793	SFN	1	26863149	26864456	+	1308	0	NA	0.00195647717204712	0.138644201301771	3.01998330376709	1.59454057351095	3.02143416282136	1.59523350599391	6389	12.4839455353917	6271	12.6147098441152	3021	0.713390841633931	6473	12.4843780986471	5566	12.4426843678658	3231	0.753720462967082	19293	14.0222218305954	24523	14.5819066893088	10530	1.05229553245846	19555	13.9550031596698	26344	14.6852415592608	11990	1.27738234482873
ENSG00000228502	EEF1A1P11	1	96446930	96448318	+	1389	0	NA	0.00195671877267475	0.138644201301771	1.72672672672673	0.788039778760475	1.63812360387193	0.71204421898458	89	6.44131212705864	86	6.44294349584873	25	0.381133876571299	90	6.44241247763938	86	6.44294349584873	28	0.418382836492105	152	7.25661906985779	157	7.3037807481771	14	0.131041397360572	146	7.19126441509367	147	7.20945336562895	16	0.14957867525623
ENSG00000115758	ODC1	2	10439968	10448327	-	8360	0	NA	0.00196456997967788	0.138644201301771	2.18626734477304	1.12846982982734	2.11119566970406	1.07806029665268	13318	13.5660215328411	12757	13.6391145631794	5730	0.658445580138592	13228	13.5664646957372	11834	13.530772085622	5535	0.632684421127023	29116	14.8276934255602	29861	14.8660231723982	1801	0.0907313333888935	27925	14.7604816851807	29073	14.8274419506168	3705	0.197980849250112
ENSG00000130956	HABP4	9	96450169	96491336	+	41168	0	NA	0.00197294792808842	0.138644201301771	1.70232708468003	0.767508262704921	1.58255551979401	0.662256113698774	1031	9.9669750025768	934	9.868822554775	280	0.36414179773648	1036	9.96736954063737	952	9.89633240390994	285	0.395321437210251	1755	10.7377398504017	1460	10.5127404628035	528	0.407053469750274	1638	10.6706734071484	1547	10.5961897561444	215	0.183386937233669
ENSG00000151239	TWF1	12	43793723	43806328	-	12606	0	NA	0.00197680325518062	0.138644201301771	0.71495132706548	-0.484083066410954	0.68105152960335	-0.554164135576985	4006	11.9555744718869	3830	11.9035053104239	560	0.198271861924296	4012	11.9560294194785	4034	11.9783529581651	584	0.212358042750079	2863	11.4791133294759	2801	11.4522412404308	291	0.144600255006791	2731	11.4120525136722	2652	11.3734089602287	248	0.128604224711228
ENSG00000158435	CNOT11	2	101252886	101270316	+	17431	0	NA	0.00201478779937712	0.138644201301771	0.755392564849494	-0.404701511145752	0.720758566884715	-0.472412015295322	7690	12.9008612879287	7837	12.9362698576022	790	0.162556651838589	7776	12.9013253988927	7828	12.9346123281714	1466	0.270825679282224	5808	12.5036495661848	5889	12.5240519187178	155	0.0385594008336784	5604	12.4364061533792	5985	12.5473765634981	986	0.267862210885534
ENSG00000100221	JOSD1	22	38685543	38701556	-	16014	0	NA	0.00201801371803284	0.138644201301771	1.38707286731426	0.472043578974849	1.3238646706483	0.404755653139696	7556	12.8688974802492	7726	12.9156926826154	1111	0.214279833611266	7691	12.8693700102676	7505	12.873828574887	1887	0.349688046480284	10480	13.3499554243842	10770	13.3948645781844	1107	0.155943760328387	10181	13.2827649391153	11570	13.4982259313499	2432	0.376321154729785
ENSG00000070081	NUCB2	11	17208153	17349980	+	141828	0	NA	0.00202522162916547	0.138644201301771	0.725534543779188	-0.462883790102548	0.700905336059076	-0.512708487199719	3183	11.6256892078763	3086	11.5919897676151	426	0.182214679991449	3196	11.6260909296591	3057	11.5783726913608	505	0.223455519638457	2309	11.1704081023008	2317	11.1786648510065	184	0.115292742411728	2239	11.1032383683645	2355	11.2021238238305	503	0.341887230797239
ENSG00000136059	VILL	3	37988059	38007188	+	19130	0	NA	0.0020560160781801	0.139635269545676	1.39244742324406	0.477622854562024	1.32873676663656	0.410055323513386	7072	12.7720760911526	7157	12.8053408284164	1042	0.228737977297385	7160	12.7725369029224	7107	12.7952279660287	1580	0.324290437474974	9847	13.2646158674146	9953	13.281060671677	436	0.0643108338575233	9513	13.1973594010114	10385	13.3423525100878	1784	0.288298300692021
ENSG00000197261	C6orf141	6	49550666	49561907	+	11242	0	NA	0.00208133840084825	0.140242014774026	2.00342999688182	1.00247210052696	1.94461475577355	0.959484373728344	641	9.22425881260908	598	9.22641219278879	248	0.571523087167991	652	9.22480167843758	610	9.25502856981873	283	0.633306711541282	1284	10.2815344310514	1375	10.4262647547021	376	0.458451601773616	1268	10.2145362657729	1477	10.5294305541462	503	0.673866337870522
ENSG00000121486	TRMT1L	1	185118101	185157072	-	38972	0	NA	0.00211489101353879	0.140944296457404	0.497291268323773	-1.00783699504889	0.478792486299851	-1.06252758267069	2092	10.9729949513149	2139	11.0633950812885	616	0.426212302072862	2105	10.973523880812	2054	11.004922678569	685	0.447622475407442	1039	10.0207795758667	1045	10.0306671362469	68	0.0943840893972206	1007	9.95378490169929	1062	10.0539258815311	213	0.321314822390743
ENSG00000167460	TPM4	19	16067021	16103002	+	35982	0	NA	0.00213579683795258	0.140944296457404	1.60730821434159	0.684646603976235	1.53820592381251	0.621248653739539	15767	13.9053354395045	15548	13.9245341791059	3580	0.362378072520689	15749	13.9057838801568	15653	13.9342437295386	3614	0.346125809523855	25341	14.6271156640338	25064	14.6133866136697	1693	0.0957442921262446	24224	14.5598981322629	25472	14.6366812578993	2249	0.137916476799814
ENSG00000254285	KRT8P3	8	61578220	61579668	+	1449	0	NA	0.00215036564923216	0.140944296457404	1.56117055562718	0.642628158274307	1.47704081632653	0.562709693874028	517	8.98339856408254	553	9.11374216604919	110	0.333703653047688	523	8.98400884112828	569	9.1548181090521	129	0.405233828922369	806	9.65443543184241	824	9.68825030913318	59	0.106363443162242	771	9.5869177785673	796	9.63843591399047	82	0.1561570672765
ENSG00000151690	MFSD6	2	190408355	190509205	+	100851	0	NA	0.00215764323277536	0.140944296457404	1.41999235392817	0.505883161434457	1.34994670915864	0.432902456201993	6278	12.5970463034367	6396	12.6431797679255	1021	0.248694071652186	6318	12.597502301689	6313	12.624338545313	1224	0.302941066791512	8913	13.1202827701734	8635	13.0761475280225	525	0.0835050817149756	8527	13.0531215034105	8776	13.0995121919952	850	0.147153910214792
ENSG00000170190	SLC16A5	17	75087727	75106162	+	18436	0	NA	0.00219524860861621	0.141534721426612	1.68800706440753	0.755320941820205	1.6144560870116	0.691048200374511	3624	11.7641410151527	3238	11.6613327527952	1148	0.416948930018321	3684	11.7646851704092	3215	11.6510516911789	1339	0.499335900458193	6116	12.5726975367568	6383	12.6402449362223	665	0.161597091125154	5946	12.505516455047	6713	12.7129568216975	1455	0.386114499694687
ENSG00000125746	EML2	19	45606994	45645602	-	38609	0	NA	0.00219976085339747	0.141534721426612	1.41709962064984	0.502941181802592	1.34876173150866	0.431635508306999	3234	11.6421167196703	3316	11.695663296788	517	0.231651746621218	3225	11.6425342321649	3076	11.5873087283335	449	0.200425253832587	4581	12.1535029702627	4340	12.0838117072529	616	0.188446382122136	4349	12.0862947206009	4411	12.1072170755914	124	0.0414297666444339
ENSG00000115267	IFIH1	2	162267074	162318684	-	51611	0	NA	0.00223143692319208	0.142501351381454	0.629875363403471	-0.666861711336336	0.59963970146693	-0.737832189231197	4632	12.1501789782172	4715	12.2033480029798	891	0.300348305327507	4663	12.1506479831698	4990	12.2851131885015	1073	0.340007826200975	2917	11.5097011379897	2908	11.5063075811003	127	0.0623186081250283	2795	11.442550785972	2955	11.5294305541462	320	0.17100055565236
ENSG00000257084	MIR200CHG	12	6963226	6964447	+	1222	0	NA	0.00226011838671985	0.143263839512306	2.06221198156682	1.04419263970714	1.99316628701595	0.995062077184333	29	4.81236648632631	27	4.8073549220576	13	0.500956531021532	29	4.81627662562389	27	4.8073549220576	14	0.534447884312177	59	5.84830135927286	52	5.7279204545632	20	0.461002959418491	57	5.77907082081888	56	5.83289001416474	25	0.624619596382635
ENSG00000171517	LPAR3	1	84811602	84893206	-	81605	0	NA	0.00228631750235452	0.143858921101262	0.60861955808357	-0.716387399061796	0.574409142065622	-0.799849384187786	1524	10.5454581982374	1533	10.5830827675029	297	0.308588896545757	1540	10.5459503921292	1481	10.5333297323058	377	0.377891405044985	926	9.85355761381002	889	9.79766152585376	79	0.120195013090941	884	9.78623947142875	903	9.82017896241519	67	0.109721756058754
ENSG00000144136	SLC20A1	2	112645939	112663825	+	17887	0	NA	0.00232520721636368	0.144729211339361	3.12474767864352	1.64373969778541	2.84515210092583	1.50850578061124	1321	9.99376437864755	931	9.86418614465428	1030	1.06179160502847	1311	9.99433516025928	1004	9.97297978606629	990	1.04999799430588	4127	11.8486152264376	2932	11.518161355757	2510	0.813750875626397	3728	11.7814244405956	2980	11.5415806599912	1618	0.584169988434964
ENSG00000149657	LSM14B	20	62122461	62135374	+	12914	0	NA	0.00233397454760166	0.144729211339361	0.791200848111025	-0.337884122323055	0.763800852829319	-0.388731564070766	6917	12.7516187277443	6812	12.734074491428	579	0.118415194684557	6942	12.7520786267657	6643	12.6978363579624	823	0.167273935279279	5472	12.4160228773448	5568	12.443202577297	358	0.0956150673566134	5301	12.348890476745	5659	12.4665863377192	1123	0.32487878583654
ENSG00000112941	TENT4A	5	6713432	6757044	+	43613	0	NA	0.00236866379106993	0.145054487428118	0.686991869918699	-0.541635069057055	0.668127200881697	-0.581805299656285	4920	12.2475980207293	4722	12.2054878201506	825	0.224883022009218	4960	12.2480041843496	4562	12.1557669384457	1056	0.292391126105612	3379	11.7047103251169	3630	11.8261512148002	631	0.285249223083453	3313	11.6374031171115	3689	11.8494051009478	1057	0.514730690994562
ENSG00000213370	RANP6	4	173633728	173634371	-	644	0	NA	0.00238715387353229	0.145054487428118	2.55681818181818	1.35434957257974	2.5	1.32192809488736	6	2.70653758488686	5	2.58496250072116	3	0.466847257468728	6	2.69371806392214	5	2.58496250072116	3	0.505071463598324	14	3.82726647722192	12	3.70043971814109	7	0.579260163268707	14	3.75559551356497	13	3.8073549220576	8	0.731091266289785
ENSG00000134824	FADS2	11	61792980	61867354	+	74375	0	NA	0.00239007272110926	0.145054487428118	2.01036148332814	1.0074549358896	1.87044565467516	0.903382049358593	856	9.61876977227751	772	9.59432460392485	362	0.627724530863903	869	9.61950702846135	785	9.61838550225861	387	0.689688888609045	1719	10.7306493204242	1608	10.6519486107234	339	0.274761562390174	1625	10.6635287460874	1672	10.7082217300384	133	0.120112366329579
ENSG00000267056	NA	19	15910582	15911824	-	1243	0	NA	0.00241393200554661	0.145470809256505	1.87600644122383	0.907664781321161	1.81528662420382	0.860197360160477	41	5.33550174519483	38	5.28540221886225	14	0.46912647813086	42	5.33726834492083	39	5.32192809488736	15	0.525655504261779	77	6.25874246283575	79	6.32192809488736	16	0.301420926855614	75	6.19337780330845	85	6.4262647547021	24	0.50431014489161
ENSG00000291156	NA	1	1059687	1066459	+	6773	0	NA	0.00243745955282137	0.145496020498045	1.81080185553347	0.856628690032584	1.73776972492176	0.797236920631156	805	9.56676391558869	779	9.60733031374961	281	0.53099676817002	809	9.56736867858779	687	9.4262647547021	296	0.553286624911462	1456	10.508362391034	1450	10.5028318040667	58	0.0570298742430965	1406	10.4415440107039	1542	10.5915223465707	251	0.272760565104817
ENSG00000043093	DCUN1D1	3	182938074	182985953	-	47880	0	NA	0.0024494690362649	0.145496020498045	0.762328626969511	-0.391515041664233	0.740846071809456	-0.432754275036191	6516	12.663852104835	6492	12.6646694940272	621	0.138005142693124	6564	12.6643369121497	6633	12.695663296788	1012	0.224537591079679	4966	12.2633554127115	5327	12.3793783670713	844	0.258449264670505	4862	12.1961761548785	5414	12.4027456224957	1478	0.487977425676048
ENSG00000260807	CEROX1	16	975761	981596	-	5836	0	NA	0.00246535776100288	0.145496020498045	2.45618838992333	1.2964212198224	2.15758857747224	1.1094197889091	122	6.78925196557481	93	6.55458885167764	66	0.645784705485052	126	6.78876790305957	92	6.53915881110803	82	0.733925835719282	298	8.08829737080496	237	7.89481776330794	164	0.752712733528999	271	8.0219697087401	241	7.91886323727459	103	0.526560348876318
ENSG00000127324	TSPAN8	12	71125085	71441898	-	316814	0	NA	0.00251980639887054	0.147690814281726	1.30943494644447	0.388944387467631	1.24527216531103	0.316461090592678	22239	14.4308472137512	22004	14.4255437512819	2758	0.174389241624319	22368	14.4313040347156	21105	14.3653655651996	3671	0.23435225534574	29119	14.8277027888226	28477	14.7975602094423	1904	0.0930836409598537	27853	14.7604694775	28069	14.7767414433999	2853	0.149200294417844
ENSG00000230124	ACBD6	1	180269653	180502954	-	233302	0	NA	0.00255209873763492	0.148565956790544	1.4900463766287	0.575357234238451	1.37724738457683	0.461787723195896	2113	11.033368675605	2123	11.0525680508042	290	0.196079596165403	2128	11.0338700673725	2069	11.0154150523867	389	0.263084792042895	3148	11.5732194033261	2559	11.3219280948874	1031	0.441625410595561	2930	11.5060484212557	2735	11.4178525148859	460	0.218524181285538
ENSG00000138674	SEC31A	4	82818509	82901166	-	82658	0	NA	0.00259126250351214	0.149826578382659	0.722536509196094	-0.468857607197367	0.695788338999483	-0.523279594441474	10417	13.3329158473652	10262	13.3251648894891	1497	0.207815176600731	10452	13.3333635061057	10165	13.3114645154484	1738	0.236688650851582	7526	12.8771157143237	7613	12.8944388545623	295	0.0568871863152629	7271	12.8099225123112	7737	12.9177450134432	1367	0.286338396464134
ENSG00000167508	MVD	16	88651935	88663161	-	11227	0	NA	0.00261400490594498	0.150127169398046	2.00798712654489	1.00575002002106	1.87260673678331	0.905047953257737	9073	13.0341642954442	6957	12.7644569636199	4167	0.55810674394593	9071	13.0346067918683	8420	13.0397758492337	4083	0.564232414366467	18217	14.110372934099	15262	13.8977509367248	5657	0.420350812067199	16985	14.0431730458423	15739	13.9421479203948	2358	0.193497685704631
ENSG00000198925	ATG9A	2	219219380	219229717	-	10338	0	NA	0.00267395932660098	0.152546660330529	0.735428467019916	-0.443343073318146	0.704846611349133	-0.504618762373198	3649	11.822771222892	3614	11.8197799318385	444	0.186759155961472	3688	11.8232785888026	3749	11.8726748802706	682	0.291339080359124	2682	11.3877891841675	2749	11.4252159032994	172	0.0940656798404842	2598	11.3207280945483	2794	11.4486325677306	547	0.323584162531982
ENSG00000111321	LTBR	12	6375045	6391571	+	16527	0	NA	0.00273442817871898	0.153962260085835	1.27762139816968	0.353460380960372	1.21849961121066	0.285105790737456	9805	13.2518777117761	9681	13.2410893788609	1049	0.152900686545089	9860	13.2523338495628	9223	13.1711767976518	1515	0.213868884778745	12526	13.6121869316349	12329	13.5898851792902	447	0.0510059073872301	12013	13.5449406001726	12411	13.5994479815287	1471	0.181711790507707
ENSG00000155760	FZD7	2	202033855	202038441	+	4587	0	NA	0.00275000942701645	0.153962260085835	0.538439862865731	-0.89314287247664	0.545371003086783	-0.874690099465521	2839	11.4297820345817	2756	11.4288835520102	726	0.357226655402654	2829	11.4302362154618	2664	11.3799198176465	669	0.333861532475628	1528	10.4146459150776	1948	10.9285183752579	753	0.907933261779585	1542	10.3477421883188	2008	10.9722618487333	882	1.13386822548105
ENSG00000123094	RASSF8	12	25958232	26079892	+	121661	0	NA	0.00275274854799997	0.153962260085835	0.604934601664685	-0.725148911101535	0.593083742398711	-0.753692269688573	1794	10.7822094249754	1645	10.6847486204216	379	0.286694324854858	1820	10.7825263396218	1623	10.6653359171852	500	0.379783595055907	1084	10.0166000186726	1269	10.3106127816595	370	0.564016625411682	1078	9.94971723316611	1347	10.3966047811819	480	0.788820339287297
ENSG00000165233	CARD19	9	93096217	93113283	+	17067	0	NA	0.00278112717258731	0.154200327354395	1.44734898833259	0.533412829976941	1.36867030965392	0.45277496674921	903	9.79533192948497	880	9.78299820892041	181	0.270088560771037	915	9.79581176733302	879	9.78135971352466	236	0.364639043529886	1306	10.3497324145636	1352	10.4019461239765	82	0.092288459358087	1251	10.282656013351	1301	10.3465137331656	156	0.185042866498113
ENSG00000277840	NA	12	117002463	117003152	+	690	0	NA	0.00280397193939954	0.154200327354395	1.85073627844712	0.888099332332832	1.84051144010767	0.880106717141323	100	6.58557986747281	91	6.52356195605701	32	0.459876728063703	99	6.58618567938726	98	6.62935662007961	30	0.426520672127409	183	7.48463787740405	195	7.61470984411521	52	0.434459188971929	181	7.41718815595146	198	7.63662462054365	74	0.66286943829127
ENSG00000169220	RGS14	5	177357924	177372596	+	14673	0	NA	0.00282510563443305	0.154200327354395	1.51173708920188	0.596207257888779	1.40199846272098	0.487484767446946	426	8.71910067688081	420	8.7176764230664	72	0.242915762366799	434	8.71963610472511	415	8.70043971814109	117	0.363164838421303	643	9.30902596850291	664	9.37721053038855	134	0.311907456537285	607	9.24166907709635	609	9.25266543245025	70	0.164983611273301
ENSG00000161813	LARP4	12	50392383	50480004	+	87622	0	NA	0.00282908360446685	0.154200327354395	0.633701165551478	-0.658125425838491	0.617728643757406	-0.694954865622854	4942	12.2423868719503	4755	12.2155329997457	1024	0.298032333064732	4951	12.2428283166033	4554	12.1532353386894	1102	0.303818090132351	3131	11.6019963264194	3293	11.6856248397264	455	0.218296972245421	3057	11.5348364413744	3347	11.7090838125503	866	0.448057208091766
ENSG00000131711	MAP1B	5	72107234	72209565	+	102332	0	NA	0.00288429424910891	0.154746546798476	2.34924176286093	1.23219519020526	2.24183844560608	1.16468231644807	2062	10.8000150436824	1917	10.9053870050181	1126	0.816620683341636	2028	10.8004576722456	1890	10.8849336479498	1067	0.761256811868916	4843	12.2148888796437	4290	12.0670981857484	1186	0.335781386199874	4545	12.1477129495065	4360	12.0904432750816	344	0.106752366843063
ENSG00000067334	DNTTIP2	1	93866284	93879918	-	13635	0	NA	0.00288552745911433	0.154746546798476	1.28104400705598	0.357320036702917	1.24308369024193	0.313923428677229	5745	12.4818015908628	5741	12.4873376152072	563	0.140802929985217	5759	12.482249352897	5613	12.4548133485125	709	0.171075600845832	7358	12.8391859943363	7818	12.9327683925409	810	0.164489856289512	7158	12.7719998423404	7961	12.9589151560913	1783	0.392403382685385
ENSG00000152078	TLCD4	1	95117355	95197607	+	80253	0	NA	0.00289335540080751	0.154746546798476	0.719964664310954	-0.474001993713442	0.683661066617826	-0.548646826352119	4000	11.9531932989495	4188	12.0323901688665	538	0.20235288218271	4004	11.9536792608341	4181	12.0299773465896	564	0.209358563140678	2879	11.4814500746505	2818	11.4609677625704	423	0.209932659078084	2736	11.4143587465089	2651	11.3728650601126	259	0.133953808110123
ENSG00000153391	INO80C	18	35452230	35497979	-	45750	0	NA	0.00292256933346409	0.155338144472976	1.83275809340731	0.874016376454568	1.65964851974391	0.730877740058223	1526	10.5235661401072	1505	10.5565060546719	448	0.39648375630882	1552	10.5239895499503	1489	10.5410966153495	539	0.480582933257151	2796	11.3679801606275	2116	11.0478055540076	1210	0.576728680553171	2574	11.3006125557559	2233	11.1254134704833	664	0.351819100475723
ENSG00000112531	QKI	6	163414000	163578592	+	164593	0	NA	0.00299203873477874	0.157817339692919	0.705131692033203	-0.504035371134086	0.671642603601838	-0.574234348746333	6128	12.5645865627678	6111	12.5774288280357	989	0.226337165013863	6123	12.5650159316348	5958	12.5408545321136	942	0.214399089449976	4320	12.0703575599543	4149	12.0188956211216	521	0.170182278332326	4111	12.0032274329175	3970	11.9552866455245	302	0.103660618322717
ENSG00000187017	ESPN	1	6424776	6461367	+	36592	0	NA	0.00302496487012571	0.157817339692919	1.94451482138333	0.959410231251801	1.89567430025445	0.922711113090917	789	9.46509551527322	655	9.35755200461808	431	0.674373783672288	786	9.46566812461104	666	9.38154295118458	430	0.656099767718462	1534	10.5803711161131	1565	10.612868497291	133	0.126425572665538	1489	10.513137541359	1591	10.6366246205436	344	0.355425018414319
ENSG00000121413	ZSCAN18	19	58083838	58118427	-	34590	0	NA	0.00307302052451593	0.157817339692919	1.40579230841916	0.491383466567858	1.35059220073967	0.433592131523615	1411	10.4434095353261	1368	10.4189067312579	245	0.249921980130224	1424	10.4439547920214	1352	10.4019461239765	325	0.315007562927735	1983	10.9510733676865	2054	11.004922678569	152	0.112496207094701	1922	10.8840761518232	2119	11.0498485494506	420	0.339212121051244
ENSG00000267801	NA	17	75876372	75879546	+	3175	0	NA	0.00312631621605328	0.157817339692919	2.35955056179775	1.23851208669972	2.25490196078431	1.17306470897288	24	4.44568570854748	26	4.75488750216347	12	0.796267685296404	24	4.43403689402485	24	4.64385618977472	12	0.836915976897116	55	5.79488295401747	59	5.90689059560852	9	0.236158359185878	53	5.72798182391908	47	5.58496250072116	11	0.27444160611679
ENSG00000106367	AP1S1	7	101154456	101161596	+	7141	0	NA	0.00312690967525085	0.157817339692919	1.31465128852045	0.394680175154122	1.25362210604929	0.326102525260155	2220	11.1061655471145	2246	11.1337844091799	279	0.180785837947122	2232	11.106628372679	2185	11.0940776856719	363	0.236115169399783	2917	11.5097936492728	2959	11.5313814605163	131	0.0650334163606624	2797	11.4425791055781	2977	11.5401280385821	339	0.181627114632079
ENSG00000042493	CAPG	2	85394753	85418432	-	23680	0	NA	0.00313001820272687	0.157817339692919	1.43975996902826	0.525828311419572	1.36430900136419	0.448170436332814	8610	13.0476923122189	8065	12.9776376904059	1652	0.27276182598593	8650	13.0481414984152	8786	13.1011549786005	1790	0.311932959072387	12395	13.5921252313249	12164	13.5704486998258	1335	0.153804275156438	11800	13.524894462351	12023	13.5536292939164	701	0.0868554626689397
ENSG00000171067	C11orf24	11	68261338	68272001	-	10664	0	NA	0.00313085126819127	0.157817339692919	1.76735747418824	0.821593875813962	1.66338582677165	0.734122844397381	1782	10.7309834282553	1804	10.8177831217745	525	0.484622035328381	1795	10.7314129708604	1748	10.7723145739217	567	0.517777834999321	3149	11.6107204051435	2883	11.4938554492408	472	0.208086172235562	2985	11.5434486112865	2941	11.5225815312548	86	0.0409124168677082
ENSG00000164442	CITED2	6	139371807	139374648	-	2842	0	NA	0.00317045829604933	0.157817339692919	0.471272697990901	-1.08536599005446	0.446474848827165	-1.16334918828517	4967	12.1948952783524	4439	12.1163439612375	1776	0.510014397832754	5016	12.1953472550263	4543	12.1497471195047	1903	0.555609331573856	2340	11.1831917255742	2492	11.2836671674915	324	0.208044929319165	2239	11.1159375213923	2038	10.9936460600166	381	0.23506671129178
ENSG00000237753	SLC20A1-DT	2	112641832	112645720	-	3889	0	NA	0.00318020106649711	0.157817339692919	1.98420533070089	0.988561327265153	1.82608695652174	0.868755466721747	68	6.00670250902689	59	5.90689059560852	27	0.521807578127388	69	6.00742672157818	64	6.02236781302845	31	0.607033283712156	133	7.01853913443269	130	7.03342300153745	42	0.45669028894509	125	6.95468840183958	140	7.13955135239879	26	0.32019202280565
ENSG00000119986	AVPI1	10	97677424	97687241	-	9818	0	NA	0.00319788017161869	0.157817339692919	1.55953592509668	0.641116786672862	1.44665969933274	0.532725593725808	1638	10.6433622169124	1535	10.5849625007212	400	0.318875159115986	1659	10.6439208910735	1515	10.5660540381711	472	0.400999275438972	2553	11.2932432394225	2220	11.116993677547	607	0.324738330589631	2398	11.2259572346962	2348	11.1978309980122	174	0.102758322684627
ENSG00000074527	NTN4	12	95657807	95791189	-	133383	0	NA	0.00322657247064702	0.157817339692919	0.595652113671317	-0.747458113891893	0.57107352433552	-0.808251593842831	4812	12.1930037764325	5045	12.3009244909763	1138	0.355897376317488	4828	12.193444364253	4701	12.199058823653	1188	0.378391584062083	2865	11.4833891992802	2907	11.5058115539196	156	0.0790655223737451	2756	11.4160916266569	2737	11.4189067312579	452	0.237277061318479
ENSG00000054598	FOXC1	6	1609915	1613897	+	3983	0	NA	0.00322777102570042	0.157817339692919	1.57814432989691	0.658229153706643	1.50905678851175	0.5936470980864	808	9.61019766511855	736	9.52552080909507	231	0.390575234451206	817	9.61071061994735	756	9.56414948998573	252	0.45552459944076	1275	10.315771048601	1285	10.3286749273279	66	0.0741518271554758	1232	10.2486984101502	1356	10.4062050054189	236	0.294984663332462
ENSG00000175592	FOSL1	11	65892049	65900573	-	8525	0	NA	0.00323336828247746	0.157817339692919	2.92938524340462	1.55059793449481	2.88077805044857	1.52645851233673	3283	11.3666186497199	2631	11.3619437737352	2131	1.04942984043905	3314	11.3671134902602	2843	11.4737057496194	2151	1.08233015843767	9615	13.1696985551227	11092	13.4373619614444	3149	0.537656259435352	9547	13.1025290989792	11916	13.540733475261	4130	0.7621357306789
ENSG00000177169	ULK1	12	131894622	131923150	+	28529	0	NA	0.00325073154421403	0.157817339692919	0.641623356771629	-0.640201434258386	0.618888616398473	-0.692248309080941	10467	13.3243827667995	10358	13.3385971195745	2152	0.304036748916389	10602	13.3248385673036	9756	13.2522219129384	2888	0.378078839008439	6715	12.7019604111523	7007	12.7747870596012	1010	0.225154378493134	6560	12.6347429548349	7121	12.7980667203631	1890	0.454443458672979
ENSG00000134352	IL6ST	5	55935095	55995022	-	59928	0	NA	0.00325241184261515	0.157817339692919	0.691926142997425	-0.531310043756504	0.674200214801115	-0.568751007920543	17244	14.0543436997766	17533	14.0978675326278	2839	0.250699734370173	17194	14.0547976079794	18145	14.1473639434093	2423	0.221185604163421	11931	13.5380887125224	12380	13.5958402237282	1124	0.139513786705977	11591	13.4709076558446	12582	13.6191883056726	2750	0.369125576830114
ENSG00000225969	ABHD11-AS1	7	73734994	73736161	+	1168	0	NA	0.00326429062962846	0.157817339692919	1.61525518788559	0.69176210870468	1.55883993307306	0.640472794862178	119	6.86435194686807	113	6.83289001416474	30	0.356971808351518	120	6.86328057600284	114	6.84549005094437	32	0.399050452204028	191	7.5792734795315	194	7.60733031374961	21	0.157736800207615	185	7.51209631991079	208	7.70735913208088	44	0.368138601386814
ENSG00000182379	NXPH4	12	57216794	57226449	+	9656	0	NA	0.00329611386747236	0.158427818913348	0.652853792025019	-0.615168161520223	0.622334238076774	-0.684238475779549	171	7.40614941939134	165	7.37503943134692	28	0.221561012193	172	7.40661184142678	172	7.43462822763672	36	0.291147628669201	110	6.79754186092508	113	6.83289001416474	6	0.0724113308256901	106	6.73059204397969	106	6.74146698640115	16	0.217563872383389
ENSG00000168002	POLR2G	11	62761565	62766710	+	5146	0	NA	0.00331394508877797	0.158427818913348	1.28346336239865	0.360042113490122	1.21889114553336	0.285569290181685	2179	11.0825433844615	2205	11.1072170755914	227	0.154749738109786	2199	11.0830198592737	2214	11.1130909834424	376	0.254411225670911	2796	11.4487627505689	2754	11.4278366034585	110	0.0560324454296627	2680	11.3815822584418	2799	11.4512111118323	312	0.173338952291308
ENSG00000147119	CHST7	X	46573765	46598496	+	24732	0	NA	0.00336109357031268	0.158682120028642	1.57466928757371	0.655048865262719	1.46456692913386	0.550474124335866	1255	10.2577500914195	1270	10.311748315005	293	0.338742910300527	1270	10.2582580555121	1309	10.3553510964248	354	0.411363085455172	1975	10.9272413318592	1787	10.8041310211833	427	0.29773407814647	1859	10.8599894509724	1816	10.8273427042341	90	0.0686262536910817
ENSG00000286835	NA	9	96416724	96417377	-	654	0	NA	0.00337430587609293	0.158682120028642	3.46153846153846	1.79141337818858	3.36538461538461	1.75077139369124	3	1.81712793350091	2	1.58496250072116	4	1.06047374029622	3	1.81173326714201	2	1.58496250072116	4	1.05993570902	11	3.56275010304439	10	3.4594316186373	3	0.305861592436222	11	3.51208240522938	10	3.4594316186373	4	0.371293213973486
ENSG00000164327	RICTOR	5	38937920	39074399	-	136480	0	NA	0.00337489461340675	0.158682120028642	0.625842540914417	-0.676128367468134	0.605208346325098	-0.724496211234235	5292	12.3368941426297	4810	12.2321210840822	1193	0.316588410380087	5345	12.337370108651	5120	12.3222098437489	1464	0.374991412326512	3311	11.6815866450948	3597	11.8129794712515	501	0.22931629035792	3234	11.6144856711088	3661	11.8384160757973	921	0.456927759922918
ENSG00000179085	DPM3	1	155139891	155140595	-	705	0	NA	0.00345708003694915	0.160821648533809	1.59277254782873	0.671540260869282	1.5012070006035	0.586122923096922	659	9.31847635271112	621	9.2807707701306	175	0.382255741973	663	9.31919802642628	683	9.4178525148859	189	0.418560586794103	1048	10.0251170918125	960	9.90839262077375	153	0.202172714325678	994	9.95805978165151	976	9.93221475196838	33	0.0460503082376582
ENSG00000131931	THAP1	8	42836674	42843325	-	6652	0	NA	0.0034750471998702	0.160821648533809	0.579914690753983	-0.786087408920104	0.561432058584215	-0.83281664870713	1063	10.0177168356419	1047	10.0334230015375	248	0.342567575038916	1065	10.0180632431468	1077	10.0741414627525	260	0.3539177480156	615	9.26396528644063	634	9.31061278165953	53	0.125772462769813	597	9.19724936261611	667	9.38370429247405	134	0.349184729464958
ENSG00000065883	CDK13	7	39950121	40099580	+	149460	0	NA	0.00348785495145271	0.160821648533809	0.780495597841522	-0.357537599763122	0.748696910518847	-0.41754629367596	9389	13.1900746006247	9210	13.169142076888	942	0.146561447743199	9490	13.1905353799114	8807	13.1045987535644	1748	0.257534280998352	7327	12.8365799317017	7544	12.881305185414	541	0.108616359418156	7104	12.7694060041326	7667	12.9046346216682	1556	0.338201485391746
ENSG00000131981	LGALS3	14	55124110	55145423	+	21314	0	NA	0.00352336877423144	0.160821648533809	1.42799167280945	0.513987566459777	1.33585438402631	0.417762754149809	41150	15.3085804619093	39893	15.283884163061	7253	0.246629365347302	41508	15.3090364958523	39973	15.2867743228714	9293	0.311735177513083	58761	15.8256902903899	53164	15.698189171447	11341	0.266470794800796	55448	15.7584712384649	55118	15.7502620936416	1609	0.0416867395286927
ENSG00000119938	PPP1R3C	10	91628442	91633071	-	4630	0	NA	0.0035291361513453	0.160821648533809	0.26629399840285	-1.90890818069112	0.248992602393697	-2.00582521463604	1085	9.92381568239493	889	9.79766152585376	462	0.783983652627495	1108	9.92443004836682	893	9.80413102118332	529	0.845033601814514	288	8.15886720030712	309	8.27612440527424	51	0.26843807243222	275	8.09275437555491	259	8.02236781302845	51	0.258714327389519
ENSG00000160789	LMNA	1	156082573	156140081	+	57509	0	NA	0.00353315908561561	0.160821648533809	1.68616733220027	0.753747713834327	1.59987925158343	0.677963024040463	35577	15.0518973779435	30408	14.8922107536701	11674	0.445687538509448	35777	15.0523548152351	32179	14.9738767056108	12002	0.480748853302483	59988	15.8691164041081	57834	15.8196552121461	5031	0.118598509502845	57238	15.8018880819791	58776	15.8429641047249	4322	0.111077895708647
ENSG00000142657	PGD	1	10398592	10420511	+	21920	0	NA	0.003590763881042	0.162578910974274	1.36433028600931	0.448192943706435	1.31564968977369	0.395775402367984	14979	13.8530327689693	14551	13.8289298276515	2407	0.234817738998669	14935	13.8534929110594	15070	13.8794875262248	2017	0.204184097992788	20435	14.3185990862031	20639	14.3331553503106	418	0.0296695411021049	19649	14.2513791320533	20279	14.3077700318907	2890	0.218787622429757
ENSG00000128298	BAIAP2L2	22	38084652	38111015	-	26364	0	NA	0.00368717640894799	0.16395205269299	1.59408377729389	0.672727452358711	1.51423036676381	0.598584705789677	7746	12.8775415743281	8411	13.0382331347318	1820	0.370767435442042	7709	12.8779889402361	7783	12.9262959947811	1677	0.334378156394857	12347	13.5780442728315	11372	13.4733252418918	2154	0.242092773479054	11672	13.5108352729704	11659	13.5092801680879	123	0.0150689735438093
ENSG00000184860	SDR42E1	16	81988855	82011481	-	22627	0	NA	0.00371591148456584	0.16395205269299	1.64038469026204	0.71403418414347	1.52941630040867	0.612981155415583	1712	10.6938776814618	1712	10.742309436084	451	0.399423274555547	1729	10.6944154871857	1799	10.813781191217	487	0.465298435612752	2808	11.4346440720861	2470	11.2708792953288	607	0.29644479918904	2644	11.3674761471081	2627	11.3597495603223	143	0.0775822313705826
ENSG00000118260	CREB1	2	207529737	207605988	+	76252	0	NA	0.00376286414056349	0.16395205269299	0.692684826685606	-0.529729023053868	0.678481591584724	-0.559618421600941	5820	12.4891899330844	5940	12.5364900731992	925	0.237637731052737	5831	12.4896560745746	5898	12.5262546938286	985	0.251607453725991	4030	11.957024975524	4417	12.1091777033553	786	0.300783885699998	3955	11.8899141417053	4489	12.1324997296285	1285	0.529566560967701
ENSG00000036257	CUL3	2	224470150	224585397	-	115248	0	NA	0.00377657082723722	0.16395205269299	0.758028410812266	-0.399676173443713	0.732773814519513	-0.448560144861104	7922	12.9419814344788	7658	12.9029403231283	945	0.175546472517876	7943	12.9424180269383	7884	12.9448950396779	1115	0.203040815757154	6004	12.5494202483779	6197	12.5975870395862	430	0.105327178885137	5820	12.4822023909692	6298	12.6209070958853	1261	0.334806860372995
ENSG00000266472	MRPS21	1	150293861	150308979	+	15119	0	NA	0.0037787724092808	0.16395205269299	1.32663950329841	0.407776390707662	1.24852260022361	0.320221936552801	2062	10.9989072183686	1998	10.9650627567446	272	0.185844357878193	2087	10.9993296451551	2031	10.9886846867722	446	0.292342996218607	2734	11.4127485014053	2635	11.3641346550081	271	0.139766301098776	2605	11.3455765932605	2678	11.3874788658424	161	0.0902585247354212
ENSG00000149573	MPZL2	11	118253416	118264536	-	11121	0	NA	0.00382824852955932	0.16395205269299	0.677858107170345	-0.560944782448271	0.638849628993993	-0.646451702109499	5284	12.3458642657209	5125	12.3236177632916	930	0.262658387396374	5283	12.3463051270247	5151	12.3309168781146	918	0.258286705689687	3581	11.7840590077509	3270	11.6755160440828	794	0.30667975457331	3374	11.7169555009751	3513	11.7788984760084	292	0.127919918677458
ENSG00000175701	MTLN	2	110211529	110245420	-	33892	0	NA	0.00384133553697122	0.16395205269299	1.47358541163851	0.559330684062952	1.39433987451609	0.479582265305102	497	8.93374410943261	488	8.93369065495223	105	0.282634447506755	499	8.93421921850445	465	8.86418614465428	119	0.308047996435572	732	9.50971238871047	712	9.47775826644389	92	0.176927826294678	695	9.44265762634184	700	9.45327063401062	32	0.0651377708555208
ENSG00000104976	SNAPC2	19	7920338	7923250	+	2913	0	NA	0.00384460361160593	0.16395205269299	1.34061833688699	0.422898572177513	1.28640295846266	0.363342629535647	1001	9.95459239332539	994	9.95855271543101	143	0.202776614023759	1010	9.95497617718219	960	9.90839262077375	202	0.281358341372227	1340	10.3874034650882	1369	10.4199601778479	87	0.0946512607370567	1298	10.3203753658352	1432	10.4848228942621	268	0.318969140549923
ENSG00000127418	FGFRL1	4	1009936	1026898	+	16963	0	NA	0.00385084576963344	0.16395205269299	1.56960854092527	0.650404797024658	1.51382720603885	0.598200540054358	4683	12.1443191829826	4269	12.0600203545079	1302	0.385422625492836	4698	12.14479158366	4254	12.0549434165733	1324	0.407679346659615	7350	12.8422082173154	7371	12.8478403556307	412	0.0811075018486083	7112	12.7749691543526	7491	12.871135184243	1442	0.308162025137028
ENSG00000159214	CCDC24	1	43991359	43996528	+	5170	0	NA	0.00385487548801202	0.16395205269299	1.47103274559194	0.55682936173706	1.38633706363788	0.471278066218847	397	8.61377501558574	387	8.59991284218713	74	0.266264793555908	399	8.61442253033261	414	8.69696752623429	83	0.307596720453351	583	9.17896022439745	542	9.08480838780436	90	0.214252143638164	552	9.11192614672651	551	9.10852445677817	8	0.0184664665615655
ENSG00000137710	RDX	11	109864295	110296712	-	432418	0	NA	0.00390749972612018	0.16395205269299	0.729686132695126	-0.454652058534698	0.703826342899191	-0.506708582421279	6323	12.6121561773849	6307	12.6229669447905	959	0.209310126517858	6342	12.6126134718982	5967	12.5430318202552	1059	0.237224598118682	4613	12.1704457569835	4667	12.1885888457073	244	0.0768611314551125	4463	12.1031816565426	4743	12.211888294546	895	0.305870004346485
ENSG00000135837	CEP350	1	179954674	180114880	+	160207	0	NA	0.00391324164730322	0.16395205269299	0.57653020349303	-0.794531904550307	0.545698390621896	-0.873824305978409	6657	12.650745350706	6508	12.6682201988889	1876	0.390808288952114	6711	12.6511924787416	6362	12.6354914062517	2139	0.425980571090874	3837	11.9021329768284	3724	11.8630247102369	355	0.130916032296258	3661	11.8348478979482	3611	11.8185821774809	317	0.123967089842177
ENSG00000174669	SLC29A2	11	66362521	66372214	-	9694	0	NA	0.00392850939291935	0.16395205269299	2.08526778312054	1.0602326616428	1.91227134771553	0.935287253563255	1608	10.5232603951268	1509	10.5603328342124	691	0.641588517974435	1625	10.5235464094455	1516	10.567005370247	734	0.682915901167528	3353	11.6517861094289	2682	11.3896313392605	1237	0.49532727499735	3107	11.5846553849799	2789	11.4460494067166	607	0.269113281485312
ENSG00000119632	IFI27L2	14	94127779	94130253	-	2475	0	NA	0.00396205943171664	0.16395205269299	1.46002544280262	0.54599351012265	1.38391118036619	0.468751353554724	681	9.38561135966795	650	9.34651373316563	144	0.294493218832766	685	9.38607895081926	701	9.45532722030456	153	0.333601733891136	994	9.95284847357324	990	9.95274124718649	104	0.150385750315417	946	9.88534067754203	958	9.90538700501813	67	0.102018447626798
ENSG00000141744	PNMT	17	39667981	39670475	+	2495	0	NA	0.00397667048104794	0.16395205269299	1.60591471801926	0.68339528067743	1.51068158697864	0.595199609347548	194	7.56368571891494	202	7.66533591718518	50	0.361948661280777	197	7.56423826497379	193	7.59991284218713	61	0.438964138137808	310	8.27421309654229	331	8.37503943134693	40	0.189796227583427	296	8.20752176947267	285	8.15987133677839	36	0.170332209901379
ENSG00000139289	PHLDA1	12	76025447	76031776	-	6330	0	NA	0.00398628902018941	0.16395205269299	1.98603128088385	0.989888346139501	1.88669857019508	0.915863948099115	13559	13.619120438702	13225	13.6910891862365	4805	0.624561072226359	13666	13.61957838812	14439	13.8177831217745	4879	0.670784258167993	26927	14.715368613708	27146	14.7285051549544	1482	0.0799161257917851	25783	14.6481481975253	27231	14.733015321686	2823	0.1635370764233
ENSG00000127993	RBM48	7	92528773	92540481	+	11709	0	NA	0.00398848518531242	0.16395205269299	0.594187208527648	-0.751010547257563	0.574920036086279	-0.798566785028939	801	9.61214259353309	759	9.56985560833095	183	0.32544881908953	813	9.61265581261166	705	9.46352437327118	241	0.411925641437385	475	8.86991659984268	520	9.02513956227851	101	0.329153526111638	466	8.80226256440399	528	9.04712391211403	159	0.556880173934826
ENSG00000135404	CD63	12	55725323	55729707	-	4385	0	NA	0.00398989906186164	0.16395205269299	1.30947295471338	0.388986263198383	1.24149666063929	0.312080380978617	36362	15.1387248564671	35961	15.1341856370494	4777	0.187843061057539	36574	15.1391851112401	34428	15.0713366575821	6241	0.244122054715101	47615	15.5353187152643	46575	15.5072991241228	4286	0.12820169209985	45405	15.4680961945009	47208	15.5267743030692	3233	0.104981286504094
ENSG00000166130	IKBIP	12	98613405	98645113	-	31709	0	NA	0.00400480235924166	0.16395205269299	0.714651901978878	-0.484687400655727	0.666079414554818	-0.586233899341321	1951	10.9162730405815	1810	10.8225708309502	286	0.208223389908705	1968	10.9166621520137	2102	11.0382331347318	382	0.289133585254949	1393	10.4165113951881	1276	10.3185428097027	348	0.346752567312583	1310	10.3493517860329	1371	10.4220647661728	152	0.172607163886868
ENSG00000185920	PTCH1	9	95442980	95517057	-	74078	0	NA	0.0040442061914475	0.16395205269299	0.43425952449155	-1.20337060338166	0.428628962660376	-1.22219875799756	1164	10.0942684507741	1064	10.0566377151132	449	0.522980534149603	1159	10.0947914709485	1028	10.007027266894	414	0.512097355803061	504	8.95481764358996	545	9.09275714091985	113	0.344950691204171	496	8.88815201554315	586	9.19721669311005	170	0.567133785970867
ENSG00000126456	IRF3	19	49659569	49665875	-	6307	0	NA	0.00405003642771385	0.16395205269299	1.40181343785788	0.487294359201102	1.33758370470613	0.419629176811593	5647	12.4398933323823	5498	12.424953571261	1091	0.266469003003674	5715	12.4403537280353	5296	12.3709597932974	1393	0.354468667882467	7915	12.9494179658201	7895	12.9469062744564	375	0.0682564777359923	7643	12.8821567577818	8434	13.0421723531749	1412	0.284125833367835
ENSG00000213722	DDAH2	6	31727038	31730617	-	3580	0	NA	0.00405056910017568	0.16395205269299	1.33109345212254	0.412611862144529	1.257763103745	0.330860220121881	7064	12.7729062846278	6714	12.7131716843148	1015	0.203436936113365	7128	12.7733700339229	7078	12.7893298600924	1431	0.2818795263521	9402	13.1949051571933	8945	13.1270270430046	866	0.129679301073451	8964	13.1276960378924	9091	13.1503819688178	628	0.102148390257693
ENSG00000141741	MIEN1	17	39728496	39730532	-	2037	0	NA	0.00406281600176971	0.16395205269299	1.28454922048767	0.361262171510036	1.22493564767567	0.292705958845934	64292	15.9625040259338	64138	15.9689142402469	7756	0.175142894831434	64541	15.9629585151991	62386	15.9289578158573	9638	0.215234229842864	82586	16.3323352230165	81392	16.3126171040221	4297	0.0743786601883776	79057	16.2651165144338	82718	16.3359311243928	8284	0.155989015987094
ENSG00000104783	KCNN4	19	43766533	43780976	-	14444	0	NA	0.00408091261807195	0.16395205269299	2.25599453571557	1.17376357336366	2.09341919759134	1.06586123358622	5563	12.2812973609143	6225	12.6040898614692	2517	0.731172217335115	5580	12.2817806965937	5821	12.5072991241228	2591	0.736309138391568	12550	13.5684594330722	10696	13.3849186255238	4079	0.441742417649402	11680	13.5012161395217	10870	13.4081970364449	1780	0.21225339283621
ENSG00000213235	EEF1A1P16	12	16990670	16992083	+	1414	0	NA	0.0041002985370211	0.163961118074165	1.70254403131115	0.767692109798469	1.611328125	0.688250309133178	34	5.09820063914753	33	5.08746284125034	9	0.320521125846398	34	5.10333813447436	34	5.12928301694497	8	0.312495277810515	57	5.84541573856271	59	5.90689059560852	10	0.235804413842328	54	5.77702771136586	52	5.7279204545632	6	0.135977622311959
ENSG00000254783	NA	11	86283927	86284668	+	742	0	NA	0.00419867595772664	0.16652847948322	0.334158415841584	-1.58139588570096	0.302663438256659	-1.72421368675736	27	4.66423878046461	25	4.70043971814109	14	0.653818653235104	28	4.6700520397745	27	4.8073549220576	14	0.722539577353256	8	3.16395103210989	8	3.16992500144231	1	0.161047169492792	7	3.04309433898166	7	3	2	0.259979285882973
ENSG00000168769	TET2	4	105145875	105279816	+	133942	0	NA	0.00420342305132982	0.16652847948322	0.653914936630122	-0.612825117395622	0.631576226054135	-0.662971228944644	2572	11.3030240703506	2558	11.3213644320394	494	0.290750880648248	2579	11.3034809139868	2496	11.2859801059282	494	0.318718126889249	1681	10.7138843760828	1674	10.7099453802325	111	0.0947791694654104	1628	10.6467081328577	1701	10.733015321686	343	0.318964099168952
ENSG00000197885	NKIRAS1	3	23889951	23946591	-	56641	0	NA	0.0042487634066988	0.167549054116097	0.636890287512516	-0.650883223652024	0.621700670566415	-0.685707959920128	932	9.84031089370026	892	9.80251636512122	187	0.278623438267675	935	9.84085994330832	933	9.86727873970966	193	0.298611921244608	593	9.19355467280903	617	9.27146302790437	118	0.298148920648347	580	9.12597345268357	663	9.37503943134693	184	0.513648989469132
ENSG00000160161	CILP2	19	19538248	19546659	+	8412	0	NA	0.00427015273117527	0.167620094608516	1.75188654696851	0.808909348326231	1.66339997386646	0.734135114465092	1025	9.92065738833372	1025	10.0028150156071	348	0.511372180180448	1020	9.92109939527569	1023	10	341	0.485539773215419	1794	10.7956003698867	1709	10.7397806097733	316	0.248008599096806	1696	10.7286736390377	1708	10.7389366816761	48	0.0406537353324299
ENSG00000092820	EZR	6	158765741	158819368	-	53628	0	NA	0.00429992094842508	0.168017888597739	1.47907040829675	0.564690730789123	1.40914084313636	0.494815815720976	86125	16.3593773215978	75872	16.2112989622112	19808	0.32581643094359	87388	16.3598331755431	90148	16.4600238678455	25039	0.414884158631785	127384	16.9577156283401	129758	16.9854750808818	6107	0.0700400258896818	123141	16.8904958148757	134098	17.0329389532868	23712	0.296422816837798
ENSG00000142733	MAP3K6	1	27355184	27366961	-	11778	0	NA	0.00432238980730728	0.168128142888056	1.40687598993758	0.492495166821166	1.33305724277563	0.414738732486442	716	9.46400492696025	732	9.51766938813381	124	0.257097457124069	724	9.46451067540672	696	9.44501484586842	170	0.347433145154467	1006	9.97374746708333	1023	10	58	0.0841667756164134	965	9.90663614685472	956	9.90237511448603	131	0.194556144325589
ENSG00000165322	ARHGAP12	10	31805398	31928876	-	123479	0	NA	0.00438425249604335	0.169762769039137	0.70445575158115	-0.505419004362771	0.682765776813508	-0.550537348851566	7010	12.7569783787134	6994	12.7721083420521	1184	0.23615769665935	7067	12.7574323243656	6568	12.6814580502103	1545	0.2976001025561	4937	12.2564508837903	5289	12.3690520070014	793	0.243598261989222	4824	12.1892701196144	5581	12.4465664090661	1399	0.468233542555445
ENSG00000171612	SLC25A33	1	9539465	9585173	+	45709	0	NA	0.00443106069651352	0.170129182259995	1.68121590023383	0.749505006070771	1.60068578553616	0.678690134750637	428	8.66595527090404	402	8.65463602852797	155	0.478652846787486	428	8.66683931914059	388	8.60362634498619	148	0.486198638133409	718	9.48376209040225	683	9.4178525148859	83	0.160862080810072	684	9.41720646626951	670	9.39016895620018	46	0.0938433563757336
ENSG00000107643	MAPK8	10	48306639	48439360	+	132722	0	NA	0.0044461922097957	0.170129182259995	0.746412340206416	-0.421955256865654	0.726321647189761	-0.46131951630544	2978	11.5312852499331	3044	11.5722265127937	345	0.169890419310092	2995	11.5317132533869	2954	11.5289424150649	482	0.229516961901599	2222	11.1013701431826	2387	11.2215871212648	399	0.273915903621893	2174	11.0340508505129	2552	11.3179778224071	665	0.497646348837953
ENSG00000169905	TOR1AIP2	1	179839967	179877803	-	37837	0	NA	0.00445423111157194	0.170129182259995	0.609946357914863	-0.71324572528254	0.598401275816167	-0.740814843773286	10042	13.2567973033837	10058	13.2961992685149	2216	0.350321338957452	10116	13.2572600447701	9649	13.2363132270428	2600	0.389786749151613	6124	12.5416759909715	6790	12.729408316984	1634	0.422363261682439	6053	12.474427880346	6901	12.7527987584355	2352	0.651840011129819
ENSG00000154781	CCDC174	3	14651762	14672659	+	20898	0	NA	0.00447323965643123	0.170129182259995	0.774940173496859	-0.367843158346928	0.73790592256818	-0.438491199598896	1783	10.793905605764	1692	10.7253662578956	185	0.145003467616875	1794	10.7944479622268	1712	10.742309436084	276	0.218023952237239	1381	10.4313679308501	1363	10.4136279290242	58	0.0596271148019968	1323	10.3641552840938	1385	10.4367115421372	151	0.169991737364604
ENSG00000267221	C17orf113	17	42038232	42050601	-	12370	0	NA	0.00451323394112032	0.170890756632596	1.65389527458493	0.725867885282876	1.56790437436419	0.648837572949621	261	7.97542746349759	270	8.08214904135387	77	0.425660006381299	262	7.97591112962411	254	7.99435343685886	88	0.431311860584232	431	8.74721471376438	420	8.7176764230664	51	0.16775597617463	410	8.67949243562031	392	8.61838550225861	36	0.122187699498494
ENSG00000272808	GCAWKR	15	100849831	100876836	+	27006	0	NA	0.00457569300504781	0.172492488594593	1.91821317129249	0.939763056162802	1.75810678021618	0.814022696539355	406	8.6011955775205	416	8.70390357344466	126	0.464156803445315	407	8.60201918046704	429	8.74819284958946	131	0.472923151375434	778	9.50808873421556	622	9.283088353024	364	0.631797207015491	715	9.44027436104641	668	9.38586240064146	216	0.42842056626478
ENSG00000108828	VAT1	17	43014607	43025123	-	10517	0	NA	0.00460930128147107	0.17299396616158	1.58321453163035	0.662856759422535	1.5291156858937	0.612697558531	20623	14.2769738596098	18986	14.2127243531238	6188	0.404114123693127	20596	14.2774340305154	19972	14.285763425404	5720	0.406218597443842	32649	14.9939707800973	32239	14.9765641234153	1360	0.0595804216630556	31493	14.9267560184222	34633	15.0799013985286	5518	0.26850461581179
ENSG00000188994	ZNF292	6	87151803	87265943	+	114141	0	NA	0.00462942733595113	0.17299396616158	0.534783671473967	-0.902972678527081	0.511231717233069	-0.967950749847781	6818	12.6701840380436	7089	12.7915699121269	2096	0.453068823923901	6805	12.6706598229276	6608	12.690216280422	2100	0.435148817952134	3645	11.8286517186717	3485	11.7673568541257	320	0.123514324355777	3478	11.7614432574631	3494	11.7710767402628	275	0.114428026910915
ENSG00000133884	DPF2	11	65333843	65354262	+	20420	0	NA	0.00467357140076167	0.173323871128802	0.687330923640001	-0.540923225908512	0.671406897488734	-0.574740736699565	5865	12.4977903194677	5774	12.4956052311908	996	0.255334639021406	5888	12.4982811082069	5713	12.4802853209364	1109	0.286747325912269	4030	11.9571731622286	4437	12.115693952197	783	0.299716337872544	3952	11.8898953347323	4600	12.1677317411032	1269	0.526131837657093
ENSG00000135424	ITGA7	12	55684568	55716404	-	31837	0	NA	0.00469625786853236	0.173323871128802	1.44363652786559	0.529707552853072	1.34213908957936	0.424534189755945	1476	10.5046590544413	1455	10.5077946401987	278	0.27294175097965	1504	10.5051682051018	1368	10.4189067312579	436	0.384735852686159	2130	11.0464365663254	2013	10.9758479680068	327	0.214861459540394	2018	10.9790944506168	2017	10.9787104591064	29	0.020011703903053
ENSG00000173517	PEAK1	15	77100656	77420144	-	319489	0	NA	0.00470667964798768	0.173323871128802	0.702150252190072	-0.510148310946005	0.674126049192982	-0.568909720775174	9543	13.2002620468994	9809	13.2600374211066	1599	0.253596670892796	9587	13.200706250832	9863	13.2679570844028	1795	0.293832338582551	6700	12.7097948698873	6751	12.7210991887072	166	0.035738814505761	6462	12.6425466452278	6944	12.7617589788688	1113	0.262570182904123
ENSG00000170017	ALCAM	3	105366909	105576900	+	209992	0	NA	0.00471927336892712	0.173323871128802	0.639428666334496	-0.645144671614147	0.627483255073173	-0.672351134860169	27697	14.7241749079461	29063	14.8269456504155	5838	0.330038799878463	27501	14.7246256377112	26289	14.6822265215054	4956	0.266746087796903	17709	14.1046289204242	18479	14.1736771363034	2184	0.183952163218586	17255	14.0374124281797	18780	14.1969862613181	4547	0.413561033313894
ENSG00000151689	INPP1	2	190343570	190371665	+	28096	0	NA	0.00475610792848159	0.173930205545412	2.01943971339637	1.01395507771601	1.97854675298284	0.984441156541124	2270	11.0224379689463	2131	11.0579917227592	975	0.633403065923791	2296	11.0229911390874	2007	10.9715435539508	1042	0.672154506674171	4584	12.1098865608375	5273	12.3646818558646	1400	0.496077569674197	4543	12.042785872261	5595	12.4501802471648	1884	0.721215359506188
ENSG00000182606	TRAK1	3	42013802	42225890	+	212089	0	NA	0.00482839979922882	0.17468871373255	1.58035572643032	0.660249334980418	1.47571591943427	0.56141502419719	14288	13.7695587776079	13956	13.7687012530281	2976	0.331132749130029	14282	13.7700201326288	14570	13.8308122717449	2992	0.32212745578947	22579	14.4225503404849	18741	14.1939872939192	6803	0.407863744145075	21076	14.3553200810687	19941	14.283522485644	2777	0.184722059586737
ENSG00000072682	P4HA2	5	132190147	132295315	-	105169	0	NA	0.00483676934026098	0.17468871373255	0.60003060513146	-0.736892006257357	0.587317820068216	-0.767786682943362	11763	13.4763812027771	12155	13.5693809595223	3064	0.375955945052203	11669	13.476835647114	12688	13.6312907566963	2528	0.327761358014103	7057	12.7807265486745	7360	12.8456860559771	657	0.13795749914297	6852	12.7135369369075	7629	12.8974673417219	1593	0.364205569579213
ENSG00000138617	PARP16	15	65234460	65300618	-	66159	0	NA	0.00485373131538012	0.17468871373255	0.634789777411377	-0.655649199538247	0.621415635375792	-0.686369553467297	890	9.77195257188032	900	9.81538329581354	177	0.287677763364672	883	9.77252907035111	879	9.78135971352466	134	0.226234540778244	564	9.12812851238899	515	9.01122725542325	96	0.235081314951456	548	9.0606704165072	510	8.99717948093762	161	0.413096992930305
ENSG00000162458	FBLIM1	1	15756607	15786594	+	29988	0	NA	0.00485850481897775	0.17468871373255	1.77387431964374	0.826903797209532	1.61278561011181	0.689554671732622	269	8.02655993675246	251	7.97727992349992	77	0.402723311840589	274	8.02730841943468	242	7.92481250360578	95	0.48453886585267	477	8.83727340043903	379	8.56985560833095	182	0.5107996900986	441	8.7696248741624	392	8.61838550225861	92	0.284704306987305
ENSG00000151414	NEK7	1	198156994	198322420	+	165427	0	NA	0.00491071357520034	0.175461511464012	0.660302847279056	-0.598800227906116	0.640606256918811	-0.642490205638868	18654	14.1585969169906	19092	14.2207561844955	3675	0.305313527927306	18729	14.1590576584941	18364	14.164671275619	4136	0.328335689592598	12316	13.5811480280345	12743	13.6375305515253	1484	0.178883132230541	11997	13.5139300606895	12951	13.6608872703026	3136	0.408228921107374
ENSG00000147155	EBP	X	48521799	48528716	+	6918	0	NA	0.00492183741321643	0.175461511464012	1.93229652669777	0.950316504510211	1.81440529089594	0.859496752369303	3215	11.5042058840655	2745	11.4231159101471	1669	0.640383857623538	3226	11.5047057266971	2732	11.4162697445232	1655	0.663295462143207	6211	12.5812186180127	5624	12.4576373809918	1295	0.28754343937749	5852	12.5140805342561	5716	12.4810425749338	241	0.0585402714736164
ENSG00000165215	CLDN3	7	73768997	73770270	-	1274	0	NA	0.00494151072680888	0.175461511464012	1.45539833707533	0.541414067410029	1.37025310697454	0.454442405922963	10808	13.3673106849492	9784	13.2563561355142	2449	0.313541383820341	10991	13.3677708238553	9775	13.2550285698187	3284	0.410925655507713	15729	13.9389871669169	15771	13.9450779951078	1080	0.099341134797293	15060	13.8717471586952	14868	13.8600200031635	1794	0.171092685236052
ENSG00000136542	GALNT5	2	157257705	157318491	+	60787	0	NA	0.00499432760548348	0.176528299346934	1.48696246099452	0.572368226394602	1.40489932532153	0.490466751041729	4978	12.2432102495671	4863	12.2479275134436	1221	0.340830264875856	5059	12.2436651765646	4698	12.1981380524011	1632	0.424261635050993	7401	12.8532714292264	7410	12.855452509744	221	0.043057134941565	7107	12.7860779339087	7293	12.8324944843361	961	0.199946721914635
ENSG00000123989	CHPF	2	219538954	219543809	-	4856	0	NA	0.00502367432463799	0.176528299346934	1.42348705827703	0.509429376786242	1.33519324986391	0.417048566214826	19518	14.2327492560999	19648	14.2621682705701	3268	0.251108127452651	19595	14.2332053172085	19478	14.2496319947483	3895	0.27531284850714	27783	14.7406192289548	24487	14.579787329527	6048	0.298693082241361	26162	14.6734060906931	26305	14.6831042734777	1602	0.0888142456758585
ENSG00000091542	ALKBH5	17	18183078	18209954	+	26877	0	NA	0.00503344117389809	0.176528299346934	0.6842396700527	-0.547426345459698	0.675308855125844	-0.566380619615538	6983	12.7486481074108	7541	12.8807314351417	1189	0.261191790649327	6950	12.7491145232835	7021	12.7776662808808	985	0.210062898124643	4777	12.1998673250517	5226	12.3517674439599	982	0.317937645342837	4693	12.1326773205856	5311	12.3750394313469	1570	0.547055893942199
ENSG00000135144	DTX1	12	113056730	113098028	+	41299	0	NA	0.00509513941925693	0.177356140754091	2.81215729280902	1.49167729114199	2.58806001915505	1.37187107495534	1277	9.94545076480324	916	9.84077792359505	987	1.07952582862683	1253	9.94544876343431	867	9.76155123244448	952	1.02965405550597	3589	11.6472324055193	2434	11.2497060569697	2195	0.810323954105329	3242	11.5799774377081	2474	11.2732128098543	1415	0.58199909591765
ENSG00000197358	BNIP3P1	14	28264390	28265974	+	1585	0	NA	0.0050984970323293	0.177356140754091	0.382695507487521	-1.38573112976681	0.36256323777403	-1.46369544495654	40	5.26742123727068	43	5.4594316186373	14	0.569958077307935	40	5.26813119811957	38	5.28540221886225	13	0.503101877014823	14	3.90245304402696	15	4	5	0.403197222828105	13	3.81792835183205	14	3.90689059560852	4	0.323328802857889
ENSG00000233198	RNF224	9	137227502	137229640	+	2139	0	NA	0.00516567726803703	0.17830860010059	2.39661654135338	1.26099909624503	2.15740740740741	1.10929864249081	35	5.03263349634058	30	4.95419631038687	18	0.703197583330739	36	5.02683637215794	28	4.85798099512757	20	0.751536220074174	84	6.28095530682002	65	6.04439411935845	46	0.728208075422345	77	6.2152839662816	70	6.14974711950468	29	0.523219398180254
ENSG00000105963	ADAP1	7	897900	955407	-	57508	0	NA	0.00519343345033773	0.17830860010059	1.41943288294753	0.505314633685073	1.36042941666836	0.444062106999856	3252	11.6388113325863	3000	11.5512276035983	679	0.29495335927442	3279	11.6392849908213	3209	11.6483575820097	795	0.353828555186658	4614	12.1713252536217	4715	12.2033480029798	198	0.0624603328929394	4460	12.104124403052	4792	12.226713224619	850	0.291754767494136
ENSG00000005483	KMT2E	7	104940943	105115019	+	174077	0	NA	0.00520377831516347	0.17830860010059	0.708519662237485	-0.497120204737851	0.685839573289568	-0.544056943980021	5203	12.3265449425034	5688	12.4739593656948	856	0.243260138631751	5199	12.3270428745154	5447	12.4115109880121	812	0.235388086412407	3685	11.8465494322336	3692	11.8505775472056	201	0.0784981686319095	3565	11.7792527480333	3752	11.873828574887	718	0.305400703599188
ENSG00000060762	MPC1	6	166364919	166383013	-	18095	0	NA	0.00520922519945765	0.17830860010059	1.45446655094138	0.540490118476115	1.38021178027796	0.464889651724396	999	9.93258558887046	968	9.92035285541508	222	0.317112386320863	1007	9.93290371288585	1031	10.0112272554233	260	0.375077065712541	1451	10.5022343746991	1439	10.4918530963297	93	0.0910723310037977	1389	10.4351278973008	1388	10.4398308839814	157	0.162532117148001
ENSG00000140406	TLNRD1	15	81000923	81005788	+	4866	0	NA	0.00525391167329506	0.1783251484386	1.47074662029506	0.556548721011265	1.42740447664985	0.513394202208308	5942	12.5071735302267	5918	12.5311377414447	1267	0.30298292708865	5999	12.5076424378148	5831	12.5097750043269	1510	0.367600301630696	8739	13.0761456380937	9636	13.2343683897564	1585	0.278591552234805	8561	13.0090005716956	9829	13.2629757012279	2662	0.506047422900231
ENSG00000163623	NKX6-1	4	84491985	84499292	-	7308	0	NA	0.00526382632438597	0.1783251484386	1.7884567748328	0.838715250294023	1.66134577603143	0.732352372788204	269	7.99228404569116	222	7.8008998999203	98	0.507960701449091	271	7.99200064706175	239	7.90689059560852	103	0.554837523159656	480	8.87953483383872	417	8.70735913208088	128	0.361210576308452	450	8.81152246738501	448	8.81057163474115	49	0.153788605497203
ENSG00000049130	KITLG	12	88492793	88580851	-	88059	0	NA	0.00528496133079376	0.1783251484386	0.389197169475131	-1.36142687705775	0.378250591016548	-1.40258575823259	1310	10.245099412104	1292	10.3365065598103	500	0.608050844028069	1325	10.2456824549211	1230	10.2656150464845	563	0.641785942681778	509	8.96764370468144	562	9.13699111208023	112	0.342329536030851	500	8.90080653303787	571	9.15987133677839	174	0.569409880214603
ENSG00000154429	CCSAP	1	229321011	229343294	-	22284	0	NA	0.00529306399198943	0.1783251484386	0.424827746380739	-1.23505010026446	0.420540667239628	-1.24968277576707	1722	10.6552547945486	1879	10.876516946565	612	0.561881638716123	1707	10.6557248736679	1655	10.6934869574993	570	0.518505394929414	731	9.49765959981088	769	9.58871463558226	135	0.27864749990704	717	9.43140557748828	782	9.61286849729104	229	0.507631011579322
ENSG00000134326	CMPK2	2	6840570	6866635	-	26066	0	NA	0.00532874147636242	0.178823107190806	0.523029682702149	-0.935035271030764	0.495909000199561	-1.01185268597993	326	8.287991954523	307	8.2667865406949	114	0.419446867590314	334	8.28866941723097	307	8.2667865406949	153	0.516032929707696	169	7.40702890934444	171	7.4262647547021	18	0.150408849727959	165	7.34037534676195	174	7.45121111183233	41	0.378468503473878
ENSG00000198740	ZNF652	17	49289206	49362473	-	73268	0	NA	0.00539234463177222	0.179334150219294	0.549905640595513	-0.862744009929727	0.53862425571921	-0.892648895092566	2543	11.2597040420114	2581	11.3342732853072	689	0.415387777741535	2553	11.2601017750112	2478	11.2755425560867	753	0.425717476676147	1398	10.4265354184432	1516	10.567005370247	294	0.324670134262759	1374	10.3597424839813	1541	10.590587049915	467	0.553746881120546
ENSG00000106070	GRB10	7	50590063	50793462	-	203400	0	NA	0.0054144071300246	0.179334150219294	0.710993449411126	-0.492091826949308	0.690397284080346	-0.534501305705841	9821	13.2434632322296	9829	13.2629757012279	1628	0.238172038427596	9897	13.243920688269	9595	13.2282174422934	2023	0.302924763087	6982	12.7531205270595	7475	12.8680508537452	1244	0.271606375395297	6832	12.6859351582424	8030	12.9713639243619	2077	0.494688265677584
ENSG00000172530	BANP	16	87949244	88077318	+	128075	0	NA	0.00542014543670693	0.179334150219294	0.560951369909426	-0.834052388993603	0.540619784383599	-0.887313785549299	2952	11.4706061675729	2656	11.3755825124905	895	0.413808486245845	2956	11.4710414155406	2530	11.3054917921107	882	0.424415213447422	1655	10.6927663099512	1679	10.7142455176661	50	0.0432744285995978	1597	10.6256418483637	1714	10.7439928610602	285	0.271413605854992
ENSG00000175105	ZNF654	3	88059255	88144660	+	85406	0	NA	0.00542779700462977	0.179334150219294	0.575970240235077	-0.795933823800394	0.566500526721278	-0.819850797450888	4265	12.0094867804097	4481	12.1299269335104	1128	0.395791028779064	4240	12.009938112839	4140	12.0157634873699	1072	0.348040830854384	2456	11.2484036097775	2649	11.3717766443379	406	0.251285584297412	2401	11.1812119114952	2772	11.4372319010395	708	0.476722833104206
ENSG00000109572	CLCN3	4	169612633	169723673	+	111041	0	NA	0.00546238990563938	0.179782955309073	1.30403760877538	0.382985477859881	1.22826473259533	0.296621543802755	9998	13.2754640018695	10331	13.334831928118	1311	0.195244118890124	10129	13.2759347061665	9804	13.2593019150795	2147	0.309539845430002	13036	13.6671745062464	12576	13.618500215815	1076	0.116663309919307	12441	13.5999816264799	12781	13.6418259720418	956	0.112973082362808
ENSG00000102125	TAFAZZIN	X	154411524	154421726	+	10203	0	NA	0.00554446071932226	0.181576320850411	1.43576982892691	0.521824486430173	1.34741060419236	0.430189558568396	1072	10.042505806744	1095	10.0980320829605	204	0.275509062785445	1081	10.0430827659075	1026	10.0042204663182	258	0.336047441180959	1538	10.5744113283695	1428	10.4807902010958	260	0.234786039616007	1456	10.5073056083427	1461	10.5137275959524	81	0.0801215869538455
ENSG00000230316	FEZF1-AS1	7	122303658	122310119	+	6462	0	NA	0.00562677269883777	0.181576320850411	2.03145196036191	1.02251124821798	1.81565440547476	0.860489623908745	155	7.2440457634966	141	7.14974711950468	38	0.344683457338198	156	7.24480788238886	156	7.29462074889163	46	0.376194690655103	313	8.11140296551664	208	7.70735913208088	205	0.86389930353762	282	8.04301214718214	223	7.8073549220576	136	0.646978210547205
ENSG00000092148	HECTD1	14	31100117	31207804	-	107688	0	NA	0.00564348169836725	0.181576320850411	1.45921157438246	0.545189078034937	1.40849469081824	0.494154125626487	14312	13.7719007284798	14506	13.8244615851975	3049	0.328082879743565	14302	13.7723659760365	14353	13.8091652053719	2779	0.334260391161476	20883	14.349610221396	20819	14.3456824481868	690	0.0475585263217853	20144	14.2823984117506	21955	14.4223276239746	3499	0.26581571980069
ENSG00000101138	CSTF1	20	56392371	56406362	+	13992	0	NA	0.00564977144982422	0.181576320850411	0.718415727088754	-0.477109161923279	0.70202560175687	-0.510404450605138	2306	11.1575509566058	2303	11.1699250014423	330	0.212304425343395	2307	11.1580226946356	2303	11.1699250014423	330	0.214914278940148	1656	10.6793139979768	1760	10.7821791938312	281	0.256882417516264	1619	10.612274845794	1891	10.8856963733394	479	0.478861432841747
ENSG00000135596	MICAL1	6	109444062	109465968	-	21907	0	NA	0.00565802379251734	0.181576320850411	1.3209756097561	0.401603829182188	1.25652047913447	0.329434184871547	1367	10.4033737867237	1329	10.3772105303886	212	0.202587653240357	1380	10.4039996888776	1289	10.3331553503106	291	0.28828060622373	1804	10.8157301062135	1809	10.8217739819706	126	0.100317808620631	1733	10.7483801424406	1801	10.8153832958135	266	0.22851320520863
ENSG00000089639	GMIP	19	19629476	19643657	-	14182	0	NA	0.00565953707992916	0.181576320850411	1.72589372568093	0.787343631287734	1.63010967098704	0.704969029773264	2193	11.0227187681571	2325	11.1836353814732	668	0.515416170921052	2207	11.0230778694698	2319	11.1799090900149	703	0.548312283736702	3784	11.8790311128878	3568	11.801304186049	468	0.172896622444586	3596	11.8118182506899	3626	11.8245610299703	143	0.0574846943952048
ENSG00000102316	MAGED2	X	54807599	54816015	+	8417	0	NA	0.00566540950896591	0.181576320850411	1.24741219197691	0.318938264734475	1.19161817433727	0.252922032582508	5635	12.4530640507725	5677	12.4711671337244	598	0.151882936662691	5671	12.4535124091631	5635	12.4604558963096	876	0.223876594205353	7029	12.7789819943915	7079	12.7895336449704	163	0.0335092210992088	6757	12.711751909289	7277	12.8293263358417	970	0.217100084397246
ENSG00000231313	CLIC1P1	12	120914400	120915123	+	724	0	NA	0.00578755645563544	0.182204397984903	2.77027027027027	1.4700267338765	2.66666666666667	1.41503749927884	5	2.38751567717169	4	2.32192809488736	4	0.761957728858114	5	2.39618079631269	4	2.32192809488736	4	0.774687195038939	13	3.72142614610039	14	3.90689059560852	5	0.486072750103737	12	3.63160592110265	15	4	6	0.715160624768981
ENSG00000224426	SLC31A1P1	3	172603440	172604006	-	567	0	NA	0.00580692148609082	0.182204397984903	0.411764705882353	-1.28010791919274	0.411764705882353	-1.28010791919274	6	2.61694965788102	6	2.8073549220576	3	0.626531534799699	6	2.61441846786776	5	2.58496250072116	3	0.632328089659999	1	1	1	1	2	1	1	1	1	1	2	1
ENSG00000172086	KRCC1	2	88027205	88064252	-	37048	0	NA	0.00583191159499598	0.182204397984903	0.726821365893171	-0.460327264727753	0.690598265120577	-0.534081384943216	4444	12.1026027583875	4701	12.199058823653	636	0.225932020292741	4473	12.1030590918647	4459	12.1228279948077	859	0.273813165324777	3229	11.6544775908023	3209	11.6483575820097	256	0.113662783454436	3088	11.5873227853603	3034	11.567480801143	336	0.155254163104654
ENSG00000231908	IDH1-AS1	2	208255214	208256181	+	968	0	NA	0.00584839139344659	0.182204397984903	2.48815165876777	1.3150744238463	2.32718894009217	1.21858834519468	14	3.59322691741201	11	3.58496250072116	11	1.02895534823523	14	3.61048427950599	12	3.70043971814109	12	1.03993537811885	34	5.12889028654587	34	5.12928301694497	1	0.0412324828715957	33	5.05793141114046	36	5.20945336562895	6	0.262443723636211
ENSG00000163795	ZNF513	2	27377235	27380790	-	3556	0	NA	0.00588932117725483	0.182204397984903	1.71924733196031	0.781777106726885	1.55093018972186	0.633133749424474	712	9.44221586479511	645	9.33539035469392	171	0.32691441113042	724	9.44257840559567	600	9.23122118071119	220	0.421913611257102	1223	10.1608798402384	890	9.79928162152192	579	0.627710053424307	1122	10.0933392594997	956	9.90237511448603	334	0.404039200039425
ENSG00000141574	SECTM1	17	82321024	82334074	-	13051	0	NA	0.0058950167394536	0.182204397984903	1.95290086069493	0.965618712453516	1.86541875100855	0.899499524416431	837	9.52201081992883	695	9.44294349584873	485	0.735561748193371	826	9.52258511801753	707	9.467605550083	478	0.68068703595928	1633	10.6539231893517	1506	10.5574637015978	342	0.290266944473411	1540	10.5866397024119	1608	10.6519486107234	126	0.120942062353247
ENSG00000153914	SREK1	5	66139971	66183615	+	43645	0	NA	0.00589930968440128	0.182204397984903	0.717049576783555	-0.479855224625271	0.691690084303493	-0.531802320015888	5789	12.4806958021997	5542	12.436451292287	980	0.238356975793091	5812	12.4811405903031	5274	12.3649553784819	1135	0.267924766558871	4150	12.0172480865752	4200	12.0365170704865	266	0.0932396731610762	4019	11.9500653356087	4268	12.0596824472476	846	0.321800296506325
ENSG00000213574	LDHAP5	10	118932674	118933295	-	622	0	NA	0.005911987079413	0.182204397984903	0.454545454545455	-1.13750352374993	0.38135593220339	-1.39078995303217	8	3.01480840624754	8	3.16992500144231	5	0.756958189173379	8	2.98863042716418	8	3.16992500144231	5	0.740691218225914	3	1.05664166714744	0	0	5	1.83015705289364	2	0.935784974019201	0	0	4	1.62082711996078
ENSG00000167106	FAM102A	9	127940582	127980989	-	40408	0	NA	0.00592808867497346	0.182204397984903	1.58758022317136	0.666829495599591	1.44579552551339	0.531863530721317	8944	13.0985730776761	9218	13.1703945523141	1852	0.295061243081269	9074	13.0990292589712	9697	13.2434715383963	2397	0.391165118867327	14198	13.7236311926022	11038	13.4303218668481	5676	0.534784145703307	13118	13.6564123631491	11608	13.5029560832623	2960	0.30947204821957
ENSG00000221916	C19orf73	19	49118402	49119143	-	742	0	NA	0.00594476156896416	0.182204397984903	2.36725663716814	1.24321611887332	2.18279569892473	1.12617710607715	30	4.60646001263374	20	4.39231742277876	23	1.06084683186903	31	4.61209531946959	20	4.39231742277876	24	1.12574019224147	70	6.14368832633202	65	6.04439411935845	12	0.232539214896317	67	6.08033829098615	67	6.08746284125034	1	0.0123400830386536
ENSG00000277639	NA	16	53035690	53052897	-	17208	0	NA	0.00595685464600442	0.182204397984903	1.83634020618557	0.876833361752339	1.64927358297524	0.721830734168656	310	8.1504404299745	263	8.04439411935845	170	0.584058472761005	326	8.15056685073941	244	7.93663793900257	231	0.704888138684939	569	9.13750001891767	521	9.02790599656988	112	0.269952647165765	536	9.06928388744175	529	9.04984854945056	16	0.0409604012233805
ENSG00000103126	AXIN1	16	287440	352723	-	65284	0	NA	0.00598189669897403	0.182204397984903	1.36486926331778	0.448762766386043	1.29999732932138	0.378508659423916	7374	12.826775096958	6738	12.7183188104793	1341	0.256368674484021	7489	12.8272116581937	7007	12.7747870596012	1941	0.363375098789898	10063	13.2955844242988	10356	13.3383185532402	525	0.0763190889879942	9734	13.2283694785061	10525	13.3616696794928	1932	0.305194572342842
ENSG00000163468	CCT3	1	156308968	156367873	-	58906	0	NA	0.00598610726521505	0.182204397984903	0.776246219880987	-0.36541375709013	0.74662265978427	-0.421548800199895	34170	15.0503878095484	34417	15.0708756456111	4179	0.177293019190039	34277	15.0508395224017	34428	15.0713366575821	4923	0.210688437898054	26523	14.6946860053658	26915	14.7161764058074	705	0.0386226162512944	25591	14.6274553487324	27384	14.7410982599159	4495	0.26760177544867
ENSG00000080802	CNOT4	7	135361795	135510127	-	148333	0	NA	0.00602883187325927	0.182204397984903	0.706227591404234	-0.501794908447928	0.689081376795076	-0.537253727391523	2919	11.4938663883343	2931	11.5176693881338	477	0.236187675336118	2925	11.4943044076237	2719	11.4093909361377	518	0.247673596839491	2061	10.996851929023	2236	11.1273495410591	324	0.23892284615574	2014	10.9297750441725	2272	11.1503819688178	586	0.466953622939215
ENSG00000143322	ABL2	1	179099330	179229684	-	130355	0	NA	0.0060377048888933	0.182204397984903	0.71674002007567	-0.480478183440508	0.688167677434089	-0.539167963202838	5180	12.3208677084106	5108	12.3188252203997	860	0.236892393680479	5255	12.3213394160026	5131	12.3253054550897	1239	0.346272130866666	3712	11.8512060448559	3939	11.9439799143437	442	0.178290113219393	3615	11.7840244111191	4003	11.967226258836	933	0.407192022263769
ENSG00000166716	ZNF592	15	84748592	84806445	+	57854	0	NA	0.00603814571234278	0.182204397984903	0.738702350486644	-0.436934926698655	0.690472805556684	-0.534343500188407	6487	12.6488651093105	6562	12.6801397177632	947	0.213559339947201	6565	12.6493292172429	6903	12.753216749179	1383	0.316416131163741	4791	12.2131187364066	4335	12.0821490413539	816	0.235573897645838	4532	12.1459486253794	4565	12.1567151442247	114	0.0362054087632602
ENSG00000132170	PPARG	3	12287368	12434356	+	146989	0	NA	0.0060669197690404	0.182204397984903	1.3913456715157	0.476480893371884	1.31452942253853	0.394546433530988	2525	11.277382998803	2368	11.2100624832402	525	0.270809529010735	2548	11.2777746172518	2337	11.1910592145317	627	0.337219515389501	3512	11.7746579984084	3394	11.7291958591321	324	0.130176607405962	3348	11.7074016005965	3449	11.7523806465529	227	0.0994656780186895
ENSG00000135778	NTPCR	1	232950605	232983882	+	33278	0	NA	0.00609583945265452	0.182204397984903	1.22700538105369	0.295141575979175	1.16499720027375	0.220326487792836	1065	10.0564213395395	1078	10.075479149488	61	0.0828768655537839	1072	10.0569059557043	1030	10.0098286173681	134	0.172697455206244	1306	10.3496143316333	1271	10.3128829552844	101	0.109436059930562	1247	10.282495672296	1292	10.3365065598103	102	0.120298009265776
ENSG00000171903	CYP4F11	19	15912367	15934867	-	22501	0	NA	0.00610686892438804	0.182204397984903	1.46269042086238	0.548624454679531	1.42673190831831	0.512714269028073	258	7.99423357666453	252	7.98299357469431	52	0.264762667002572	259	7.99514253169365	250	7.97154355395077	51	0.292015403104447	377	8.53849815375341	382	8.58120058192496	81	0.314755859215158	368	8.47042019055425	410	8.68299458368168	120	0.521210431751917
ENSG00000196323	ZBTB44	11	130226677	130314917	-	88241	0	NA	0.00611084947418492	0.182204397984903	0.485958344589814	-1.04109544078735	0.478260869565217	-1.06413033741972	5182	12.2519349168319	5180	12.3390148682501	1851	0.524847979146471	5267	12.2523907919767	4818	12.23451808574	2173	0.582048832292616	2517	11.2064466044144	2989	11.5459297690855	982	0.664422290257432	2518	11.1392665019724	3038	11.5693809595223	1237	0.893151156642613
ENSG00000267892	NA	19	38738284	38739863	+	1580	0	NA	0.00619478690246857	0.183196313806378	1.98915401301518	0.992154983165717	1.79443254817987	0.84352769398969	154	7.19549883081834	139	7.12928301694497	56	0.481158425773012	156	7.19488976330625	138	7.11894107272351	69	0.514270488665051	305	8.1376173363503	229	7.84549005094437	159	0.694755852257976	278	8.07006835310755	246	7.94836723158468	98	0.484314657705469
ENSG00000204160	ZDHHC18	1	26826688	26857604	+	30917	0	NA	0.00622534373769454	0.183196313806378	1.48180477380128	0.567355386630526	1.46786516853933	0.553719454820572	2215	11.1014075380751	2176	11.0881256921882	300	0.194622313352355	2225	11.1018209343162	2092	11.0313565962557	373	0.237375424039005	3281	11.6106903774717	3885	11.9240701855853	1133	0.574507796419348	3265	11.5435232101079	4049	11.9837061926593	1468	0.800698513216057
ENSG00000075336	TIMM21	18	74148523	74160531	+	12009	0	NA	0.00623572639533337	0.183196313806378	0.71673633567316	-0.480485599634305	0.689621230018112	-0.536123906350151	1691	10.7081110400436	1764	10.7854524681585	253	0.226150151554997	1693	10.7085610426353	1745	10.7698378436294	257	0.243746188571585	1211	10.2426024717829	1208	10.2395985292491	24	0.0274819926188509	1167	10.1755165710793	1255	10.2946207488916	192	0.249537257198593
ENSG00000100393	EP300	22	41092592	41180077	+	87486	0	NA	0.00625004223585347	0.183196313806378	0.700031081097445	-0.51450911633021	0.671278789278009	-0.575016037289558	16516	13.9886247234892	16125	13.9771010067711	3064	0.267045281362439	16748	13.9890862203524	14423	13.8161836814323	4330	0.358516080907553	11561	13.4917548409029	11928	13.5421854875022	1195	0.152817936126352	11242	13.4245396125142	12122	13.5654591369046	2764	0.382211056528896
ENSG00000163235	TGFA	2	70447284	70554193	-	106910	0	NA	0.00626208971598656	0.183196313806378	1.5039250751919	0.588732694447978	1.47002314814815	0.555838873058647	11482	13.4522575922213	11132	13.4425547864187	2563	0.33238635286621	11520	13.4527160835484	10943	13.4178525148859	2756	0.351348735192207	17267	14.0558301591214	19004	14.2140914047493	3360	0.300383567060073	16934	13.9886162410553	19718	14.2672987704325	5438	0.526688533844996
ENSG00000171234	UGT2B7	4	69051363	69112987	+	61625	0	NA	0.00627256520796742	0.183196313806378	1.47345437830384	0.559202391840438	1.37071299638989	0.454926527331317	1450	10.4718095005284	1533	10.5830827675029	306	0.316050565627956	1477	10.4721529051245	1463	10.515699838284	440	0.421573944443041	2136	11.0484909701095	2019	10.9801395776392	357	0.233856766068378	2024	10.9813053944415	2020	10.9808536063797	144	0.101948789652666
ENSG00000148339	SLC25A25	9	128068201	128109245	+	41045	0	NA	0.00629996420519906	0.18337068940345	1.69103655483225	0.757907846563504	1.58680863649808	0.666128154750507	1331	10.2915279462595	1176	10.2008986050384	482	0.522895053899959	1352	10.2920145965623	1196	10.2252074369435	530	0.596223843367949	2250	11.1322278496239	2212	11.111787735801	216	0.136572685155987	2145	11.0651259887844	2210	11.1104833098162	147	0.100605883109305
ENSG00000173846	PLK3	1	44800377	44805990	+	5614	0	NA	0.00637328254029461	0.183429772834579	2.10586041987517	1.07440981517304	1.98661781105624	0.990314351133952	822	9.48574660688965	797	9.64024493622235	385	0.864367098454615	837	9.48593649086201	837	9.71080643369935	422	0.916174129686057	1731	10.7579401920712	1729	10.7565563225241	43	0.0349917121912369	1662	10.6906114157479	1757	10.7797193551434	218	0.196296165565343
ENSG00000168439	STIP1	11	64185272	64204543	+	19272	0	NA	0.00637550421713689	0.183429772834579	0.695593114873458	-0.523684442270289	0.674168115421379	-0.568819697780623	41570	15.316940321469	40803	15.3164229655036	8832	0.276152965110949	41568	15.3173948041202	40370	15.3010317027358	8303	0.280039898816701	28915	14.8171404555407	29821	14.8640893941569	2025	0.103100140823309	28023	14.7499245330169	30307	14.8874110325532	6033	0.33260434042724
ENSG00000240950	NA	3	142827096	142827728	-	633	0	NA	0.00640773086056	0.183429772834579	1.98675496688742	0.990413951170802	1.82847896440129	0.870644029398175	20	4.30416478194324	19	4.32192809488736	9	0.54836498167586	21	4.3004959241721	18	4.24792751344359	10	0.637819374077847	39	5.30234382563908	37	5.24792751344359	9	0.289025704308326	37	5.23336248488982	38	5.28540221886225	3	0.0901354632526125
ENSG00000189334	S100A14	1	153614255	153616986	-	2732	0	NA	0.00640916433987618	0.183429772834579	1.40532739125559	0.4909062661893	1.33939198272996	0.421578237571883	13673	13.7101484983276	12866	13.6513881013567	2957	0.293726592499919	13835	13.7106024500211	12992	13.6654469577887	3699	0.370891859547999	19214	14.228627016372	18727	14.192909219112	1006	0.0744712769296584	18530	14.1614104555374	20117	14.2961992685149	3270	0.270066443383554
ENSG00000084636	COL16A1	1	31652263	31704319	-	52057	0	NA	0.00642406384565948	0.183429772834579	1.90897755610973	0.932800141044868	1.85690810264189	0.892902418857926	535	8.88478523159035	456	8.83605035505807	280	0.750896095040851	527	8.8851838330626	462	8.85486838326024	268	0.699905677820557	1020	9.99428026931503	1046	10.0320457269308	47	0.0666080060463911	978	9.92717374248736	1038	10.0209799389042	127	0.194177870879532
ENSG00000084764	MAPRE3	2	26970637	27027219	+	56583	0	NA	0.00645771105708451	0.183429772834579	1.46644106034969	0.552319087017128	1.39128019994446	0.47641300389229	709	9.43443419276645	672	9.39446269461032	169	0.341677912792436	720	9.4350204602614	678	9.40726776424473	213	0.43053128413434	1039	10.022311109832	1045	10.0306671362469	12	0.0156821129037387	1001	9.95522192955462	1063	10.0552824355012	163	0.245066522565367
ENSG00000166741	NNMT	11	114257787	114313536	+	55750	0	NA	0.0064703602251279	0.183429772834579	0.381483486735246	-1.39030748637484	0.374289803530381	-1.41777234826991	3078	11.4446657343541	2715	11.4072677642447	1450	0.662162191209991	3074	11.445162586698	2586	11.3370643386847	1459	0.652121234636577	1173	10.1809246157306	1237	10.2737955992143	212	0.273154283684315	1150	10.1135766154001	1257	10.2969162068793	363	0.502676928799463
ENSG00000130726	TRIM28	19	58544064	58550722	+	6659	0	NA	0.00651201358686319	0.183429772834579	0.763621251860167	-0.389070840853435	0.731981634715869	-0.450120642876297	38661	15.225573109213	36896	15.1712158987871	5673	0.195979714605066	38914	15.2260262395246	37878	15.2091106239227	7049	0.260733475967829	29522	14.8491862163152	29510	14.8489651878354	796	0.038876190355785	28483	14.7819755426173	29991	14.8722901102881	5019	0.26644222306257
ENSG00000078596	ITM2A	X	79360384	79367667	-	7284	0	NA	0.00653952644350578	0.183429772834579	0.702666852834404	-0.509087251511822	0.666181162435844	-0.586013535298133	955	9.88227372297282	919	9.84549005094438	163	0.236626694880522	961	9.88288439770722	962	9.91139198784346	194	0.291121134721971	670	9.38689534662544	651	9.34872815423108	56	0.11836610601252	639	9.31987352306456	662	9.37286506011259	49	0.111014604255227
ENSG00000189079	ARID2	12	45729706	45908040	+	178335	0	NA	0.00654152563922573	0.183429772834579	0.626238700633248	-0.675215427218149	0.604289440633755	-0.726688362312652	2758	11.3935827776958	2845	11.4747199465265	618	0.342880125085626	2760	11.3940297228311	2787	11.4450148458684	641	0.340974891831236	1726	10.7537631623082	1742	10.7673568541257	60	0.0496767366867961	1667	10.6865457636544	1770	10.7903484967519	306	0.278845025554089
ENSG00000178498	DTX3	12	57604622	57609804	+	5183	0	NA	0.00655832698479442	0.183429772834579	1.47007553747821	0.555890287541469	1.36125057051575	0.444932653592368	574	9.14050727672266	557	9.12412131182919	115	0.28294184697035	584	9.14104595945427	552	9.11113567023471	175	0.389544223910796	842	9.7012220552181	755	9.56224242422107	172	0.280208853118028	794	9.63388694134348	811	9.66533591718518	45	0.081736906957811
ENSG00000156510	HKDC1	10	69220332	69267552	+	47221	0	NA	0.00655921835063795	0.183429772834579	0.708116614013382	-0.497941129204618	0.668103190994067	-0.581857145424844	5550	12.4174347636905	5311	12.3750394313469	990	0.254982639880968	5584	12.4179252547214	5319	12.3772105303886	1162	0.30550521985668	3929	11.9314991718543	3668	11.8411711892485	544	0.193124549199213	3730	11.8642240049042	3627	11.8249587405285	182	0.0693922754694862
ENSG00000265298	NA	17	64750420	64751311	+	892	0	NA	0.00666690375602447	0.185833915040919	1.44468313641246	0.530753099885193	1.38473852721451	0.469613585586056	124	6.9470276805064	125	6.97727992349992	21	0.25647771283196	125	6.94931045006622	119	6.90689059560852	26	0.288101607274944	178	7.48601202359231	180	7.49984588708321	6	0.0460525118424269	172	7.41844391961764	186	7.54689445988764	31	0.269704082839777
ENSG00000147044	CASK	X	41514934	41923554	-	408621	0	NA	0.00669406682335355	0.185985245853102	0.685207945787935	-0.545386213631264	0.65207888290458	-0.616881595014664	8028	12.9448899379051	7774	12.9246269599053	1550	0.287955015150385	8083	12.9453716776341	7875	12.9432473959016	1827	0.335560700808092	5500	12.4241425226983	5573	12.4444972871038	279	0.0737502959954285	5270	12.3569993373729	5578	12.4457908360481	611	0.173255810513842
ENSG00000233276	GPX1	3	49357174	49358605	-	1432	0	NA	0.0068182975879157	0.18829815774596	1.41383560175758	0.499614375933902	1.32615727238984	0.407251878498966	1244	10.2575243185056	1158	10.1786648510065	243	0.273079559288988	1257	10.2579293487871	1196	10.2252074369435	321	0.341503897991695	1758	10.7684706168372	1660	10.6978363579624	284	0.226310267407595	1666	10.7011885318539	1655	10.6934869574993	112	0.0960923340025708
ENSG00000205922	ONECUT3	19	1753506	1780988	+	27483	0	NA	0.00682132274975832	0.18829815774596	1.93344679326406	0.951175063282749	1.86209580310729	0.896927300132053	4466	11.977127739131	4129	12.0119260663068	2182	0.671881228880543	4540	11.9775384658053	3989	11.9621730311097	2373	0.725276816264945	8633	13.0602018027974	9386	13.1964484439621	1496	0.264918707227975	8453	12.9929654857113	9539	13.2197735508929	2583	0.493783127345325
ENSG00000127129	EDN2	1	41478775	41484683	-	5909	0	NA	0.00684367124300724	0.188307629334948	2.87784679089027	1.5249897887751	2.66528925619835	1.41429211303602	32	4.45729338558784	24	4.64385618977472	29	1.5174512928286	32	4.47069564379781	24	4.64385618977472	28	1.51934848556756	92	6.47323503894384	76	6.2667865406949	35	0.500927882191105	85	6.406189321986	82	6.37503943134692	18	0.293722689926412
ENSG00000285933	NA	11	71745331	71747051	+	1721	0	NA	0.00689335395524521	0.189066746649058	2.22660098522167	1.15484304523001	2.0361328125	1.02583166833203	68	5.91233364749669	56	5.83289001416474	38	0.763295160833377	68	5.91087051427362	57	5.85798099512757	39	0.798416580688714	150	7.14825337770572	151	7.24792751344359	62	0.628637548703256	138	7.0763198572682	153	7.2667865406949	39	0.443079030397368
ENSG00000100211	CBY1	22	38656636	38673854	+	17219	0	NA	0.00700557414092087	0.190050884952629	1.30108221612017	0.379712129650769	1.24204834605598	0.312721330770735	413	8.68521116334629	415	8.70043971814109	44	0.15078341611196	419	8.68618050941006	419	8.71424551766612	91	0.293409800726962	536	9.06611699600912	544	9.09011241966429	40	0.107774449178557	520	8.99929627695858	553	9.11374216604919	114	0.335018156078934
ENSG00000127399	LRRC61	7	150323263	150338156	+	14894	0	NA	0.00703558232653582	0.190050884952629	1.67704221075008	0.74591900164729	1.55609167671894	0.637927058814866	439	8.72081072972191	426	8.73809225962049	136	0.431605469822016	442	8.72084731720708	430	8.7515440590891	143	0.47406267081849	735	9.48123006320987	645	9.33539035469392	228	0.423666777592307	687	9.41413213897591	693	9.43879185257826	109	0.230366800641513
ENSG00000271303	SRXN1	20	646615	653200	-	6586	0	NA	0.00704401838473298	0.190050884952629	2.40512187596421	1.26611000226731	2.44254658385093	1.28838607730107	216	7.54958736801075	202	7.66533591718518	112	0.861014895247977	215	7.5492778778676	207	7.70043971814109	109	0.84556757876741	519	8.87263605933754	626	9.29232163280204	249	0.860660418665496	523	8.80554429127386	636	9.3151495622563	297	1.0895382316771
ENSG00000082497	SERTAD4	1	210232796	210246631	+	13836	0	NA	0.00705188759970815	0.190050884952629	0.33442088091354	-1.58026316418534	0.324372759856631	-1.62427542474598	368	8.37052479478464	362	8.50382573799575	167	0.719200833708468	372	8.37109393533479	354	8.47167521439204	179	0.75329782354591	122	6.92194763545315	135	7.08746284125034	25	0.305102432937575	120	6.8553017786169	137	7.10852445677817	40	0.528416771740424
ENSG00000185697	MYBL1	8	66562175	66614247	-	52073	0	NA	0.00705500000307431	0.190050884952629	0.435328064232844	-1.19982506574604	0.413402959094865	-1.2743793794278	531	8.95258680723473	513	9.00562454919388	215	0.567109954295538	536	8.95321757671837	522	9.03066713624694	237	0.589770141971857	230	7.84728428791673	234	7.876516946565	27	0.169236294364733	221	7.77914886589767	217	7.76818432477693	37	0.237926234909551
ENSG00000228451	SDAD1P1	8	26375913	26382988	-	7076	0	NA	0.00708466574822017	0.190050884952629	0.587878787878788	-0.766409372058688	0.564334085778781	-0.825378603892931	495	8.91045203674205	462	8.85486838326024	127	0.368590470713903	502	8.91077196889657	454	8.82972273508606	156	0.448085385493198	290	8.17936441160569	295	8.20945336562895	31	0.155294485675945	282	8.11406165670524	300	8.2336196767597	71	0.382078889157189
ENSG00000254554	ADM-DT	11	10302657	10303704	-	1048	0	NA	0.00708469915341358	0.190050884952629	0.365448504983389	-1.45225996323504	0.340909090909091	-1.55254102302878	20	4.26418259707817	21	4.4594316186373	9	0.67151796919528	21	4.27358859817115	21	4.4594316186373	10	0.724948847650693	6	2.81707037061078	6	2.8073549220576	3	0.50007078744458	6	2.70976100564832	6	2.8073549220576	3	0.666345932232807
ENSG00000184162	NR2C2AP	19	19201409	19203414	-	2006	0	NA	0.00714584731950332	0.191092182511292	1.41915336571825	0.505030507654364	1.35912240184757	0.442675390311719	576	9.14396107318472	533	9.06069593168755	125	0.297928009782133	577	9.14444426165908	522	9.03066713624694	128	0.308110236213405	817	9.6733439512459	837	9.71080643369935	60	0.106981672842744	784	9.60661617029841	806	9.65642486327778	108	0.202651577559829
ENSG00000133874	RNF122	8	33547754	33567128	-	19375	0	NA	0.0072320884721123	0.192473489875526	0.64340010919323	-0.636211914052884	0.619930231580717	-0.689822234575348	1587	10.601886686628	1575	10.6220518194564	338	0.315459530487013	1586	10.6024556872738	1567	10.6147098441152	329	0.3066760688454	1020	9.99608714092725	1013	9.98584193700334	19	0.0255217438390532	982	9.92917196145082	1058	10.0484868739923	153	0.235214803006555
ENSG00000205076	LGALS7	19	38770968	38773517	-	2550	0	NA	0.00724248536537509	0.192473489875526	2.166392092257	1.11529437792398	2.016	1.01149563883783	40	5.14160814208889	31	5	23	0.898865449086595	42	5.13740905913856	31	5	26	0.984314375037618	87	6.45387347422128	86	6.44294349584873	2	0.018931277866897	83	6.38277918308334	87	6.4594316186373	12	0.205711116123099
ENSG00000145715	RASA1	5	87267883	87391931	+	124049	0	NA	0.00736669367361464	0.195168289135754	1.50242708867753	0.587294980050829	1.41361409808552	0.499388333185981	3379	11.6811059557036	3605	11.8161836814323	793	0.369727702052787	3416	11.6815553174147	3484	11.7669429407558	938	0.434894852547909	5075	12.3035460333546	4855	12.2455527062557	573	0.158914406765409	4828	12.236360670901	4934	12.2688343693438	234	0.070813301136303
ENSG00000254682	NA	11	71448562	71452157	+	3596	0	NA	0.00739712459785831	0.195369646244158	2.11219879518072	1.07874562414923	1.92394155114275	0.944064971063591	177	7.33734233296733	159	7.32192809488736	81	0.661718329454835	178	7.33915110226277	168	7.40087943628218	79	0.692355372538761	373	8.43847068163984	315	8.3037807481771	182	0.67674027949463	341	8.37147801446864	320	8.3264294871223	109	0.453170206823307
ENSG00000101608	MYL12A	18	3247481	3256236	+	8756	0	NA	0.00751869179844296	0.19746001089065	1.25960516569515	0.332971579152719	1.20189990166274	0.265316748471608	10350	13.3282364483279	10397	13.3440184398813	1193	0.171322786689706	10372	13.3286931974924	9985	13.2856911913301	1380	0.192265355972765	13036	13.6680722659486	13143	13.6821167649501	895	0.0997901615786562	12466	13.6008370217447	12991	13.6653359171852	1241	0.147791095627845
ENSG00000068001	HYAL2	3	50317790	50322782	-	4993	0	NA	0.00755498529560135	0.19746001089065	1.56284081490206	0.644170838320363	1.45155709342561	0.537601317939145	1528	10.5335422527209	1487	10.539158811108	401	0.372154115484493	1541	10.5340138609998	1427	10.4797802640291	451	0.419941672389344	2387	11.1901969925187	2036	10.9922302649659	636	0.362217660480918	2236	11.1230259995267	2154	11.0734721539765	221	0.13916980925212
ENSG00000139725	RHOF	12	121777754	121803403	-	25650	0	NA	0.00756717026694447	0.19746001089065	1.88764158576052	0.916584860286057	1.83852917665867	0.878552071665918	659	9.22133818326274	650	9.34651373316563	303	0.685848047534376	667	9.22237289150773	656	9.35974956032233	319	0.732249736416956	1243	10.2454063751218	1377	10.4283601727043	320	0.404860836825031	1226	10.1781455874916	1479	10.5313814605163	456	0.627827558449752
ENSG00000185753	CXorf38	X	40626921	40647561	-	20641	0	NA	0.00760129177231507	0.19746001089065	1.31279119017366	0.392637462416865	1.23919186806698	0.309399581891881	1574	10.6099686690747	1582	10.6284455401372	200	0.18732912024246	1581	10.6103748229082	1537	10.5868397879618	259	0.224684936328379	2065	11.0024697833483	1903	10.8948177633079	312	0.209375101797657	1958	10.9354196928669	1934	10.9181178510318	44	0.0319258676640611
ENSG00000019505	SYT13	11	45240302	45286341	-	46040	0	NA	0.00760471223642936	0.19746001089065	0.565724955066571	-0.821827282829646	0.545660423552454	-0.873924685252595	7641	12.8405246899965	7772	12.9242558009012	2113	0.445444558549644	7624	12.8409873055648	7446	12.8624436422123	2066	0.431864316772073	4322	12.0776651984486	4310	12.0738068471785	40	0.0132603437282335	4159	12.0105354428453	4437	12.115693952197	635	0.2309920429823
ENSG00000163877	SNIP1	1	37534449	37554293	-	19845	0	NA	0.0076147198538273	0.19746001089065	0.70415482036702	-0.506035430201857	0.692817608443815	-0.529452497253813	2063	10.9947793215894	2022	10.9822806045583	327	0.22752725657812	2072	10.9952830114842	2094	11.0327345285867	376	0.260663698025728	1452	10.4666942477729	1652	10.6908710092923	383	0.419269735500341	1434	10.3995347604267	1679	10.7142455176661	550	0.647679965356376
ENSG00000158158	CNNM4	2	96760902	96811874	+	50973	0	NA	0.00766206012414295	0.197648583666714	0.586053105403671	-0.770896694009168	0.572605765123814	-0.804385899098357	6443	12.5968699496507	5808	12.5040741145206	1942	0.412447010910976	6399	12.5973229039491	5746	12.4885933338354	1717	0.376444368078559	3775	11.8787983669821	3941	11.9447120610435	327	0.127960391404937	3663	11.8116214901513	4049	11.9837061926593	834	0.355329991015817
ENSG00000170734	POLH	6	43576185	43620523	+	44339	0	NA	0.00766818574213139	0.197648583666714	0.578388082876413	-0.789890267619458	0.557566025979006	-0.842785438352583	2748	11.3671793330225	2421	11.2419831496943	872	0.405819047017851	2782	11.3676277984218	2395	11.2264121927888	1002	0.465308260956906	1588	10.6240366966254	1607	10.6510516911789	229	0.210951133208344	1550	10.5567740960364	1633	10.6741922681457	439	0.437251007284539
ENSG00000224650	IGHV3-74	14	106810442	106811131	-	690	0	NA	0.00769189865721385	0.197664412705649	2.98780487804878	1.57908593438449	2.83950617283951	1.50564004805975	5	2.27305436704073	3	2	5	1.20572829114809	5	2.28093112382194	4	2.32192809488736	5	1.184537786502	15	4.0184274785004	15	4	3	0.220863602802842	14	3.93390278630549	14	3.90689059560852	2	0.141994209154134
ENSG00000171634	BPTF	17	67825503	67984378	+	158876	0	NA	0.00775963253152398	0.19801773929887	0.695613380076696	-0.523642411833654	0.662019272831806	-0.595054877229284	10535	13.337347259766	10149	13.3091921069599	2071	0.282094591351866	10668	13.3377852371803	9415	13.2008986050384	2799	0.360155940785089	7327	12.8382820288818	7281	12.8301190254445	333	0.0652865894623234	7061	12.7710210017173	7134	12.8006977143631	1228	0.255640653511981
ENSG00000162069	BICDL2	16	3027682	3036944	-	9263	0	NA	0.00777308278201906	0.19801773929887	1.46445910048548	0.550367902093539	1.39350196841486	0.478715040346531	1456	10.4684069433812	1498	10.5497846679479	348	0.356672122742488	1473	10.4687813181162	1414	10.4665863377192	424	0.424242161879103	2131	11.0575412233291	2107	11.0416591516372	47	0.0311377813637626	2052	10.9902452443097	2220	11.116993677547	329	0.243885516328552
ENSG00000144357	UBR3	2	169827454	170084131	+	256678	0	NA	0.00779759730386485	0.19801773929887	0.605844527917489	-0.722980478713561	0.572650865056263	-0.804272273126312	5236	12.3058170205408	5031	12.2969162068793	1411	0.389594301269982	5291	12.3062874778441	4772	12.2206806210522	1668	0.437078675739914	3171	11.6281773704217	3081	11.5896511465148	254	0.113305440199472	3029	11.5608688545843	3023	11.5622424242211	279	0.132874550384739
ENSG00000143373	ZNF687	1	151281618	151292176	+	10559	0	NA	0.00779820831883179	0.19801773929887	0.837623972904421	-0.255625361912579	0.799112181175231	-0.323530048724477	4389	12.0974886666804	4318	12.076481601207	279	0.0898973972677465	4430	12.0979692865754	4361	12.0907740546408	696	0.216180808469389	3676	11.8441663991246	3688	11.8490140736948	22	0.00839641865414468	3539	11.7769916477855	3748	11.8722901102881	558	0.237814813528349
ENSG00000172932	ANKRD13D	11	67289300	67302485	+	13186	0	NA	0.00789024069845978	0.198793858022969	1.48722770725592	0.572625553226643	1.39346153846154	0.478673182537471	851	9.69255465996159	809	9.66177809777199	210	0.361738256753433	867	9.69300243214744	774	9.5980525001616	280	0.455528382744954	1264	10.3021141433561	1206	10.237209960755	105	0.116589358560874	1207	10.2349447817117	1226	10.2609195336629	96	0.115641902930888
ENSG00000196205	EEF1A1P5	9	133019486	133020874	+	1389	0	NA	0.00789322027079194	0.198793858022969	1.34148319344767	0.423828980143287	1.26233536069602	0.336095237530809	1644	10.6691775993959	1706	10.7372473430277	238	0.217296463281301	1655	10.669552839138	1606	10.6501542136751	321	0.270206563255483	2205	11.0957516936282	2089	11.0292872269682	344	0.218580982642372	2088	11.0287227199898	2078	11.0216740428584	31	0.0212180492257823
ENSG00000105825	TFPI2	7	93885396	93890753	-	5358	0	NA	0.00789846527207314	0.198793858022969	0.629391840655174	-0.667969619019724	0.600602902105048	-0.735516648892657	1319	10.3290561165609	1316	10.3630396302565	316	0.336077036164618	1305	10.3293995650593	1347	10.3966047811819	236	0.255471977184467	829	9.67906278604546	753	9.55842071326866	165	0.274236711121541	783	9.61229633976137	809	9.66177809777199	48	0.0888039001631599
ENSG00000280303	ERICD	8	140636281	140638283	+	2003	0	NA	0.00793950676540489	0.199240815385615	2.48216833095578	1.31160095672547	2.38784370477569	1.25570840874492	47	5.10200462851422	43	5.4594316186373	41	1.28619382660648	46	5.10282782833249	40	5.35755200461808	40	1.25415585274443	115	6.83078464838662	127	7	27	0.351879529901564	109	6.76115004642628	101	6.6724253419715	24	0.292232966938873
ENSG00000112304	ACOT13	6	24667035	24705065	+	38031	0	NA	0.0080057274569477	0.200315179862624	1.24096870830501	0.311466737593697	1.16784869976359	0.223853378464728	2648	11.3657487306658	2652	11.3734089602287	244	0.130931719286054	2679	11.3662522046331	2654	11.3744961456915	503	0.25481104138434	3285	11.6768600387734	3085	11.5915223465707	355	0.151472971445925	3128	11.6096395383273	3126	11.610563503925	186	0.0856193386868776
ENSG00000111344	RASAL1	12	113098819	113136239	-	37421	0	NA	0.00804507393631149	0.200424685450431	2.87383200007683	1.52297572646461	2.64888343510484	1.40538435888448	6942	12.3998548190124	6639	12.6969675262343	4775	1.10656038928651	6845	12.4003233148819	6578	12.6836525973947	4647	1.0684389580045	19949	14.1494552981884	13575	13.7287708495427	11126	0.737717081264558	18132	14.0822396889653	14478	13.8216743448946	6928	0.512776636494479
ENSG00000172893	DHCR7	11	71428193	71452868	-	24676	0	NA	0.00805694663251805	0.200424685450431	2.21350366758589	1.14633176385981	2.06467091364656	1.04591184988451	20331	14.0235406930419	13992	13.7724176788022	15381	0.87469510237215	20354	14.0240124284304	15531	13.9229559919085	15094	0.896592420682242	45002	15.4188323054175	37727	15.2033480029798	13326	0.401309415248147	42024	15.3516159494687	39638	15.2746329466844	5295	0.176507102453088
ENSG00000107874	CUEDC2	10	102423245	102432584	-	9340	0	NA	0.00818227106635509	0.202952279769343	1.31542794339882	0.395532222621338	1.24112673509065	0.311650440811789	1456	10.4938377747138	1442	10.4948555844912	215	0.214274045398425	1474	10.494325387049	1495	10.5468944598876	334	0.314633362537481	1914	10.9003923957297	1869	10.868822554775	146	0.108310114336694	1829	10.8331161334707	1825	10.8344710499842	178	0.139828096969432
ENSG00000290862	NMRAL2P	3	185959943	185980872	+	20930	0	NA	0.00822818591055461	0.203501288427096	2.7030162412993	1.43457018045254	2.79952830188679	1.48518376507871	144	6.92492608887613	140	7.13955135239879	84	0.938128454615856	141	6.92454642883398	142	7.15987133677839	74	0.916571302538566	387	8.35463989854608	483	8.91886323727459	225	1.13834121850909	395	8.28711038908486	491	8.94251450533924	257	1.36842842279255
ENSG00000100147	CCDC134	22	41800679	41832164	+	31486	0	NA	0.00831111911514732	0.204669249816685	0.644036697247706	-0.634785199359728	0.606206785656858	-0.722118093674544	1635	10.6415773388877	1649	10.6882503091332	362	0.330235498121527	1658	10.6421619857862	1632	10.6733090755617	462	0.414088004110245	1052	10.0374696675365	1012	9.98441845880114	82	0.109735241923767	1004	9.97017066090285	1028	10.007027266894	83	0.120014359878947
ENSG00000099994	SUSD2	22	24181487	24189106	+	7620	0	NA	0.00832324493957108	0.204669249816685	0.542285345384119	-0.882875911123446	0.525800130633573	-0.927413594497809	103	6.64884252767285	89	6.49185309632967	33	0.400656983109542	102	6.64949225550328	94	6.56985560833095	26	0.337616897932385	55	5.80417892307621	54	5.78135971352466	5	0.116832296995543	53	5.74175778268008	52	5.7279204545632	6	0.134501503171877
ENSG00000171206	TRIM8	10	102644479	102658318	+	13840	0	NA	0.00836224537470179	0.205039080832897	1.44338993526561	0.52946110002243	1.41126853696103	0.496992530869745	8198	12.9767613643942	8031	12.9715435539508	1574	0.274620670353322	8267	12.9771965521093	7758	12.9216550107851	1921	0.335482260248675	11831	13.4967489549474	13484	13.719067901123	2941	0.393407939261965	11666	13.4295265303634	13795	13.7519624134609	4299	0.620451094641818
ENSG00000198743	SLC5A3	21	34073578	34106260	+	32683	0	NA	0.00847877198570515	0.207232015272734	0.645131603165838	-0.632334602773339	0.631607412547451	-0.662899992114331	6520	12.6337628404428	6246	12.6089478145655	1532	0.339075168266915	6533	12.6342192094053	6469	12.6595499968799	1606	0.348856276560691	4205	12.018511689393	4625	12.1755495506362	814	0.298572551006881	4125	11.9513012228526	4700	12.1987519651937	1333	0.527141460863963
ENSG00000143878	RHOB	2	20447074	20449440	+	2367	0	NA	0.00852192697528928	0.207232015272734	1.7506564993435	0.8078960367648	1.71813792249598	0.780845852608073	13201	13.6401735172133	14264	13.8001921264691	3411	0.394888734811411	13462	13.6406374053686	13774	13.7497646983459	4326	0.498753814668427	23110	14.3979999015975	28303	14.7887183326905	9251	0.689695425853865	23128	14.3307743122039	28764	14.8120268497716	11498	0.916977706445123
ENSG00000121067	SPOP	17	49598884	49678163	-	79280	0	NA	0.00853497289370701	0.207232015272734	0.757733526769	-0.400237511925274	0.727301233363529	-0.459375072051214	5698	12.4623213809649	5394	12.3974072443754	865	0.20504695346996	5740	12.4627891012473	5585	12.44759985828	1112	0.272913369420766	4317	12.0749346202369	4348	12.0864679934641	206	0.0691884195195593	4174	12.0077817917037	4419	12.1098306542788	817	0.297750188039364
ENSG00000283041	NA	7	133034607	133035920	-	1314	0	NA	0.00854854868752029	0.207232015272734	1.30319304185395	0.382050806006761	1.23050710407762	0.299252986920798	1142	10.146315798734	1165	10.1873520732005	153	0.197507788418212	1154	10.1467516221745	1108	10.1150436501617	238	0.287888931041399	1487	10.536074951386	1451	10.5038257379958	127	0.120842983104865	1419	10.469246868704	1475	10.5274770060604	107	0.110264512939113
ENSG00000143333	RGS16	1	182598623	182604389	-	5767	0	NA	0.00858586061897068	0.207257247453198	2.44539411206078	1.29006699593223	2.45480494766889	1.29560839634844	70	5.84084153342544	63	6	45	1.04417649886447	70	5.83706107787892	62	5.97727992349992	46	1.02815832074065	171	7.31437202995443	204	7.67948009950545	73	0.728302740785989	171	7.24829600808213	219	7.78135971352466	88	0.951509344935715
ENSG00000240370	RPL13P5	12	6873389	6884741	+	11353	0	NA	0.00859802914354097	0.207257247453198	1.51730257320319	0.601508809601039	1.41608391608392	0.501906760993598	150	7.20756201411822	152	7.25738784269265	33	0.326511713211146	153	7.20833931839355	150	7.23840473932508	42	0.422118999976733	227	7.81990325531432	217	7.76818432477693	38	0.235354132226309	215	7.75172739657217	214	7.74819284958946	18	0.116910128909169
ENSG00000134504	KCTD1	18	26454910	26657401	-	202492	0	NA	0.00862824708783248	0.207401427794077	1.55331755762172	0.63535280201903	1.51145123035873	0.595934428615152	3578	11.7532646542367	3743	11.8703647195834	954	0.411572656060856	3598	11.7537042609029	3489	11.769011321097	1045	0.439543600612665	5557	12.4253340571543	6068	12.5672431052794	942	0.259010783216607	5437	12.3581446556308	6232	12.6057109974109	1632	0.486127495221331
ENSG00000185340	GAS2L1	22	29306618	29312787	+	6170	0	NA	0.00867622566385325	0.207970525603082	0.610844001621966	-0.711124105713715	0.583769335759782	-0.776529663953267	1151	10.1294884854693	1156	10.1761731491075	273	0.360002275486129	1172	10.1299772007844	1085	10.0848083878044	362	0.457721733348481	702	9.44973978759347	741	9.5352753766208	87	0.184125424048662	683	9.38212716597404	774	9.5980525001616	177	0.409464865799749
ENSG00000290792	NA	1	149844498	149850937	-	6440	0	NA	0.00879501804976303	0.210229121123021	0.395539735580415	-1.33810546101043	0.382607451905886	-1.38606312208423	918	9.70999707076657	778	9.60547951806167	416	0.639040307177392	932	9.71056086564922	719	9.49185309632967	461	0.685008709699329	362	8.48139839206193	400	8.64745842645492	75	0.31889501409094	356	8.41498758230682	407	8.6724253419715	119	0.545961960806196
ENSG00000005889	ZFX	X	24149173	24216255	+	67083	0	NA	0.0088755885772935	0.210284799266996	0.649942379102821	-0.621616273773096	0.621209219178957	-0.68684885440061	3124	11.5730578318274	2912	11.5082899861403	739	0.334345680041257	3133	11.573483111138	3037	11.5689061545021	791	0.347728683075743	2029	10.9867761811107	1984	10.9549232920303	80	0.0558015907260559	1945	10.9193597258095	2015	10.9772799234999	230	0.174937624735981
ENSG00000168917	SLC35G2	3	136818647	136855888	+	37242	0	NA	0.00890959381873923	0.210284799266996	1.59721373579372	0.675557384093535	1.52382859431318	0.607700632462695	2182	11.0285814923559	2394	11.2258099406235	643	0.453989080108169	2164	11.0289493277519	2205	11.1072170755914	582	0.404212342700829	3484	11.7538439605453	3158	11.6252522217469	595	0.235969466119589	3297	11.6866855274062	3321	11.6978363579624	111	0.048629226371307
ENSG00000125753	VASP	19	45506579	45526989	+	20411	0	NA	0.00891591816902232	0.210284799266996	1.50453055316621	0.589313404413889	1.45688817684454	0.542890147887688	19299	14.1964366779109	17226	14.0723838645158	4601	0.354671008407967	19558	14.196894708634	20646	14.3336445534682	5544	0.435842020036297	29034	14.8034718822444	31776	14.9556953088482	5931	0.315956115640964	28492	14.7362538037841	33637	15.0378043099981	9346	0.540766262250106
ENSG00000227218	NA	9	127934503	127940952	+	6450	0	NA	0.00891815282267055	0.210284799266996	1.7781862745098	0.830406462095249	1.67678484701311	0.745697584513159	272	7.97187164001679	247	7.95419631038687	115	0.620112424680423	275	7.97313169382932	244	7.93663793900257	122	0.651883817219067	483	8.91194472373907	464	8.86108690599539	55	0.158962339218368	459	8.84393405327978	447	8.8073549220576	35	0.105538874465944
ENSG00000185728	YTHDF3	8	63168553	63212786	+	44234	0	NA	0.00892021534682056	0.210284799266996	0.743473901238184	-0.427645995804169	0.723799371633752	-0.466338239651715	5917	12.516241175843	5987	12.5478585060584	863	0.21500052103795	5941	12.5166881840496	5777	12.4963544885646	1037	0.248456137536479	4398	12.0886040667648	4671	12.18982455888	738	0.254298456656538	4299	12.0214726248137	5018	12.2931842307595	1266	0.476590958353238
ENSG00000052795	FNIP2	4	158769026	158908050	+	139025	0	NA	0.00901614554267957	0.211962335581641	0.747039968600772	-0.420742661833292	0.717394808963405	-0.479160788830632	4077	11.9784565371616	4053	11.9851303734669	625	0.213058754481765	4135	11.9789231299916	3744	11.8707500033461	955	0.328852723040238	3044	11.5648143708462	3081	11.5896511465148	379	0.181895559517675	2966	11.4976747573265	3131	11.612868497291	787	0.408728535837153
ENSG00000124226	RNF114	20	49936336	49953885	+	17550	0	NA	0.00904981441080497	0.21217097631459	0.768498605723223	-0.379885452431324	0.749459844148397	-0.416076913845582	6479	12.6513133992215	6623	12.6934869574993	808	0.179746456643335	6510	12.6517815511096	6486	12.6633357234784	1051	0.22744314761402	4978	12.2643146424387	5425	12.4056733322819	907	0.279371368718563	4878	12.1970775655593	5513	12.4288835520102	1530	0.508251239115191
ENSG00000181026	AEN	15	88621337	88632281	+	10945	0	NA	0.00908390301242159	0.212388290609995	2.24269844773045	1.16523564930929	2.20579582230068	1.14129925521443	906	9.29836071533828	560	9.13185696060879	925	1.25259689132914	906	9.29892534776117	552	9.11113567023471	895	1.26797251252755	2031	10.9608956619626	2263	11.1446582428319	465	0.357560803223869	1998	10.8936007421109	2372	11.2124963851939	699	0.583296798950613
ENSG00000100605	ITPK1	14	92936914	93116320	-	179407	0	NA	0.00918509567589016	0.214155306610842	1.29833328160402	0.376660770084693	1.23910382204396	0.309297073090095	10740	13.3746611538157	10591	13.3706874068072	1663	0.223580694802818	10837	13.3751251937083	11210	13.4526273491019	2211	0.300072852167378	13943	13.767297094739	13988	13.772005215061	101	0.0104651164411088	13427	13.7000798652117	14216	13.7953294463538	2133	0.240023763539909
ENSG00000133142	TCEAL4	X	103576231	103587729	+	11499	0	NA	0.00927359824607928	0.214155306610842	1.28929836474755	0.366586165585769	1.23200685106228	0.301010278732565	3632	11.8119557093976	3554	11.7956338445068	570	0.212297972876173	3659	11.8124799879713	3265	11.6733090755617	741	0.271830117351952	4682	12.1931788344073	4694	12.1969094425411	81	0.0247346881561575	4507	12.1260211508216	4672	12.1901333218648	700	0.231887748495691
ENSG00000150281	CTF1	16	30896614	30903547	+	6934	0	NA	0.00930977488747888	0.214155306610842	1.86179577464789	0.89669482850263	1.67659574468085	0.745534872891377	76	6.14580890265963	70	6.14974711950468	37	0.565765299255533	78	6.14505855925864	63	6	50	0.646272939718237	140	7.09650862637443	121	6.93073733756289	44	0.423133074712079	130	7.02825562439743	123	6.95419631038687	19	0.193576267705154
ENSG00000268222	EEF1A1P7	19	35382172	35384052	+	1881	0	NA	0.00932702478162752	0.214155306610842	1.79511278195489	0.844074487421921	1.70093457943925	0.766327653797549	35	5.10047816747913	36	5.20945336562895	13	0.539536799281356	36	5.09758375439287	37	5.24792751344359	14	0.564483407405508	63	5.9837919304415	61	5.95419631038687	9	0.192944762348141	60	5.91898673325003	57	5.85798099512757	6	0.128010698845199
ENSG00000225953	SATB2-AS1	2	199457689	199476935	+	19247	0	NA	0.00933789928411123	0.214155306610842	0.589152119700748	-0.763287907346485	0.548780487804878	-0.865698908288409	214	7.69964608316993	185	7.53915881110803	62	0.372167064657925	219	7.70081560973379	198	7.63662462054365	84	0.469362631516633	125	6.95808398855338	128	7.01122725542325	25	0.291314648739906	119	6.89539472600098	118	6.89481776330794	19	0.223258424514536
ENSG00000176383	B3GNT4	12	122203681	122208952	+	5272	0	NA	0.00935222450048151	0.214155306610842	0.315712187958884	-1.66331813842261	0.322218059198202	-1.63389074055251	363	8.32440558515965	317	8.31288295528435	191	0.768426220243532	356	8.32392949305923	343	8.4262647547021	169	0.705853202460597	114	6.75349744258212	110	6.79441586635011	48	0.625518338554906	114	6.68699009819238	112	6.82017896241519	61	0.846927260658677
ENSG00000103365	GGA2	16	23463542	23521995	-	58454	0	NA	0.00935430573779815	0.214155306610842	0.798570797834939	-0.324507778474892	0.769663104392024	-0.377701004899541	4077	11.9862766870875	4057	11.9865531497567	425	0.150671952816581	4092	11.9867037776529	4252	12.0542651396258	536	0.198807483176013	3255	11.6671925121751	3321	11.6978363579624	183	0.0821545522338387	3149	11.6000832397068	3450	11.7527987584355	627	0.307475950453324
ENSG00000139722	VPS37B	12	122865330	122896127	-	30798	0	NA	0.00936143181702226	0.214155306610842	1.37805950268768	0.462638182947202	1.32681448264408	0.407966664845415	12663	13.6042367167163	12405	13.5987504095718	2416	0.272594207897071	12845	13.6046920527769	11984	13.5489422885365	3331	0.36893073770052	17449	14.0798283769423	18655	14.1873520732005	2569	0.222703399837692	17042	14.0126128018847	18959	14.2106713437856	4830	0.451918894178392
ENSG00000171703	TCEA2	20	64049836	64072347	+	22512	0	NA	0.00938491876247521	0.214155306610842	1.34754704137696	0.430335636745259	1.26719386532471	0.341637256244297	1371	10.4017190580847	1350	10.3998119593257	242	0.251039867065863	1391	10.4022871211055	1344	10.393390457444	350	0.351597288590015	1847	10.8480898737867	1805	10.8185821774809	157	0.120745024458665	1762	10.7807498921211	1834	10.8415643477306	133	0.11081334901509
ENSG00000241635	UGT1A1	2	233760270	233773300	+	13031	0	NA	0.00944789382176705	0.214155306610842	2.51868562574059	1.33267106074268	2.5990675990676	1.37799415730812	1463	10.218174768724	1582	10.6284455401372	899	1.00583202558408	1430	10.2188222983329	1507	10.5584207132687	848	0.936564890809775	3683	11.6913248702096	4685	12.1941412388631	1781	0.884727514337959	3716	11.6242921714108	4761	12.2173519052703	2102	1.11147199814368
ENSG00000183597	TANGO2	22	20017014	20067164	+	50151	0	NA	0.00947784143003041	0.214155306610842	1.37079428483638	0.45501208204749	1.2800700365408	0.356222746636141	868	9.74673090883076	819	9.67948009950545	137	0.222881818883534	876	9.74733243494819	905	9.82336724004623	178	0.30093012559313	1189	10.1968618095607	1048	10.0347989625773	248	0.285487689822867	1120	10.1294312416068	1121	10.1318569606088	55	0.0702580726143979
ENSG00000175928	LRRN1	3	3799431	3849834	+	50404	0	NA	0.00952560899794742	0.214155306610842	0.575982788969294	-0.79590239196912	0.559477756286267	-0.837847321207445	682	9.36426741049489	656	9.35974956032233	189	0.397875631943911	689	9.36476227162032	621	9.2807707701306	221	0.451878859522774	392	8.59599044612034	436	8.7714894695006	79	0.30969582269444	385	8.5299827506473	443	8.79441586635011	127	0.53623616116734
ENSG00000229932	YWHAZP3	10	23136924	23137661	+	738	0	NA	0.00956796766552741	0.214155306610842	1.46616541353383	0.552047878248421	1.42008639308855	0.505978700919428	62	5.95364273844149	61	5.95419631038687	13	0.275510113951163	62	5.95516624111673	58	5.88264304936184	10	0.220569946192995	90	6.50739179299124	89	6.49185309632967	3	0.0416609249098203	87	6.44158103683147	94	6.56985560833095	14	0.235382254475438
ENSG00000162910	MRPL55	1	228106679	228109312	-	2634	0	NA	0.00958382263991611	0.214155306610842	1.36541153931177	0.449335849489327	1.30147432638536	0.380146852608832	905	9.79874268644439	906	9.82495874052852	172	0.274237879092903	918	9.79918642171738	837	9.71080643369935	239	0.370836334766778	1234	10.2694736176209	1245	10.283088353024	62	0.0725712634731982	1194	10.2021503731036	1265	10.3060616894283	237	0.301309483803631
ENSG00000088992	TESC	12	117038923	117099479	-	60557	0	NA	0.00961379082091595	0.214155306610842	1.392066442415	0.47722807171467	1.32642258664998	0.407540478721389	33930	15.0227462707272	32160	14.9730246452893	6648	0.297028205524246	33880	15.0231977463896	32721	14.9979733094276	6571	0.277690756875972	47232	15.5216765945766	44839	15.4524986576928	5294	0.157427477601701	44938	15.4544594724546	45570	15.4758284086406	2239	0.0726274099843124
ENSG00000144320	LNPK	2	175923882	176002839	-	78958	0	NA	0.00962435274996691	0.214155306610842	0.627087250582325	-0.673261906684495	0.603569618827769	-0.728407906434338	2376	11.1713095242659	2220	11.116993677547	626	0.360705188096763	2368	11.1717442720219	2305	11.1711767976518	569	0.344461308240553	1489	10.5403706785009	1484	10.5362472156881	44	0.0417435554786097	1428	10.4730707080134	1508	10.5593770905267	181	0.189106717891582
ENSG00000103044	HAS3	16	69105653	69118719	+	13067	0	NA	0.00964394774668877	0.214155306610842	2.52540150770239	1.33651277682349	2.40597581218876	1.26662213885201	1424	9.60578328668661	703	9.4594316186373	1673	1.68616069235962	1406	9.60666907545969	652	9.35093918154643	1626	1.65986108626065	3595	11.78739750818	3473	11.7623820387104	818	0.325906132608445	3381	11.7202042459712	3530	11.7858611057596	282	0.12336080616072
ENSG00000132485	ZRANB2	1	71063291	71081289	-	17999	0	NA	0.00965699708533445	0.214155306610842	0.68065680997479	-0.555000526234312	0.666305769838048	-0.585743708289122	2935	11.4936495699527	2818	11.4609677625704	576	0.285450465131532	2956	11.4941401624293	3038	11.5693809595223	661	0.336770848004092	1997	10.9300092965808	2228	11.1221809012598	503	0.396805075287768	1968	10.8628304960114	2380	11.2173519052703	725	0.620864607401912
ENSG00000059145	UNKL	16	1363205	1414751	-	51547	0	NA	0.00965865622912245	0.214155306610842	0.516777738805098	-0.952384170380315	0.502682941211156	-0.992279363577676	1140	10.0835519563177	1088	10.0887882387169	375	0.481937821172859	1131	10.083942377454	1066	10.0593444608244	326	0.443011747421139	588	9.20245505615972	579	9.17990909001493	19	0.0456834134975473	567	9.13505529313097	588	9.20212382383046	100	0.262536667834561
ENSG00000075399	VPS9D1	16	89707134	89720898	-	13765	0	NA	0.00969281213684006	0.214155306610842	1.38265700822843	0.46744331563614	1.29469832942151	0.372615982585505	948	9.86517278515543	876	9.77643303244473	186	0.275875571106654	966	9.86569295640948	811	9.66533591718518	284	0.386194075789217	1310	10.3524354311043	1285	10.3286749273279	116	0.12522654032947	1249	10.2854035568299	1299	10.3442959079158	93	0.108783085595214
ENSG00000116128	BCL9	1	147541501	147626216	+	84716	0	NA	0.00972845921412088	0.214155306610842	1.3481861599431	0.431019720172153	1.2840652446675	0.360718509132207	1312	10.3356754951868	1281	10.3241805466187	244	0.268104541060558	1328	10.3360679900763	1294	10.3387363825739	323	0.357904474693972	1768	10.7882788369714	1740	10.7657004876511	54	0.0434914759804152	1705	10.7211166913074	1762	10.7838167593202	295	0.257798031291873
ENSG00000239830	RPS4XP22	19	9683294	9684073	-	780	0	NA	0.00977392313995571	0.214155306610842	1.51436031331593	0.598708508089977	1.45470383275261	0.540725460685727	77	6.24318078383385	71	6.16992500144231	18	0.326619829852732	77	6.24182267293816	76	6.2667865406949	18	0.332748324455218	115	6.84759794644872	123	6.95419631038687	17	0.215193622538474	110	6.78205869380319	98	6.62935662007961	22	0.264487750110363
ENSG00000012171	SEMA3B	3	50267558	50277546	+	9989	0	NA	0.00978259351409001	0.214155306610842	1.42841353699242	0.514413711438806	1.3263321239673	0.407442082843917	3016	11.5324927015645	2909	11.5068034377956	608	0.283594043207535	3050	11.5329473959324	2810	11.4568677383803	811	0.353420202124609	4307	12.0468706856365	3943	11.9454438363779	1026	0.330569338860918	4045	11.9796844714944	4007	11.9686667931952	292	0.103373677000915
ENSG00000167703	SLC43A2	17	1569268	1628886	-	59619	0	NA	0.0098286772960315	0.214155306610842	2.0123384253819	1.00887295104929	1.94634146341463	0.9607648367169	681	9.07818383088196	378	8.56605403817109	498	0.994211601191266	683	9.07836196028332	407	8.6724253419715	509	0.996762639543573	1369	10.415538163119	1351	10.4008794362822	132	0.138050242732729	1329	10.3482754781992	1373	10.4241662888181	317	0.359290416610003
ENSG00000168994	PXDC1	6	3722614	3751713	-	29100	0	NA	0.0098509569532855	0.214155306610842	1.63139193573304	0.706103425710198	1.53422982885086	0.617514615896386	432	8.6758388219351	402	8.65463602852797	149	0.504477269375441	436	8.6762976692644	388	8.60362634498619	166	0.548754848339449	703	9.45293197262882	662	9.37286506011259	84	0.166060394378697	668	9.38558972976886	673	9.39660478118186	31	0.0656296159529943
ENSG00000205476	CCDC85C	14	99500190	99604207	-	104018	0	NA	0.00986488478191721	0.214155306610842	0.660978757005566	-0.59732418874471	0.639609652772524	-0.644736383239274	3462	11.7248738635899	3289	11.6838718686226	764	0.318869477480407	3525	11.7253176005034	3139	11.616548843779	1022	0.430337400957434	2287	11.1301774476121	2465	11.2679570844028	542	0.366981809392727	2254	11.0629285845769	2505	11.2911706993219	821	0.596638971848491
ENSG00000196235	SUPT5H	19	39436156	39476670	+	40515	0	NA	0.00986659677032809	0.214155306610842	0.81847184055087	-0.28899531312558	0.791088124504051	-0.338089679957423	21106	14.3599836210558	20542	14.3263592607713	1913	0.129354060328891	21256	14.3604386592721	19806	14.2737227634177	3280	0.213788234484946	17274	14.0696766906041	18390	14.1667123071415	1988	0.172292669711781	16814	14.0024570599904	18690	14.1900561373135	4268	0.400648974244011
ENSG00000155367	PPM1J	1	112709994	112715332	-	5339	0	NA	0.00987969805798844	0.214155306610842	1.51435045317221	0.598699114535065	1.44835329341317	0.534413558557721	88	6.43708352269593	79	6.32192809488736	24	0.355589158139017	89	6.43739181580576	84	6.4093909361377	28	0.405465332842079	133	7.0620249784782	134	7.07681559705083	5	0.0452530807709774	128	6.99511689664055	138	7.11894107272351	23	0.269002457992268
ENSG00000080819	CPOX	3	98579446	98593648	-	14203	0	NA	0.00992113184086978	0.214155306610842	0.685074276319652	-0.545667680144528	0.663372178787432	-0.592109586781712	2271	11.1243078926111	2391	11.2240016741981	420	0.287132631688215	2260	11.1248259511655	2270	11.1491119907069	361	0.236123386106547	1555	10.6011710855106	1508	10.5593770905267	106	0.095836049568621	1498	10.5339028403111	1591	10.6366246205436	264	0.266600735697545
ENSG00000091622	PITPNM3	17	6451263	6556555	-	105293	0	NA	0.0099319021508379	0.214155306610842	1.54735719522762	0.629806270025295	1.44648829431438	0.532554648325982	2000	10.908033128105	1874	10.8726748802706	583	0.430634399804013	2033	10.9085148852549	1854	10.8572034715082	692	0.510002602921271	3094	11.5880059010639	2901	11.5028318040667	405	0.18262770677928	2940	11.5208064261426	2869	11.4868350215631	154	0.0742294224854638
ENSG00000182963	GJC1	17	44798448	44830816	-	32369	0	NA	0.0099516104804036	0.214155306610842	0.644513924234712	-0.633716567631129	0.646251783558336	-0.629831737831603	9169	13.1236730961761	8600	13.0702886899617	2343	0.338873507075833	9111	13.1241408622578	8909	13.1212097164093	1985	0.298073405485951	5908	12.454290981684	7115	12.7968507952672	2100	0.595261907468341	5887	12.3871153098265	7231	12.8201789624152	2704	0.822299876279475
ENSG00000149932	TMEM219	16	29940885	29973050	+	32166	0	NA	0.0099603074944864	0.214155306610842	1.32138694638695	0.402052997916339	1.25033605625065	0.322315904108426	3203	11.626868798478	3258	11.6702136367386	563	0.236817571897196	3224	11.6273117941757	3250	11.6666678406904	646	0.294094401936868	4232	12.0423366605827	4099	12.0014081943928	438	0.146430558492558	4030	11.9751370371735	4164	12.0241007802529	235	0.0854082058642521
ENSG00000168653	NDUFS5	1	39026318	39034636	+	8319	0	NA	0.01004159704436	0.214728589441944	1.25057633041326	0.322593116813494	1.20375757575758	0.267544877589809	2747	11.4139274403059	2718	11.4088604360248	349	0.17747214694457	2750	11.414435154863	2858	11.4812949046311	350	0.188780590238246	3435	11.7460608341336	3399	11.7313190310251	89	0.0367590567884005	3309	11.6788507054556	3593	11.8113746935099	543	0.24980738123666
ENSG00000198324	PHETA1	12	111360651	111369121	-	8471	0	NA	0.0100534500577617	0.214728589441944	1.41902114633546	0.504896088683863	1.36789506558401	0.451957561972279	1895	10.8572468727047	1786	10.8033239190415	411	0.310537922409445	1921	10.8576824301467	1698	10.7304701371842	535	0.394032667500692	2688	11.3793215005824	2906	11.5053153561362	433	0.244632976557431	2627	11.3120496294621	3015	11.5584207132687	767	0.470956875634735
ENSG00000241269	NA	7	5419827	5420767	+	941	0	NA	0.0101023048288169	0.214728589441944	2.05882352941176	1.04182017569463	1.86936936936937	0.902551659884181	15	3.91158169891719	17	4.16992500144231	5	0.46474249726328	15	3.89870456088268	14	3.90689059560852	6	0.516099262018695	29	4.84267556962772	24	4.64385618977472	13	0.57610028094648	27	4.75773760328478	24	4.64385618977472	8	0.368682714552383
ENSG00000170421	KRT8	12	52897187	52949954	-	52768	0	NA	0.0101081850810412	0.214728589441944	1.39524386738813	0.480517305224896	1.32486572632278	0.405846151536692	133372	16.9946042487862	136183	17.0551976882376	27052	0.315012236315954	134948	16.9950587448803	144229	17.1380117523975	33247	0.3954110136236	186085	17.5054565397827	186633	17.5098523071599	3320	0.0257907953041965	178787	17.438236971221	189674	17.5331700121591	24613	0.207311423320191
ENSG00000060237	WNK1	12	752579	911452	+	158874	0	NA	0.0101340752652932	0.214728589441944	0.733237039619627	-0.447648429132528	0.699745207381357	-0.515098394205037	17400	14.0672538864627	17812	14.1206428898487	2889	0.250286782673965	17478	14.0677112321089	17438	14.090029693953	3321	0.286043466078076	12758	13.6381879555653	12659	13.6279897843157	585	0.0657461642288808	12229	13.5709773678251	12428	13.6014226057004	1480	0.177533099855936
ENSG00000100354	TNRC6B	22	40044817	40335808	+	290992	0	NA	0.010166001357029	0.214728589441944	0.568067019834914	-0.815866947763719	0.544287501366336	-0.877559187473698	5411	12.3362058338423	5177	12.3381792499001	1715	0.451950253527712	5489	12.3366550547889	5062	12.3057767689098	2066	0.504880385974143	3073	11.5810481154729	3210	11.6488069497258	303	0.146349351805942	2987	11.5138088351512	3262	11.6719832720919	719	0.375770717484671
ENSG00000175354	PTPN2	18	12785478	12929643	-	144166	0	NA	0.0101756779407372	0.214728589441944	0.769665285869349	-0.377696915835066	0.740389310605052	-0.433644028485474	6019	12.5424051614059	5837	12.5112584955023	871	0.198507216694694	6007	12.5428602701797	6146	12.5856667697324	720	0.175575410410156	4632	12.1773426921113	4583	12.1623913287569	114	0.0350155411253059	4447	12.1100960844716	4625	12.1755495506362	587	0.196594910657824
ENSG00000120437	ACAT2	6	159762045	159779112	+	17068	0	NA	0.0101877138597865	0.214728589441944	2.07372799036843	1.05222666913542	1.94585041124529	0.960400806085264	4873	11.9357701194214	3138	11.6160893135821	4026	0.885215448926842	4847	11.9362158834362	3241	11.6626683755175	3986	0.877018952227415	10104	13.2631224543556	8860	13.1132538066513	3001	0.406760118992834	9431	13.195912381695	9004	13.1365105607936	1188	0.177281110752159
ENSG00000163482	STK36	2	218672069	218702716	+	30648	0	NA	0.0102457185729386	0.215420574442617	1.29135862319719	0.368889707120811	1.24008651766402	0.310440777265858	550	9.09536693375453	543	9.08746284125034	69	0.184195546062858	555	9.09593508831589	547	9.09803208296053	107	0.258453335969764	709	9.47056911365171	734	9.52160043972373	43	0.0883888495343382	687	9.40411080916364	746	9.54496443278924	142	0.316477989725057
ENSG00000212802	RPL15P3	6	12514110	12514724	+	615	0	NA	0.0103387586465282	0.215627611453228	1.4867747440273	0.572186086333537	1.39958158995816	0.484995592660712	156	7.26216920332995	153	7.2667865406949	34	0.341055303695932	159	7.26247939521127	149	7.22881869049588	49	0.447031978875906	231	7.85880654824313	236	7.88874324889826	12	0.0737578079737978	222	7.79151569580454	222	7.8008998999203	31	0.2020246231097
ENSG00000104881	PPP1R13L	19	45379638	45406349	-	26712	0	NA	0.0103494818917518	0.215627611453228	0.752790184248812	-0.409680278228837	0.729609699334848	-0.454803186260157	13105	13.6621588244272	13188	13.6870475620515	1992	0.222279392481586	13120	13.6626254988533	12918	13.6572067815569	2068	0.22998465739514	9865	13.2649437906659	10102	13.3024961321765	802	0.119465435656499	9571	13.1977352989664	10267	13.3258675805754	2165	0.348867145850366
ENSG00000213719	CLIC1	6	31730581	31739763	-	9183	0	NA	0.0103695063740118	0.215627611453228	1.37778386689196	0.462349590060333	1.32585954503794	0.406927951611996	87588	16.3892275435739	92046	16.4900830815086	18270	0.300575204808016	87940	16.3896831989929	85394	16.3818639799997	19856	0.328363753614266	120676	16.8794728826662	120682	16.8808629397342	6324	0.0756779728630115	116595	16.8122519054461	129066	16.9777606522919	22102	0.292260370970988
ENSG00000117500	TMED5	1	93149742	93180516	-	30775	0	NA	0.0104330596064092	0.215627611453228	0.794312811681263	-0.332220821792371	0.764235397710596	-0.387911013168337	8168	12.9866500576469	8106	12.9849524277324	973	0.16865400760453	8177	12.9871121480563	7856	12.9397628450718	1040	0.177441301147966	6487	12.6634958137778	6452	12.6557543101442	74	0.0164024449466267	6248	12.5962925114797	6557	12.6790401863931	1003	0.241610154413444
ENSG00000177426	TGIF1	18	3411608	3459978	+	48371	0	NA	0.0104467771708255	0.215627611453228	1.52403129020872	0.607892523412289	1.48130694313541	0.566870613926538	5855	12.4731187253384	5534	12.4343676016689	1509	0.359494156201791	5942	12.473574325759	5585	12.44759985828	1941	0.430147140303965	8922	13.0866030076709	9970	13.283522485644	2314	0.410739997152045	8800	13.0193760032648	10697	13.3850534883462	3297	0.634889925226584
ENSG00000290791	NA	1	149842875	149846486	+	3612	0	NA	0.010456050107161	0.215627611453228	0.386017229953612	-1.37326285098504	0.369827305311176	-1.43507634828821	201	7.51799840524451	170	7.4178525148859	95	0.658251490061772	205	7.51870818783812	153	7.2667865406949	105	0.706262279054498	77	6.26588717528459	79	6.32192809488736	13	0.242767404807994	75	6.19404365106236	80	6.33985000288462	23	0.466143636573845
ENSG00000175482	POLD4	11	67350772	67356972	-	6201	0	NA	0.0104720102424217	0.215627611453228	1.33695817876925	0.418954337364046	1.27173858567634	0.346802145537644	1312	10.3379145426302	1292	10.3365065598103	227	0.254967060114934	1330	10.3384011062379	1212	10.2443638351205	338	0.345505860696255	1753	10.7760016394454	1754	10.7772553151919	53	0.0432210146812508	1691	10.7086634307093	1834	10.8415643477306	293	0.26449133572946
ENSG00000267534	S1PR2	19	10221433	10231331	-	9899	0	NA	0.0104832559201976	0.215627611453228	1.77186061801446	0.825265119915371	1.61831812255541	0.694495234912803	203	7.60544171358301	169	7.4093909361377	66	0.445829560756692	205	7.60684156476098	181	7.5077946401987	70	0.484280698069266	358	8.4033919983882	286	8.16490692667569	159	0.593917963638272	330	8.33567176218539	307	8.2667865406949	91	0.386066685674627
ENSG00000157240	FZD1	7	91264433	91271326	+	6894	0	NA	0.0104987081772383	0.215627611453228	0.575049876775026	-0.798241001690675	0.559619180308835	-0.837482684811014	1136	10.1012242316291	1145	10.1623913287569	284	0.411918209159336	1148	10.1015858380356	1164	10.1861142395416	338	0.464786255294139	652	9.32680490061658	703	9.4594316186373	142	0.335331837616612	642	9.2598883444766	714	9.48179943166575	223	0.564281697416912
ENSG00000289540	NA	5	40678774	40679305	-	532	0	NA	0.0105075450546288	0.215627611453228	0.46875	-1.09310940439148	0.436507936507936	-1.19592020997526	9	3.13274814483474	8	3.16992500144231	4	0.644860978205037	8	3.12484790382208	8	3.16992500144231	4	0.615509457251763	3	1.60245164068587	3	2	3	1.4452833418037	3	1.52832083357372	3	2	3	1.35549574310069
ENSG00000181555	SETD2	3	47016428	47164113	-	147686	0	NA	0.01054979811506	0.215976765778281	0.738862698617807	-0.436621798752521	0.701979035121029	-0.510500150366889	7481	12.8506464033302	7369	12.8474489039824	1237	0.24094795176234	7549	12.8511249105046	7272	12.8283348609618	1663	0.307115700277792	5526	12.4314740687841	5478	12.419696888306	240	0.0620808319135899	5298	12.3642849486348	5402	12.3995449666274	645	0.179040134542262
ENSG00000139044	B4GALNT3	12	459939	563509	+	103571	0	NA	0.0106364245784025	0.217230503201214	1.36725982308167	0.451287427181622	1.31928903979217	0.399760675728272	2593	11.3139247429556	2690	11.3939266756404	508	0.291025518192627	2592	11.3144279034272	2599	11.3442959079158	517	0.281344807523816	3544	11.789569844149	3427	11.7431513941125	224	0.0893211049534394	3418	11.7223848195244	3682	11.8466656818997	621	0.277368974350064
ENSG00000099194	SCD	10	100347233	100364826	+	17594	0	NA	0.0107058063411513	0.217474570648352	1.94428748952821	0.95924155693299	1.83303339270409	0.874233067956234	64538	15.7655587575165	45216	15.4645776567186	40927	0.759781789511058	64791	15.7660126212675	48371	15.5618845685722	39943	0.791405321361491	125480	16.9246764101949	113968	16.7982819336672	20718	0.22880908557744	118762	16.8574562329227	118990	16.8604929324541	2831	0.0344388296089591
ENSG00000122378	PRXL2A	10	80407829	80437115	+	29287	0	NA	0.0107201364244694	0.217474570648352	1.69604675791252	0.762175943768236	1.60729301530946	0.684632961495123	4973	12.1691259162133	3852	11.9117664706596	2127	0.571791307872918	4995	12.1695573365228	4473	12.1273495410591	2125	0.597592162685598	8434	13.0359361009855	8030	12.9713639243619	973	0.162106955272156	8027	12.9687340368944	7854	12.9393955601816	534	0.0947116199103271
ENSG00000175602	CCDC85B	11	65890673	65891635	+	963	0	NA	0.0107246163896959	0.217474570648352	1.5602660841938	0.641792083967097	1.49793895377368	0.582978830150097	1343	10.3132717840431	1219	10.2526654324502	505	0.474122384724966	1359	10.3138726016392	1048	10.0347989625773	563	0.517720625814501	2094	11.0285558636569	2114	11.0464419480073	200	0.138602381425004	2034	10.9611368599672	2148	11.0694497674278	486	0.365589623786198
ENSG00000139354	GAS2L3	12	100573683	100628288	+	54606	0	NA	0.0107908088594982	0.218299529023377	0.477197511706788	-1.06734157460702	0.460327815379597	-1.1192664746202	4855	12.1465671338004	4917	12.2638560195961	1687	0.589213661946026	4905	12.147012380712	5081	12.3111806600534	1866	0.624715409764365	2316	11.1687000090916	2455	11.2620948453702	311	0.201568175997698	2257	11.1014013085381	2573	11.3297963382207	604	0.426645238828458
ENSG00000259341	NA	15	99423769	99435160	-	11392	0	NA	0.0108268636186322	0.218512344052727	3.71587105865774	1.89370044083184	3.21428571428571	1.68449817427207	378	7.94358353885888	187	7.55458885167764	433	1.26806237937646	374	7.94373697621556	175	7.4594316186373	430	1.24728232062217	1405	9.83990200381457	559	9.12928301694497	1585	1.58799107712951	1202	9.77234185366309	600	9.23122118071119	1193	1.3706168405002
ENSG00000197323	TRIM33	1	114392790	114511203	-	118414	0	NA	0.0109692494847224	0.220865127547703	0.745320101813964	-0.424067924190525	0.716701767821814	-0.48055518180545	4138	11.9985605329453	4092	11.9989429514431	655	0.226120060556148	4178	11.9990231720539	4157	12.0216740428584	886	0.304768049353282	3083	11.5868674816918	3224	11.655083445198	272	0.130683891467959	2994	11.5197326675396	3277	11.6786001390995	692	0.359774293058327
ENSG00000198815	FOXJ3	1	42176539	42335877	-	159339	0	NA	0.0111040313336003	0.223002381022782	0.789668642241379	-0.340680692837471	0.770377900157505	-0.376361777726871	5939	12.5286570827314	5888	12.5238069581873	628	0.154460890367782	5968	12.529082434522	5793	12.5003439692704	878	0.208397433208633	4689	12.1761448858714	5127	12.3241805466187	898	0.294641271982582	4597	12.1090220941675	5369	12.3907063728728	1460	0.520147190955004
ENSG00000144445	KANSL1L	2	210021421	210171409	-	149989	0	NA	0.0111446863480397	0.223002381022782	0.615359470447627	-0.700498668618806	0.58704000975352	-0.768469261218258	3263	11.6273039541803	3362	11.7155330635266	759	0.395067078549904	3281	11.6278107073976	3383	11.7245138531199	845	0.420755926227809	2007	10.970926444715	1974	10.9476369379518	73	0.0515183827278181	1925	10.9039781139038	1989	10.958552715431	235	0.1808047766815
ENSG00000171346	KRT15	17	41513745	41522529	-	8785	0	NA	0.0111689803450563	0.223002381022782	1.60423254682559	0.68188328757497	1.52789903960632	0.611549216232643	822	9.59943697074288	769	9.58871463558226	304	0.508104900173204	840	9.60000158495909	713	9.4797802640291	363	0.586368519179129	1318	10.3565427263842	1340	10.3890935219045	176	0.195109603638951	1282	10.2893142841092	1440	10.4928546201747	331	0.408906362675417
ENSG00000214389	RPS3AP26	7	98385801	98386584	-	784	0	NA	0.0111796350346345	0.223002381022782	1.4743967039435	0.56012475089835	1.40313528159474	0.488654111364799	340	8.37762988952312	353	8.467605550083	76	0.336073055159237	344	8.37857124292059	313	8.29462074889163	100	0.405620615639266	500	8.95302309405896	468	8.87344411251538	93	0.257377290870017	482	8.88665333351453	460	8.84862294042934	123	0.360282620347744
ENSG00000111261	MANSC1	12	12326056	12350242	-	24187	0	NA	0.0112199905936625	0.223106401260198	1.30843250919342	0.387839510046531	1.23065883067769	0.29943086620205	6291	12.6025049146158	6243	12.6082548219779	1000	0.226835758554107	6364	12.602969340776	6374	12.6382096266336	1473	0.314204093352209	8230	13.0009829874167	7967	12.9600019320681	921	0.158414642963122	7831	12.9338200038466	8025	12.97046544078	401	0.0749075904208385
ENSG00000164825	DEFB1	8	6870592	6877936	-	7345	0	NA	0.0112369936363169	0.223106401260198	1.43763596809282	0.52369840907736	1.36146306478604	0.445157843951439	552	9.0750495456867	554	9.11634396123747	122	0.337022633673591	558	9.07541124016155	512	9.00281501560705	156	0.392697149292786	792	9.62791021897796	824	9.68825030913318	65	0.119880876646283	758	9.56060911371448	771	9.59245703726808	97	0.186980990269407
ENSG00000269892	NA	12	6742985	6743641	+	657	0	NA	0.0112913764807526	0.223568784797408	1.85258964143426	0.889543352044622	1.82539682539683	0.868210127444459	17	4.05866998886463	16	4.08746284125034	8	0.509577407676537	17	4.0571144107416	15	4	7	0.548167874862786	30	4.91185200797051	30	4.95419631038687	9	0.432804601230499	30	4.85729037513962	32	5.04439411935845	12	0.615524437365079
ENSG00000165650	PDZD8	10	117277274	117375440	-	98167	0	NA	0.0113125339690207	0.223568784797408	0.612178523217671	-0.70797566255245	0.584787642119086	-0.774015270672745	9532	13.1653843796595	9417	13.2012050072995	2689	0.40794772277857	9646	13.1658409007757	8380	13.0329066776283	3182	0.461347132816908	5834	12.509561670882	5946	12.5379463603762	258	0.0645619573264511	5640	12.4424222106128	6043	12.5612879451648	1084	0.294052574701531
ENSG00000138439	FAM117B	2	202634969	202769757	+	134789	0	NA	0.0113481951175791	0.223756794138912	0.526927894077653	-0.924322540944971	0.504527043126042	-0.986996493666349	2236	11.0481929459169	2127	11.0552824355012	763	0.49689582363024	2238	11.0486110810476	2059	11.0084286220706	804	0.490715220360894	1177	10.2006022859439	1186	10.2131042196419	66	0.081333014910233	1128	10.1333929727609	1125	10.1369911120802	145	0.184713914282063
ENSG00000152952	PLOD2	3	146035139	146163725	-	128587	0	NA	0.0115222032071924	0.224615894677127	0.357931831172554	-1.48224324536956	0.34703852637955	-1.52683226282905	38839	15.0361785846743	36531	15.1568731179496	20570	0.828799823826475	38081	15.0366306978065	33680	15.0396473526813	19476	0.752564308516393	13901	13.754421612199	13389	13.7088683402117	1878	0.191078907465255	13215	13.6871893491049	12728	13.6358314640119	1017	0.108814082293503
ENSG00000096070	BRPF3	6	36196744	36232790	+	36047	0	NA	0.0115450537394611	0.224615894677127	0.751511950720221	-0.412132048486627	0.713141359559562	-0.487740017486415	14264	13.782757700941	14058	13.7792063604216	2312	0.231675925884151	14398	13.7832104957113	13720	13.744098009928	3114	0.304213279039242	10719	13.3866704255108	10567	13.3674147512468	562	0.0748434051903538	10267	13.3194758944386	10416	13.3466522341057	1168	0.166569330063249
ENSG00000281406	BLACAT1	1	205434885	205457091	-	22207	0	NA	0.0116715544472216	0.224615894677127	2.41238180364115	1.27045825824472	2.19824934942039	1.13635504177801	1417	10.2482622778529	1561	10.609178738142	679	0.912871565025004	1409	10.2487409932604	1514	10.5651020783603	686	0.877755740199398	3418	11.5906665902715	2314	11.1767964781476	2002	0.774404215266996	3096	11.5234572214902	2375	11.2143191208008	1270	0.547641231562266
ENSG00000105497	ZNF175	19	51571283	51592510	+	21228	0	NA	0.0116998670642824	0.224615894677127	0.667162698412698	-0.58388946605593	0.648965119155603	-0.623787157146129	806	9.62863138384929	776	9.60177078840771	171	0.293199659784491	808	9.62935846700814	776	9.60177078840771	184	0.305328280361806	537	9.05951691697295	557	9.12412131182919	83	0.229992678906751	524	8.99198040765648	598	9.22641219278879	147	0.447710288587787
ENSG00000211450	SELENOH	11	57741491	57743554	+	2064	0	NA	0.0117603582698347	0.224615894677127	1.32968737245939	0.411087088418558	1.26388325901905	0.337863212397662	817	9.65517281890857	817	9.67595703294175	148	0.247290956387147	822	9.65543083566089	800	9.64565843240871	174	0.305031078913944	1085	10.081439866816	1098	10.1019756709492	91	0.121199183573669	1038	10.0142817322538	1005	9.97441458980553	129	0.175017237182771
ENSG00000232956	SNHG15	7	44983019	44986961	-	3943	0	NA	0.0117639604833307	0.224615894677127	2.01876482111558	1.01347285164382	1.9968231194917	0.997706543130372	647	9.08929693987171	520	9.02513956227851	422	0.856622251204014	651	9.08982771164841	453	8.82654848729091	435	0.862899719102716	1304	10.2686543513397	1442	10.4948555844912	493	0.619391845023239	1298	10.2017909136408	1549	10.5980525001616	609	0.836502374026443
ENSG00000078043	PIAS2	18	46803218	46920160	-	116943	0	NA	0.0117869347212521	0.224615894677127	0.626402070750647	-0.674839113010721	0.605210281992656	-0.724491596999256	1932	10.8710781288128	1779	10.7976615258538	523	0.367413263329139	1924	10.8714918829868	1780	10.7984718011016	476	0.346397420337386	1209	10.2407890313074	1210	10.2419831496943	3	0.00315623680772448	1164	10.173939466328	1226	10.2609195336629	177	0.228818554837551
ENSG00000113924	HGD	3	120628172	120682269	-	54098	0	NA	0.0118047377798959	0.224615894677127	1.3597918022121	0.443385777277474	1.26015174182518	0.333597467056648	1230	10.2503272665269	1256	10.2957689344205	183	0.214924937184597	1248	10.2507664467465	1209	10.240791332162	309	0.320442034163488	1671	10.6833515012559	1461	10.5137275959524	387	0.3164813134859	1571	10.6161586304999	1570	10.6174674652942	115	0.104746178220071
ENSG00000246575	NA	2	85315041	85316529	+	1489	0	NA	0.0118145587338265	0.224615894677127	1.73014467080012	0.790892677815453	1.60248815165877	0.680313690006993	226	7.75957434088597	210	7.72109918870718	71	0.451892226925448	225	7.76072341302929	225	7.82017896241519	66	0.438123893587219	390	8.53113624456923	308	8.27146302790437	166	0.567849465771051	360	8.46493824709428	331	8.37503943134693	92	0.35365668479141
ENSG00000114378	HYAL1	3	50299890	50312381	-	12492	0	NA	0.0118333840487318	0.224615894677127	1.82897505259994	0.871035396718225	1.70713651169677	0.771578428531658	222	7.6094257137882	160	7.33091687811462	133	0.728170174757092	225	7.61072213222697	151	7.24792751344359	140	0.773375903565874	405	8.65063724226892	405	8.66533591718518	68	0.242742464141741	383	8.58408147422795	376	8.55842071326866	26	0.0957020434173122
ENSG00000176092	CRYBG2	1	26321698	26360080	-	38383	0	NA	0.0118590707571782	0.224615894677127	1.7683694011072	0.822419676018035	1.69727235374064	0.763218086308958	2119	10.893366799608	1628	10.6697708885255	1080	0.679370618784525	2109	10.8939403419401	1714	10.7439928610602	1052	0.66493875854975	3747	11.8685952440257	3805	11.894059846274	309	0.120232851460878	3579	11.8012694784935	3667	11.8407779235951	341	0.140099123575135
ENSG00000114956	DGUOK	2	73926826	73958961	+	32136	0	NA	0.0118625490831038	0.224615894677127	1.27505026266295	0.350554119449081	1.18803309177195	0.248575021888156	2056	10.9999965243686	2036	10.9922302649659	198	0.139180328740656	2079	11.0005042514379	2032	10.9893944998447	386	0.257539739298482	2620	11.336058762254	2307	11.1724275086455	553	0.289407128951567	2469	11.2690628817257	2467	11.2691266791494	126	0.0730437058809133
ENSG00000170485	NPAS2	2	100820139	100996829	+	176691	0	NA	0.0118820785953921	0.224615894677127	1.58223155813666	0.661960752357475	1.52901177898455	0.612599520771405	8633	13.0074441086244	9877	13.2700032533784	2508	0.482674460879735	8569	13.0078735529822	8811	13.1052537797009	2301	0.440024315067123	13658	13.7370344567262	13562	13.7273887030401	440	0.0461946572863039	13101	13.6698472805725	13783	13.7507069862249	1613	0.184200136385901
ENSG00000279539	NA	19	42242775	42244973	+	2199	0	NA	0.0118959269510498	0.224615894677127	0.548387096774194	-0.866733469136536	0.484210526315789	-1.04629365227394	31	4.93638590887183	32	5.04439411935845	9	0.475180839848574	32	4.94181114359678	32	5.04439411935845	11	0.563510273806362	16	3.9216238635787	11	3.58496250072116	11	0.821504889221551	14	3.85598535847182	11	3.58496250072116	7	0.581535369364369
ENSG00000171522	PTGER4	5	40679915	40693735	+	13821	0	NA	0.0119389933809273	0.224615894677127	0.67926349906903	-0.557956763337529	0.632736100663339	-0.660324183937129	1933	10.8824233542501	1814	10.8257538328831	509	0.30952940416896	1950	10.8829056633781	1742	10.7673568541257	550	0.36997996545222	1312	10.3317432700121	1158	10.1786648510065	324	0.33738710754276	1233	10.2645441668319	1244	10.2819300269554	115	0.135158983615864
ENSG00000157600	TMEM164	X	110002631	110182734	+	180104	0	NA	0.0119698725082026	0.224615894677127	1.32467124014703	0.405634352837278	1.2826193032107	0.359093024776091	3392	11.7096598121453	3348	11.7095146607067	545	0.243466177537328	3416	11.710110456657	3301	11.6891244049133	665	0.305152179035044	4492	12.1243089202922	4827	12.237209960755	599	0.200737484019191	4380	12.0570962597399	4906	12.2606255560682	1182	0.429058950611165
ENSG00000022556	NLRP2	19	54953130	55001142	+	48013	0	NA	0.0119967230293579	0.224615894677127	1.27178676995209	0.346856806062679	1.21515923566879	0.281145378404812	5233	12.3401336631874	5098	12.3159986226286	744	0.203496629673779	5233	12.3405946877083	5161	12.333714426094	748	0.20050756688495	6654	12.6977715739948	6599	12.6882503091332	470	0.101329581383761	6358	12.6305539968897	6675	12.7047682393626	577	0.134561535698213
ENSG00000161526	SAP30BP	17	75667251	75708062	+	40812	0	NA	0.012054601189211	0.224615894677127	1.26612233911308	0.340416811957725	1.21045194621685	0.275545806862064	2972	11.5256638388351	2840	11.4721831161895	411	0.190491741784767	3020	11.526100263475	2899	11.5018371849023	706	0.322353008639809	3762	11.8734912696896	3921	11.9373738201921	345	0.135666491361936	3654	11.8063785373617	3985	11.9607259948391	856	0.364934917919825
ENSG00000228705	LINC00659	20	62772980	62776996	-	4017	0	NA	0.0121250047346957	0.224615894677127	1.73693086003373	0.796540327524577	1.60361842105263	0.681330895193388	40	5.25548302037388	33	5.08746284125034	16	0.493960409920799	41	5.26195323871674	35	5.16992500144231	20	0.560665502119032	68	6.07822258873086	67	6.08746284125034	16	0.318815405248668	64	6.01242448762082	66	6.06608919045777	10	0.209453593238999
ENSG00000229344	MTCO2P12	1	632757	633438	+	682	0	NA	0.0121525531421975	0.224615894677127	2.25806451612903	1.17508670655809	2.11538461538462	1.08091999538357	17	3.89534733970429	14	3.90689059560852	11	0.884418181696568	17	3.89995385371802	14	3.90689059560852	13	0.982460400215708	36	5.17159189512843	33	5.08746284125034	13	0.464518239846093	36	5.10993211274023	35	5.16992500144231	16	0.622675385557852
ENSG00000177311	ZBTB38	3	141324213	141449792	+	125580	0	NA	0.0121556909962589	0.224615894677127	1.33294019175164	0.414612048994725	1.25470820848558	0.327351893963769	7009	12.7546720964683	6830	12.7378810768578	1155	0.260629571091261	7098	12.7551306556518	6808	12.7332272178516	1584	0.358379237735668	9342	13.185480742209	8951	13.1279943209764	880	0.132803812111374	8904	13.11830386277	9097	13.1513337192917	590	0.0969748989802099
ENSG00000101665	SMAD7	18	48919853	48950965	-	31113	0	NA	0.0121814748313152	0.224615894677127	0.496484586262845	-1.01017916599039	0.458976006855184	-1.12350935670749	616	9.17411243791537	638	9.319672120947	233	0.546692730436773	622	9.17447994938616	569	9.1548181090521	247	0.590939673743275	305	8.21494424022004	257	8.01122725542325	95	0.419107059981107	285	8.14814383497483	276	8.11374216604919	42	0.207492761100429
ENSG00000171574	ZNF584	19	58401504	58431736	+	30233	0	NA	0.012188855334506	0.224615894677127	1.74239555723842	0.801072180587182	1.55932623235076	0.640922791125869	528	9.00393828969616	541	9.08214904135387	132	0.373283140386057	538	9.00441367475725	527	9.04439411935845	169	0.476952886530341	919	9.72652591802662	652	9.35093918154643	484	0.695816728267671	838	9.65869911131214	700	9.45327063401062	295	0.474128604804255
ENSG00000067191	CACNB1	17	39173453	39197702	-	24250	0	NA	0.0121901460898679	0.224615894677127	1.80281622221151	0.850252336971321	1.6456572601824	0.718663898017775	1382	10.3324221506374	1455	10.5077946401987	538	0.561356446869542	1396	10.332789248217	1507	10.5584207132687	562	0.609497455372116	2491	11.2071229746125	1965	10.9410476063406	1039	0.558595447621415	2297	11.1397958629918	1997	10.9643408677924	555	0.330141194173876
ENSG00000214558	NA	6	65301476	65306574	+	5099	0	NA	0.0122622626559863	0.224615894677127	0.676671932596103	-0.563471546068257	0.639810426540284	-0.644283591656354	127	6.97395607546262	120	6.91886323727459	23	0.25849714705899	127	6.97467867179713	126	6.98868468677217	23	0.25333734661099	85	6.4086660571445	83	6.39231742277876	14	0.227456894482109	80	6.33890708329577	79	6.32192809488736	4	0.063714323652007
ENSG00000286750	NA	17	76617959	76619128	-	1170	0	NA	0.0123076828029557	0.224615894677127	2.57333333333333	1.3636383467722	2.3421052631579	1.22780591752281	25	4.38239214841005	24	4.64385618977472	16	1.07654018553368	25	4.37219813367495	24	4.64385618977472	17	1.1203939029995	63	5.87849713541724	55	5.8073549220576	34	0.74668940899374	58	5.81873132137403	59	5.90689059560852	23	0.570331642647414
ENSG00000111885	MAN1A1	6	119177205	119349761	-	172557	0	NA	0.0123338377937581	0.224615894677127	0.694593403669801	-0.525759384913188	0.668317451833541	-0.581394546983443	8019	12.9403011843401	8458	13.0462714065991	1613	0.304353162030052	7983	12.9407523406436	7814	12.932030157887	1443	0.261843726674902	5569	12.4420206233754	5506	12.4270508931509	298	0.0763891875064095	5334	12.3748052359992	5394	12.3974072443754	614	0.168045978340831
ENSG00000104823	ECH1	19	38815422	38831841	-	16420	0	NA	0.012349767250952	0.224615894677127	1.51494496812721	0.599265387327282	1.39913753625401	0.484537787462439	8607	13.0277414463821	8615	13.0728025345442	2126	0.374207791142877	8735	13.0281983677849	8876	13.1158564819151	2656	0.454035483114796	13038	13.6394239089067	11182	13.4490196432704	3445	0.359816537945713	12220	13.5721875453142	12012	13.5523088590403	1240	0.145010335288416
ENSG00000113300	CNOT6	5	180494379	180578358	+	83980	0	NA	0.0123527808781435	0.224615894677127	0.690311293871515	-0.534681007128701	0.675412017514678	-0.566160245635864	7393	12.822730454693	6857	12.7435721889356	1546	0.301750395605536	7415	12.8231814875885	6809	12.7334390828994	1670	0.319301743110503	5102	12.2965478164283	5681	12.4721831161895	1010	0.305968822597391	5007	12.2294371491539	5782	12.4976023867835	1629	0.533396482891048
ENSG00000128266	GNAZ	22	23070519	23125032	+	54514	0	NA	0.0123886266326393	0.224615894677127	1.95163343232923	0.96468210258157	1.74244699381344	0.801114769192334	1100	10.0415499753581	1203	10.2336196767597	308	0.462325482837168	1110	10.0423191499156	1134	10.1484765821783	349	0.499891436070653	2146	10.8889895588128	1355	10.4051414631363	1380	0.848246503313552	1933	10.8219035760842	1456	10.5087851620645	906	0.623698817636436
ENSG00000100503	NIN	14	50719763	50831162	-	111400	0	NA	0.0124064907684744	0.224615894677127	0.723987028384127	-0.465964245995374	0.699226741565242	-0.516167733867765	3824	11.8799054174349	3817	11.8986013874039	660	0.260385093790016	3845	11.8803933290252	4115	12.007027266894	722	0.314300484510582	2767	11.4304862058625	2778	11.4403501192006	262	0.13695484577823	2688	11.3633434654799	2823	11.4635243732712	639	0.363046082818273
ENSG00000151151	IPMK	10	58191517	58267894	-	76378	0	NA	0.0124292556005041	0.224615894677127	0.494798637584574	-1.0150865669916	0.476032980854335	-1.07086656407122	7222	12.7186088263253	7757	12.9214690605314	2557	0.581544274686178	7156	12.7190503129908	7578	12.8877917913416	2435	0.531442799499956	3573	11.7966099857602	3535	11.7879025593914	419	0.16859155245706	3405	11.7293835500159	3226	11.6559778624869	340	0.140181129909746
ENSG00000135766	EGLN1	1	231363751	231422287	-	58537	0	NA	0.0124327423561338	0.224615894677127	0.51844571874137	-0.947735148090118	0.518078614082289	-0.948757063498211	4104	11.9198384972391	4687	12.1947568544222	1330	0.528779716696074	4064	11.9202402394575	4340	12.0838117072529	1229	0.47543283512168	2127	11.0124819199926	2352	11.2002856052243	594	0.442733180419866	2104	10.9452162356229	2390	11.2233984147116	841	0.672120090061133
ENSG00000204618	RNF39	6	30070266	30075849	-	5584	0	NA	0.0124452094539609	0.224615894677127	1.41148139516818	0.497210112651936	1.37512483675194	0.459562595501083	858	9.71976410703268	806	9.65642486327778	180	0.284106977564075	868	9.72004285132244	770	9.59058704991503	228	0.358124336083565	1210	10.2108933531065	1358	10.4083297407674	292	0.379712025757963	1192	10.1438291487208	1422	10.4747199465265	431	0.605474134670217
ENSG00000167701	GPT	8	144502973	144507174	+	4202	0	NA	0.0124657647796547	0.224615894677127	1.5028388928318	0.587690357909924	1.46045694200351	0.546419824463763	188	7.52201568595925	190	7.57742882803575	45	0.354293953662445	190	7.52190707242435	182	7.51569983828404	54	0.408900977458565	281	8.11908913606082	308	8.27146302790437	58	0.316805638643524	276	8.0514836705157	326	8.35314682549808	91	0.541566100366398
ENSG00000159840	ZYX	7	143381295	143391111	+	9817	0	NA	0.0124728860094157	0.224615894677127	1.30005801317852	0.378576002836447	1.25603532706748	0.328877041831702	7699	12.8941549175473	7460	12.8651532929381	1215	0.226032939152863	7760	12.8946185199637	7493	12.8715202623291	1580	0.289768152227909	10009	13.2822303190192	10515	13.360298426618	1169	0.174509675172164	9746	13.2150148966971	10686	13.3835693034643	2505	0.403979919911813
ENSG00000185129	PURA	5	140107777	140125619	+	17843	0	NA	0.0124759040159098	0.224615894677127	0.710002769947697	-0.494103441844676	0.696299184455925	-0.522220761246962	4092	11.9748224008261	3822	11.9004894848346	792	0.26941723906114	4104	11.9752983308445	4185	12.0313565962557	770	0.305679657269813	2904	11.4793504068965	3088	11.5929241556276	636	0.335336881798178	2856	11.4121088644552	3138	11.6160893135821	996	0.564507300955359
ENSG00000196972	SMIM10L2B	X	135094985	135098712	-	3728	0	NA	0.0124779529611188	0.224615894677127	3.13008130081301	1.64620013024302	2.70666666666667	1.4365172266893	25	4.48108144351939	20	4.39231742277876	13	0.831098157567841	25	4.47213387778293	24	4.64385618977472	14	0.893926251062106	76	5.87827035005724	39	5.32192809488736	72	1.25279464393685	67	5.81978118694424	42	5.4262647547021	52	1.03014942579556
ENSG00000171105	INSR	19	7112255	7294414	-	182160	0	NA	0.0124879306987844	0.224615894677127	0.697503270824248	-0.519728112653985	0.679932015838863	-0.556537591635174	3669	11.8151062482292	3504	11.775198728898	733	0.284586121937256	3687	11.8155915990124	3396	11.7300455028792	882	0.308014251906562	2558	11.3048037748397	2774	11.4382720561248	457	0.272939811302552	2506	11.237620819462	2819	11.4614794472862	779	0.501971047853812
ENSG00000172830	SSH3	11	67303478	67312607	+	9130	0	NA	0.0125083081806619	0.224615894677127	1.30739000249522	0.386689570158412	1.2348771844067	0.304367564677837	3206	11.628492062438	3107	11.6017707884077	528	0.2411299952983	3273	11.6289259840656	3129	11.61194694182	879	0.38542600533585	4191	12.0320651496741	4086	11.9968265280207	216	0.0730177415909637	4041	11.9647734134467	4389	12.1000052244227	711	0.26891557018209
ENSG00000232368	FTLP2	X	30630298	30630825	+	528	0	NA	0.0125306307428504	0.224615894677127	2.20720720720721	1.14222207265246	2.11009174311927	1.07730572616745	7	2.91781917242508	5	2.58496250072116	5	0.68678289309603	7	2.88878361569575	5	2.58496250072116	5	0.69680064940789	15	4.00093833853568	17	4.16992500144231	4	0.362350688151342	14	3.92575177173064	14	3.90689059560852	3	0.235310254308305
ENSG00000250539	KRT8P33	5	123400922	123402344	-	1423	0	NA	0.0125519570182672	0.224615894677127	1.53649821337417	0.619646089379477	1.46779830254618	0.553653733911019	131	6.9914030481789	133	7.06608919045777	36	0.386885534709682	134	6.99265846190579	127	7	46	0.497814609164	200	7.63275690538443	207	7.70043971814109	36	0.265613730137686	195	7.56492340156847	222	7.8008998999203	59	0.481253625765252
ENSG00000117114	ADGRL2	1	81306147	81993932	+	687786	0	NA	0.0126073863321881	0.224615894677127	0.627868625791243	-0.671465371354649	0.605511750335939	-0.723773138292442	19768	14.2236599734517	20592	14.3298663974676	4824	0.400235479336472	19894	14.2241052711037	20281	14.3079123024929	5427	0.430791617372824	12411	13.5959484196156	12877	13.6526209346382	1042	0.124075504605033	12045	13.5287706705874	13087	13.6759570329417	2743	0.353542327205862
ENSG00000024048	UBR2	6	42564029	42693505	+	129477	0	NA	0.012611555929707	0.224615894677127	0.641821861016057	-0.639755164971087	0.627700283915566	-0.671852233419792	8105	12.9410898155835	7731	12.9166259222112	2028	0.37138169609613	8101	12.9415546293728	8268	13.0134971542917	1987	0.367237780480106	5201	12.3315123751467	5661	12.4670960339057	833	0.243686307946571	5084	12.2642922199087	5794	12.5005929458938	1486	0.470971539767482
ENSG00000119782	FKBP1B	2	24049701	24063681	+	13981	0	NA	0.0126616780483952	0.224615894677127	1.46221532091097	0.548155773354139	1.37856415478615	0.463166408180996	258	7.97487546025222	267	8.06608919045777	61	0.358843359344998	262	7.97513826573847	262	8.0389189892923	78	0.450861085535805	376	8.55604590952172	375	8.55458885167764	19	0.0689459527715886	360	8.48969796123037	381	8.57742882803575	40	0.16514016928493
ENSG00000179958	DCTPP1	16	30423615	30430030	-	6416	0	NA	0.0126674310087498	0.224615894677127	1.343882853094	0.426407383186355	1.28253991082986	0.359003721162086	1835	10.8154468268551	1727	10.7548875021635	383	0.281209870261054	1854	10.8158844366558	1669	10.7056323873614	476	0.352696585347388	2465	11.2675094409898	2465	11.2679570844028	57	0.0330692134550267	2377	11.2002847912398	2505	11.2911706993219	411	0.260860670356903
ENSG00000008323	PLEKHG6	12	6310436	6328506	+	18071	0	NA	0.0126790831134298	0.224615894677127	1.53217585742001	0.615581893912566	1.46871512047797	0.554554590495702	2027	10.9215495784936	2118	11.0491678723722	592	0.460363497309314	2031	10.9219366369558	1952	10.9314762338868	607	0.467499273277701	3105	11.6007481699519	3099	11.5980525001616	71	0.0327982342102676	2982	11.5335449171403	3149	11.6211361132746	394	0.198207844290072
ENSG00000144228	SPOPL	2	138501770	138573547	+	71778	0	NA	0.0126841981323594	0.224615894677127	0.683572966418372	-0.548832751684518	0.667577278991927	-0.582993241510232	5388	12.3659003984382	5352	12.386131937315	1097	0.309445695916374	5418	12.3663552843726	5399	12.3987436919382	1244	0.344624131862727	3682	11.8246733930732	4074	11.9925843440058	751	0.315740979544872	3616	11.7574615096092	4140	12.0157634873699	1199	0.543937748605349
ENSG00000099834	CDHR5	11	616577	626078	-	9502	0	NA	0.0127503881965234	0.224615894677127	1.45687278456085	0.54287490547649	1.34718835868261	0.429951576961551	1693	10.6889166440468	1601	10.6456584324087	406	0.335452362254162	1723	10.6893904814471	1558	10.6064052126978	570	0.421138165280627	2465	11.2454927465317	2161	11.0781508077346	551	0.306275894882602	2320	11.1782819632889	2321	11.1811522568656	152	0.094065328434544
ENSG00000089723	OTUB2	14	94026340	94048930	+	22591	0	NA	0.0127670173069601	0.224615894677127	2.22055888223553	1.15092282754591	2.07484567901235	1.05300403698825	868	9.38147585568473	748	9.54882190845875	607	1.13484911086427	864	9.38190634318693	694	9.44086916761087	603	1.12594928688143	1927	10.8626346856439	1665	10.7021726853655	647	0.458614603266107	1792	10.795477883981	1692	10.7253662578956	294	0.229531583678082
ENSG00000179820	MYADM	19	53864763	53876435	+	11673	0	NA	0.0127882556614086	0.224615894677127	1.84376694116736	0.88265630540298	1.76480974662311	0.819512663724391	12912	13.4925654436735	11820	13.5290644653201	6538	0.706948260257435	12837	13.4930278394035	10965	13.4207497582968	6244	0.69614451212043	23806	14.5331801493154	23388	14.513542559928	2661	0.159864406641935	22654	14.4659575771495	22967	14.4873376152072	1300	0.0836613600730172
ENSG00000273033	LINC02035	3	122886941	122892416	+	5476	0	NA	0.0127957651668585	0.224615894677127	1.30932082978119	0.388818651768411	1.25353306953081	0.326000056497968	469	8.86045774309778	455	8.83289001416474	77	0.223001482736272	472	8.86097913678289	475	8.89481776330794	90	0.272225159585919	613	9.26267552277957	615	9.2667865406949	13	0.0296136242209034	590	9.19564173563739	610	9.25502856981873	93	0.232138037396663
ENSG00000169684	CHRNA5	15	78565520	78595269	+	29750	0	NA	0.0128464619299782	0.224615894677127	0.567765567765568	-0.816632735645615	0.534710618259152	-0.903169768893828	437	8.71215747238704	425	8.73470962022584	133	0.439861906879025	439	8.71285044267952	393	8.62205181945638	140	0.46242110984728	247	7.94136779060709	231	7.85798099512757	42	0.232984288760258	234	7.87444871352704	234	7.876516946565	2	0.00940066613440102
ENSG00000082701	GSK3B	3	119821321	120094994	-	273674	0	NA	0.0128785910692016	0.224615894677127	0.723974657095676	-0.465988898576553	0.691976013944605	-0.531206064486219	7913	12.9271826983366	7910	12.9496443565857	1439	0.269049744135131	7994	12.9276535209088	7535	12.8795832496128	1906	0.336487092307163	5728	12.4833398741157	5693	12.4752267777423	211	0.0527174025284131	5530	12.4161480657809	5786	12.4985999287703	1017	0.277380484390194
ENSG00000072310	SREBF1	17	17810399	17837002	-	26604	0	NA	0.0129071721045093	0.224615894677127	1.81149347347008	0.857179607994175	1.6491457505491	0.721718908964701	3933	11.8486699443371	3717	11.8603110549195	1406	0.547792275680719	3976	11.8491356473554	4113	12.0063260785249	1464	0.607467043537506	7123	12.7160148619261	5448	12.4117757755765	3098	0.58019514378375	6556	12.6488375726365	5612	12.4545563439619	1701	0.353445144241258
ENSG00000150991	UBC	12	124911604	124917368	-	5765	0	NA	0.0129122708239475	0.224615894677127	1.33244246645565	0.414073240188135	1.23475905993568	0.304229554402793	63334	15.9413840474898	63465	15.9536962979222	6905	0.17696264323778	63808	15.9418396455279	64627	15.9798717257262	10497	0.252054719329525	84388	16.3253335082455	70602	16.1074418660653	25161	0.403935867454979	78787	16.2581099468415	74267	16.1804531073288	10086	0.179279119240407
ENSG00000205352	PRR13	12	53441678	53446645	+	4968	0	NA	0.0129131458952708	0.224615894677127	1.21585875003984	0.281975636303295	1.16377673712188	0.218814313279272	2092	11.0250886037923	2131	11.0579917227592	192	0.140600649732581	2107	11.0255632164215	2033	10.9901039638575	338	0.219246555980689	2542	11.3118302120918	2506	11.2917462808339	96	0.0538776138643063	2451	11.2445275258269	2692	11.3949985145017	420	0.261551496251547
ENSG00000170345	FOS	14	75278826	75282230	+	3405	0	NA	0.0129419584432446	0.224615894677127	2.32487714795455	1.21715448279293	2.11873957205163	1.08320626765362	4260	11.6259047870744	3139	11.616548843779	3444	1.16207858886856	4555	11.6264164672742	2859	11.4817994316658	4041	1.29029007888923	9903	13.2637281754171	10264	13.325446006996	1399	0.210481500547721	9650	13.1965527859299	11026	13.428752724983	2594	0.429364516649251
ENSG00000125107	CNOT1	16	58519951	58629885	-	109935	0	NA	0.0129772189997123	0.224615894677127	0.692734504054933	-0.529625560812778	0.653076971260342	-0.614675057922059	23165	14.4676236135209	22833	14.4788959887695	5155	0.314256225862605	23415	14.4680741654034	21751	14.4088604360248	6450	0.375124366157934	16046	13.9654696941526	15178	13.8897891279733	1593	0.139507004888621	15291	13.8982628704381	15323	13.9035053104239	1031	0.097579325052712
ENSG00000084731	KIF3C	2	25926598	25982749	-	56152	0	NA	0.0129934887833618	0.224615894677127	1.74675606878997	0.804678152663226	1.66141878125579	0.732415768357367	1074	9.88651522105799	760	9.57175264350355	615	0.720165889424651	1080	9.88703947421568	738	9.52943055414615	611	0.748668632308319	1875	10.8714613737818	1847	10.8517490414161	114	0.0861746076014197	1793	10.8042079873855	1877	10.8749813476538	175	0.144892767010189
ENSG00000123066	MED13L	12	115957905	116277693	-	319789	0	NA	0.0130093197761471	0.224615894677127	0.628997004776168	-0.668874947742826	0.602846323055536	-0.730137816181874	12353	13.5439329996573	12278	13.5839054521642	3240	0.395985861629064	12517	13.5443948880055	11691	13.5132341138061	4024	0.453668414558118	7769	12.9196739498308	7937	12.9545598469998	703	0.132780715915474	7545	12.8524933988093	8066	12.977816540594	1769	0.361741181660992
ENSG00000074266	EED	11	86244753	86278813	+	34061	0	NA	0.0130408132472446	0.224615894677127	0.670614875457237	-0.576443609801644	0.662992939555709	-0.592934588233063	765	9.55814250869318	761	9.57364718749332	146	0.271702527616434	774	9.55873454095411	746	9.54496443278924	189	0.351850638264165	512	8.90514197221922	599	9.22881869049588	208	0.68914626825835	512	8.8392208969613	644	9.33315535031062	254	0.911020934310775
ENSG00000243678	NME2	17	51165435	51171744	+	6310	0	NA	0.0130454092446712	0.224615894677127	1.27965139767983	0.355750845119078	1.21283507798697	0.278383385292159	3465	11.7437926733906	3361	11.7151040092362	529	0.217336459870133	3509	11.7442511398455	3351	11.7108064336994	795	0.316933956116308	4433	12.1134653553336	4488	12.1321783809155	205	0.0671740274333453	4255	12.0463235389091	4276	12.0623834918763	577	0.197612427680829
ENSG00000106415	GLCCI1	7	7968796	8094272	+	125477	0	NA	0.0131557378157507	0.225381819799734	0.453790430489549	-1.13990190903894	0.438267939524049	-1.19011494917881	1445	10.3738106205701	1141	10.1573469353628	677	0.591851510845272	1460	10.3744407799358	1060	10.0512089409148	707	0.629375643047686	655	9.34572012429451	691	9.43462822763673	97	0.222271146868156	639	9.27847324119351	740	9.53332973230583	178	0.444796326367015
ENSG00000165572	KBTBD6	13	41127569	41132802	-	5234	0	NA	0.0131707522520076	0.225381819799734	0.662025855945447	-0.59504053115422	0.653955808980755	-0.612734945889324	939	9.84783823072448	980	9.93810932621924	188	0.298061529214312	935	9.84807589105699	917	9.84235034341381	173	0.265918999126373	620	9.25104055019981	685	9.42206476617281	143	0.358363979385555	611	9.18369736785355	696	9.44501484586842	217	0.586690399660653
ENSG00000165416	SUGT1	13	52652709	52700909	+	48201	0	NA	0.0131842679412801	0.225381819799734	0.656341042868185	-0.607482443149987	0.637938793879388	-0.648510081559501	5606	12.4118989298458	5235	12.3542493819452	1449	0.350702683636003	5629	12.4123322710866	4971	12.2796105810525	1499	0.377711899886417	3679	11.8330263343492	3841	11.9076418036655	574	0.234012780525139	3590	11.7658363147532	4126	12.010877723007	1013	0.453457879865437
ENSG00000250182	EEF1A1P13	5	14651941	14653329	-	1389	0	NA	0.0131952444677053	0.225381819799734	1.39931207004378	0.484717743558649	1.31948782011243	0.399978033540652	213	7.72435658389695	212	7.73470962022584	36	0.23850088721518	213	7.72578444772767	221	7.79441586635011	37	0.240782595808601	297	8.20348091681366	271	8.08746284125034	59	0.269678630947927	281	8.13604096777525	290	8.18487534290828	18	0.088904212109272
ENSG00000104497	SNX16	8	81799581	81842866	-	43286	0	NA	0.0132794352278068	0.226178161656843	0.576365209425416	-0.794944840749169	0.556206387205216	-0.846307782895354	1310	10.2974745878265	1154	10.1736771363034	386	0.428264935000968	1309	10.2979789949262	1169	10.1922928144708	392	0.41590471038768	754	9.55569482040563	722	9.49785183695112	76	0.140573984835692	727	9.4887372219625	752	9.55650605467193	142	0.290909461175909
ENSG00000033800	PIAS1	15	68054309	68198603	+	144295	0	NA	0.0133162789237943	0.226178161656843	0.684665764932014	-0.546528219156044	0.657011656658425	-0.606009127910353	5619	12.4242623350508	5514	12.4291451704787	1202	0.31844333747899	5662	12.4247357446526	5484	12.4212759052906	1415	0.36416790484562	3846	11.9083674853578	3946	11.9465408038931	187	0.0709101404400297	3719	11.8412296381086	4026	11.9754897569458	725	0.299260471008254
ENSG00000110172	CHORDC1	11	90200429	90223077	-	22649	0	NA	0.013321159859188	0.226178161656843	0.579018400869021	-0.788318897932506	0.566386609141337	-0.820140938141874	4051	11.9184152022015	3734	11.8668925276766	1287	0.4472353840242	4110	11.9188681562009	3538	11.7891260464252	1519	0.509557324138066	2344	11.1403677253608	2706	11.402479172215	732	0.508232182479463	2327	11.073211139416	2750	11.4257404243162	989	0.73676585535195
ENSG00000118482	PHF3	6	63635802	63779336	+	143535	0	NA	0.0133704632588708	0.226565742172389	0.632210198651818	-0.661523786273038	0.602214222929137	-0.731651313249514	12679	13.5834938642723	13645	13.7361905009609	3080	0.396368764777666	12742	13.5839550741154	12846	13.6491438836826	3369	0.420287147758362	8015	12.9669156534841	7905	12.9487322398196	479	0.0853100357283606	7672	12.8996985577736	7725	12.9155059622319	848	0.16084729515859
ENSG00000109062	SLC9A3R1	17	74748628	74769353	+	20726	0	NA	0.0134236851888798	0.226826768387183	0.719900715605896	-0.474130142470968	0.682912066487024	-0.550228269534862	11254	13.433517269766	11917	13.5408545321136	2121	0.279359486496812	11455	13.4339781368508	11175	13.4481163054095	3083	0.395683070514992	8101	12.9834515601376	8257	13.0115767031762	273	0.0490170453156747	7822	12.9162316430792	8392	13.0349708654718	1424	0.27805752797679
ENSG00000188064	WNT7B	22	45920366	45977162	-	56797	0	NA	0.0134388806952358	0.226826768387183	1.66050023882272	0.731617930337355	1.56017518598512	0.641708032781014	8793	12.9905800560828	7432	12.8597288926784	3927	0.564607618947673	8890	12.9910553483591	7369	12.8474489039824	4203	0.604399580549588	14600	13.8261549354913	13643	13.7359790396134	1878	0.179693169108712	13868	13.758937085393	13865	13.7592640451888	520	0.0540061084335811
ENSG00000102158	MAGT1	X	77825747	77899271	-	73525	0	NA	0.0135606474906479	0.228037088516368	0.774965822826547	-0.367795408146807	0.738271717679051	-0.437776203261263	26285	14.6685072460023	27258	14.734445017206	3605	0.207447257348593	26281	14.6689631386168	25513	14.6390014771483	3696	0.197497004659237	20369	14.3091292703851	19266	14.2338443314601	2115	0.145863118526513	19402	14.2419184812576	19343	14.2395985292491	1268	0.0941467328817111
ENSG00000213139	CRYGS	3	186538441	186546702	-	8262	0	NA	0.0135638851417218	0.228037088516368	1.45267791636097	0.538714868161763	1.42225497420781	0.508180126736589	91	6.49567041442161	88	6.4757334309664	19	0.277818317415285	90	6.49578959450246	89	6.49185309632967	16	0.246101010955202	131	7.02124140724951	122	6.94251450533924	30	0.313227625853943	128	6.95432543227977	131	7.04439411935845	42	0.489283880450366
ENSG00000127663	KDM4B	19	4969113	5153598	+	184486	0	NA	0.0136939748048954	0.22977274608522	0.501348885804731	-0.996113178801344	0.490526249527886	-1.02759775344709	4275	11.9609419849439	3497	11.7723145739217	1643	0.561829227767268	4236	11.9614144961792	3645	11.8320988460391	1529	0.520812361379669	2142	11.0625794588398	2207	11.1085244567782	169	0.115912906046261	2077	10.9954631494157	2306	11.171802288683	455	0.340733854042025
ENSG00000145882	PCYOX1L	5	149358037	149369653	+	11617	0	NA	0.0137308275825369	0.22994023977804	1.67691502583895	0.745809585201161	1.58272433998288	0.66241000596758	1019	9.8982162060326	907	9.82654848729091	382	0.553016591692078	1013	9.8986618629731	1024	10.0014081943928	365	0.521293866751518	1708	10.7053036425358	1537	10.5868397879618	465	0.375798533954051	1602	10.6379747506584	1651	10.6899979714194	207	0.19108558823007
ENSG00000172292	CERS6	2	168456249	168775134	+	318886	0	NA	0.0138385875537072	0.231292191488437	0.666505521347514	-0.585311268203746	0.638725602463292	-0.646731814711774	7860	12.9021006105805	7802	12.9298131846641	1858	0.346744041378922	7859	12.9025602820516	7077	12.7891260464252	1909	0.338204126875628	5238	12.3533914174148	5254	12.3594750488495	310	0.0854831727393563	5019	12.2861970799391	5001	12.288289342181	617	0.177616159403232
ENSG00000058729	RIOK2	5	97160867	97183247	-	22381	0	NA	0.0138980707784285	0.231833568545838	0.707639912927463	-0.498912672412146	0.694044019407918	-0.526900926943299	1899	10.868284973934	1862	10.8634119589416	367	0.264307953476526	1896	10.8687854317508	1812	10.8241632097442	346	0.249645043611282	1343	10.3753311385031	1477	10.5294305541462	240	0.273680192908882	1315	10.3082156874602	1509	10.5603328342124	406	0.500926410664432
ENSG00000174943	KCTD13	16	29905012	29926236	-	21225	0	NA	0.0139495428574507	0.23223946523085	1.43297380585516	0.519012237996255	1.32634650082537	0.407457720940172	1731	10.7377386425732	1733	10.7598881832218	310	0.246263023405674	1737	10.738251469766	1715	10.7448338374995	338	0.274291244969513	2479	11.222346114716	1994	10.9621730311097	868	0.470335507712331	2302	11.1551298527003	2109	11.0430272835945	409	0.246016640308027
ENSG00000123473	STIL	1	47250139	47314892	-	64754	0	NA	0.0140112893100577	0.23281450675338	0.548969592424715	-0.865201854715177	0.516556049886952	-0.953003194961211	3633	11.7448358225629	3546	11.7923836149352	1310	0.499501002589054	3656	11.7452558467883	3138	11.6160893135821	1417	0.519847032876107	1993	10.9488574123508	1862	10.8634119589416	334	0.232980003303263	1888	10.8814264267645	1889	10.8841705191084	114	0.0864837283151475
ENSG00000271789	NA	6	111297126	111298510	+	1385	0	NA	0.0140651853117448	0.233257127502113	2.41803278688525	1.27383380668632	2.25806451612903	1.17508670655809	8	2.97668762839035	7	3	6	0.836714302169253	8	2.99412790451031	8	3.16992500144231	6	0.839570451128467	19	4.22059269925733	19	4.32192809488736	8	0.591508896007127	18	4.15177574010152	15	4	8	0.543361701603957
ENSG00000151715	TMEM45B	11	129815848	129860003	+	44156	0	NA	0.0141540035785884	0.233289239083799	1.7724696937092	0.825760959984266	1.68818686300823	0.755474602750482	1859	10.7050461622933	1570	10.6174674652942	953	0.6809766596801	1838	10.7054727980226	1480	10.5323559252888	930	0.630182591816635	3294	11.6656727564425	3073	11.5859014496908	690	0.292811830975284	3102	11.5983362515439	3123	11.609178738142	149	0.0695003218405252
ENSG00000065526	SPEN	1	15836095	15940456	+	104362	0	NA	0.0141704017200055	0.233289239083799	0.749589600248458	-0.41582715759738	0.722374001127966	-0.469182124990415	9016	13.1206292153681	8994	13.1349075661388	1411	0.238979622029129	9102	13.1210884421791	9823	13.2620948453702	1848	0.319783974711201	6757	12.7163134071759	6834	12.7387256224934	753	0.162753592749281	6574	12.6491007372474	6945	12.7619666953821	1666	0.389889198610451
ENSG00000154803	FLCN	17	17212212	17237188	-	24977	0	NA	0.0141788912714611	0.233289239083799	0.592611838065095	-0.754840648899975	0.584173814685644	-0.775530403392352	1411	10.4103887746524	1441	10.4938554492408	399	0.407152868874172	1415	10.4108833765781	1372	10.4231159101471	407	0.418229752412148	835	9.66699089870465	956	9.90237511448603	228	0.435099301303687	825	9.59959231527141	993	9.95710204156229	321	0.661691659454416
ENSG00000120727	PAIP2	5	139341587	139369720	+	28134	0	NA	0.0142568125877545	0.233289239083799	0.8010853126946	-0.319972202256632	0.780377205537752	-0.357756456789122	5246	12.3494576748319	5169	12.3359485652023	571	0.154065006548556	5263	12.3499235215875	5306	12.3736808334116	711	0.19274309660226	4201	12.023803861082	4552	12.1526017440192	671	0.242951514954383	4106	11.9565241298518	4699	12.1984450414524	1196	0.469668480308599
ENSG00000186416	NKRF	X	119588337	119606443	-	18107	0	NA	0.0143594906262692	0.233289239083799	0.772578113853617	-0.372247286437486	0.754613200851668	-0.406190756683873	1869	10.8594701004962	1834	10.8415643477306	221	0.171175035429612	1879	10.8599287868992	1885	10.8811139606751	288	0.227204406171224	1443	10.4714876265006	1561	10.609178738142	311	0.332035843488531	1417	10.4043182050291	1677	10.7125270004398	475	0.55389670822154
ENSG00000272040	NA	5	75608817	75609983	+	1167	0	NA	0.0144838341149556	0.233289239083799	0.598130841121495	-0.741466986401147	0.580524344569288	-0.784571526413316	36	5.15794201249023	35	5.16992500144231	10	0.339460559904687	36	5.16519160103191	35	5.16992500144231	8	0.297943604701475	20	4.38240164164741	20	4.39231742277876	6	0.377541424571177	20	4.3151479454593	16	4.08746284125034	8	0.472136873172399
ENSG00000163939	PBRM1	3	52545352	52685917	-	140566	0	NA	0.0144926859421218	0.233289239083799	0.746850977123275	-0.421107691248043	0.708385224455286	-0.497393974309951	5758	12.4724743047538	5755	12.4908508767403	980	0.243660401125541	5835	12.4729432074204	5627	12.4584066132365	1425	0.337356806658559	4300	12.070256643774	4266	12.0590063952011	59	0.0194860021260659	4132	12.0031100067466	4336	12.0824817278631	580	0.210506157449118
ENSG00000125611	CHCHD5	2	112584240	112589275	+	5036	0	NA	0.0145068282336971	0.233289239083799	1.33127208480565	0.412805458765942	1.25963559915907	0.333006435850897	377	8.54614578737764	372	8.54303182025524	62	0.230908000952399	381	8.54707541264605	386	8.59618975614441	81	0.294597822175378	501	8.96922785387686	485	8.92481250360578	42	0.118281337968707	478	8.90204928862672	493	8.94836723158468	37	0.111563892508731
ENSG00000157741	UBN2	7	139230356	139308236	+	77881	0	NA	0.0145216648135281	0.233289239083799	0.560295566502463	-0.835740018007669	0.539356605065024	-0.890688643347122	3383	11.6559265293191	3210	11.6488069497258	1002	0.483116636450017	3409	11.6563499052179	3253	11.6679985356725	1128	0.507879016795681	1895	10.8852488167506	1983	10.9541963103869	153	0.119420562032553	1838	10.8178338441802	2015	10.9772799234999	411	0.347790927922418
ENSG00000205517	RGL3	19	11384341	11419328	-	34988	0	NA	0.014530077811136	0.233289239083799	1.23499890901156	0.304509767344932	1.17854363054571	0.237005169200521	1528	10.5691392313349	1551	10.5999128421871	175	0.166984503632633	1542	10.5695616673241	1488	10.5401280385821	279	0.258898103423944	1886	10.8805729469227	1849	10.8533095554037	89	0.0671829753265156	1816	10.8133628091203	1956	10.9344280406268	299	0.250324087710152
ENSG00000125149	PHAF1	16	67109941	67148544	+	38604	0	NA	0.014541951508987	0.233289239083799	0.707081901806495	-0.500050761767023	0.687865739207243	-0.539801094323417	1203	10.2099352666672	1136	10.1510165388922	239	0.263943228454719	1208	10.2104192555094	1145	10.1623913287569	251	0.297797113422497	850	9.72140786648263	912	9.83447104998422	125	0.222062799329684	830	9.6540661220146	927	9.85798099512757	235	0.451119226296831
ENSG00000048140	TSPAN17	5	176647387	176659054	+	11668	0	NA	0.0145851118461054	0.233289239083799	1.34319226668065	0.425665829213078	1.26819608044854	0.342777823096171	3814	11.8695767828479	3484	11.7669429407558	788	0.290893018895494	3888	11.870029119692	3449	11.7523806465529	1120	0.41246502983142	5122	12.3225497514607	5091	12.3140167039014	85	0.0236491821150083	4930	12.2554112734554	5302	12.3725930331407	761	0.234116600768662
ENSG00000267795	SMIM22	16	4788397	4796491	+	8095	0	NA	0.0146387834947784	0.233289239083799	1.42347230154198	0.509414420852	1.32883201357466	0.410158735538948	934	9.83501321110718	894	9.80574387215162	209	0.323558544294698	943	9.83546940065934	890	9.79928162152192	247	0.385597242507391	1328	10.3579165581868	1230	10.2656150464845	268	0.280010192588206	1252	10.2905222404689	1250	10.2888660741658	47	0.0529650078966822
ENSG00000166888	STAT6	12	57095408	57132139	-	36732	0	NA	0.0146467501409417	0.233289239083799	1.28811113115641	0.365257066629488	1.23488677228108	0.304378766055024	13673	13.7207268687796	13332	13.7027138110014	2249	0.239198226384938	13719	13.7211817761034	13193	13.6875943895761	2521	0.265788739712596	17611	14.1040104657079	17609	14.1041072887186	411	0.0335896034727338	16940	14.0367962544757	18316	14.1608956144507	2526	0.226105853050654
ENSG00000082458	DLG3	X	70444835	70505490	+	60656	0	NA	0.014657304917565	0.233289239083799	1.36228529805682	0.446028872945467	1.28762835841891	0.364716255848542	5675	12.4434398880474	5325	12.3788367132106	1151	0.288221711762462	5687	12.4439342893586	5765	12.4933551214949	1160	0.309602446700388	7729	12.9053768840587	7271	12.8281364841941	1190	0.215293810149247	7322	12.8381600886963	7345	12.8427431807317	81	0.0159905267061502
ENSG00000166510	CCDC68	18	54901509	54959461	-	57953	0	NA	0.0146662394806497	0.233289239083799	0.680340118526153	-0.55567192994011	0.668402866780818	-0.58121017375397	6468	12.6266918866363	6420	12.6485822833637	1408	0.320910020961584	6502	12.627159778177	6868	12.745884369142	1492	0.361168791076686	4400	12.063619916068	4977	12.281350514981	1184	0.429031252772503	4345	11.9964948594886	5268	12.3633134643735	1668	0.65403038201655
ENSG00000168434	COG7	16	23388493	23453189	-	64697	0	NA	0.0146834563312724	0.233289239083799	1.25705612951326	0.330049069776328	1.20826125701106	0.272932435989208	1252	10.2824489254591	1191	10.2191685204622	146	0.160387025929712	1272	10.2829341552426	1156	10.1761731491075	294	0.298273013563901	1573	10.6093853849295	1629	10.6706562491184	228	0.215778594694121	1536	10.5423470763361	1656	10.6943578872215	436	0.444618608620096
ENSG00000213399	RPS2P17	2	84915868	84916660	+	793	0	NA	0.0146841566064481	0.233289239083799	1.36342909256726	0.447239672411874	1.30395274875057	0.382891591671493	146	7.18443742045924	144	7.17990909001493	24	0.232403945988393	147	7.18499020616602	136	7.09803208296053	28	0.257000255539537	198	7.63631873667747	202	7.66533591718518	15	0.109045380768461	190	7.57003155731015	196	7.62205181945638	27	0.20908264124282
ENSG00000170006	TMEM154	4	152618628	152680012	-	61385	0	NA	0.0146959328793642	0.233289239083799	1.93535148706064	0.952595603883546	1.78508120538495	0.835989705594077	1381	10.2391092588812	1235	10.2714630279044	717	0.787797409838883	1392	10.2398301817017	1141	10.1573469353628	733	0.818571934556373	2671	11.3330349365032	2246	11.1337844091799	905	0.458631504362797	2483	11.2659710532479	2283	11.1573469353628	411	0.229329570087139
ENSG00000182580	EPHB3	3	184561785	184582408	+	20624	0	NA	0.0147143565406648	0.233289239083799	2.47317137402067	1.30636221218378	2.18293079172533	1.12626639142929	3038	11.2410374279187	2250	11.1363503414542	2493	0.959478595382569	3078	11.241599891701	2079	11.0223678130285	2525	0.987216804795873	7512	12.6576025922819	4702	12.199365616858	5301	0.935774056636284	6717	12.5903867661765	4779	12.2227949028681	3584	0.707431341614953
ENSG00000100852	ARHGAP5	14	32076114	32159728	+	83615	0	NA	0.0147355694421037	0.233289239083799	0.69922101826389	-0.516179542644202	0.67464943724736	-0.567790054239113	12170	13.5422037221261	12721	13.6350378711833	2352	0.310229845767885	12237	13.5426570676692	12466	13.6058267231592	2709	0.344915587833355	8508	13.0515185703082	8868	13.1145557311984	695	0.12072082425499	8255	12.9842952526134	9012	13.1377916753552	1858	0.349769506623977
ENSG00000114854	TNNC1	3	52451100	52454041	-	2942	0	NA	0.0147656804439393	0.233289239083799	1.9336902800659	0.951356736285455	1.71440096813231	0.777704569825704	324	8.26364185702407	308	8.27146302790437	113	0.496172743948706	331	8.26474150173595	326	8.35314682549808	141	0.572170069433613	625	9.12970810048964	433	8.76155123244448	380	0.805891346660433	566	9.06219802004363	465	8.86418614465428	246	0.59046386434666
ENSG00000011485	PPP5C	19	46347087	46392981	+	45895	0	NA	0.0148529788509124	0.233289239083799	1.25474632747722	0.327395723472874	1.20450597057595	0.268441544841606	6022	12.5429872647861	5801	12.502334580198	857	0.202029474853715	6063	12.5434442397806	6146	12.5856667697324	1103	0.265860115690213	7555	12.8824511893927	7691	12.9091430473399	346	0.0666899494698001	7302	12.8152124253459	7939	12.9549232920303	1393	0.293220044010023
ENSG00000023608	SNAPC1	14	61762420	61796428	+	34009	0	NA	0.014877962992045	0.233289239083799	0.620062465552085	-0.689514533899538	0.600539811066127	-0.735668206452074	1089	10.0447205873814	1110	10.1176431013891	278	0.375652280110314	1087	10.0453223610804	1006	9.97584796800678	278	0.356874490540678	674	9.39595997657688	647	9.33985000288462	53	0.109014549697031	652	9.32855475090627	651	9.34872815423108	138	0.307737111897144
ENSG00000110492	MDK	11	46380756	46383837	+	3082	0	NA	0.0148781541366593	0.233289239083799	1.31106265898354	0.390736637233674	1.24467421801933	0.315768179600851	1284	10.3107846900917	1268	10.3094763538411	212	0.225931184612617	1283	10.3112038077758	1317	10.3641346550081	185	0.223326474297095	1683	10.7046050531172	1628	10.6697708885255	278	0.234125846056905	1596	10.6371961708626	1579	10.6257088430645	146	0.130578886054516
ENSG00000013364	MVP	16	29820394	29848039	+	27646	0	NA	0.014883642115648	0.233289239083799	1.3133299759996	0.393229440928832	1.24841930644379	0.320102573404158	14694	13.8226084964467	14478	13.8216743448946	2553	0.25199868142865	14709	13.8230660583616	14718	13.8453920384411	2576	0.26046743672878	19297	14.2302011627509	18092	14.1431440205812	2196	0.159386123948197	18362	14.1629890722046	18262	14.1566361508751	1028	0.0804664934814192
ENSG00000100065	CARD10	22	37490362	37519542	-	29181	0	NA	0.0148998590333708	0.233289239083799	2.05061749869543	1.03605841127234	1.87823229265761	0.909375501085763	3833	11.7347302113941	3628	11.8253563414793	1712	0.774305619786074	3854	11.7352089406351	3926	11.9392118826664	1755	0.798542012179458	7858	12.8606273989397	6115	12.5783726913608	3353	0.570448195218717	7238	12.7934399360549	6215	12.6017707884077	1818	0.342530227123425
ENSG00000206075	SERPINB5	18	63476958	63505085	+	28128	0	NA	0.0149244727157718	0.233289239083799	2.0210292907979	1.01509023086295	2.02883994547672	1.02065505584126	1864	10.6883777480083	1530	10.5802585674998	936	0.748214906732427	1859	10.6886859469377	1584	10.6302671250268	922	0.740521791911171	3766	11.7656930506863	4339	12.0834793273318	1624	0.741636076400264	3770	11.6984032186811	4661	12.1867332891289	1944	0.96247620112217
ENSG00000011426	ANLN	7	36389821	36453791	+	63971	0	NA	0.0149386745219353	0.233289239083799	0.550406598146375	-0.861430330050843	0.504810550641321	-0.986186031637333	12674	13.5423380654315	11175	13.4481163054095	4512	0.525179357166273	12895	13.5427793412638	12571	13.6179265567988	5325	0.585803901199817	6975	12.7248533219252	5921	12.5318687751776	2178	0.423682445821368	6509	12.6576812929087	6361	12.6352646565395	976	0.214442938678347
ENSG00000174306	ZHX3	20	41178448	41317731	-	139284	0	NA	0.0149552910978901	0.233289239083799	0.676359039190898	-0.564138803184282	0.635844836893653	-0.653253342514354	2531	11.270917687549	2545	11.3140167039014	580	0.330176448206301	2593	11.271424465518	2377	11.2155329997457	836	0.464889559862916	1711	10.7410506444133	1703	10.7347096202258	51	0.0424055464077921	1648	10.673691742242	1692	10.7253662578956	273	0.245758341415338
ENSG00000275719	NA	19	46787815	46789043	+	1229	0	NA	0.0149610167426127	0.233289239083799	2.22811671087533	1.15582480439746	2.03125	1.02236781302845	25	4.49513991532089	28	4.85798099512757	13	0.884488833898026	26	4.49234514857535	26	4.75488750216347	15	0.928259405257463	55	5.74134017399769	44	5.49185309632967	22	0.520708506779957	51	5.67786502281724	47	5.58496250072116	12	0.308719732112103
ENSG00000279148	NA	12	100026248	100027540	-	1293	0	NA	0.0149629416344351	0.233289239083799	0.428571428571429	-1.22239242133645	0.405027932960894	-1.30390668724932	23	4.49357056302866	22	4.52356195605701	10	0.595483362988519	24	4.49343718133658	24	4.64385618977472	11	0.6881077439458	9	3.30229686520284	9	3.32192809488736	2	0.292974948923422	9	3.27126039707235	9	3.32192809488736	1	0.0877590269181555
ENSG00000120875	DUSP4	8	29333064	29350684	-	17621	0	NA	0.014966763108214	0.233289239083799	2.12582171419001	1.08802060776299	2.05437929413317	1.03870256687877	7961	12.7505124596525	8434	13.0421723531749	3633	0.898454930098351	8083	12.7509574089882	8430	13.0414880438815	3853	0.947456317055214	16923	14.0230867656616	18099	14.1437020768579	3599	0.326638525131307	16604	13.9558718160693	19443	14.2470374187886	5504	0.546868256169932
ENSG00000164040	PGRMC2	4	128269237	128288829	-	19593	0	NA	0.0150287755570466	0.233829916960845	0.825807379861434	-0.27612278361241	0.792628406795377	-0.335283422297045	6024	12.5506450557714	6206	12.5996804305812	561	0.137300749661653	6039	12.551109058743	6116	12.5786085607378	699	0.171254160755937	4973	12.2801878663044	4990	12.2851131885015	72	0.0207798559439565	4786	12.2129742646346	4975	12.2807707701306	736	0.229958598379776
ENSG00000164181	ELOVL7	5	60751791	60844274	-	92484	0	NA	0.0150781809421765	0.233932923259554	0.661358516186773	-0.596495539785585	0.648724508290955	-0.624322151181448	6481	12.6223928229678	5935	12.5352753766208	1561	0.353284307269687	6437	12.6228605177806	6161	12.5891829670394	1358	0.301465172398004	4285	12.0572308528202	4552	12.1526017440192	545	0.190728401266201	4175	11.9900235616765	4720	12.204876767604	1096	0.417117311119427
ENSG00000257103	LSM14A	19	34172504	34229288	+	56785	0	NA	0.0150900701712139	0.233932923259554	0.787596721260155	-0.344470989528496	0.758854907170062	-0.398104025737208	12777	13.6291998258924	12554	13.6159744081589	1740	0.193401665084363	12848	13.6296427781841	12421	13.6006098524467	2235	0.245017575660541	10062	13.294638092841	10221	13.3193898760002	673	0.0976024526677963	9749	13.2274391579832	10388	13.3427691729184	2078	0.326659980679016
ENSG00000205502	C2CD4B	15	62163535	62165285	-	1751	0	NA	0.015193373522176	0.235108456251645	0.173681767876905	-2.52548177880172	0.167386798749429	-2.5787423431624	1867	10.5308002397134	2004	10.9693865213423	1060	1.17203827371695	1898	10.5311927312268	1851	10.8548683832602	1120	1.21620894714577	323	8.32577808602496	337	8.40087943628218	57	0.26297423188704	317	8.25896077490287	342	8.42206476617281	99	0.490814481038182
ENSG00000166908	PIP4K2C	12	57591174	57603418	+	12245	0	NA	0.0152384664387585	0.235277544818291	1.25648366655087	0.329391917267736	1.19989108043473	0.262903451793372	5565	12.4283863411094	5365	12.3896313392605	834	0.205603794633834	5631	12.4288344158525	5264	12.3622178159131	1202	0.308117619701899	6992	12.7707569854498	7129	12.7996863613313	296	0.0616101606368528	6756	12.7035233346369	7310	12.8358530364445	1274	0.289252616067497
ENSG00000181191	PJA1	X	69160851	69165521	-	4671	0	NA	0.0152592889322583	0.235277544818291	1.75626565390345	0.812511084384513	1.71955229441016	0.782032991258126	4072	11.8760686317503	3658	11.8372337003391	1721	0.599961456293459	4116	11.8764869572938	3950	11.9480021309777	1831	0.641274189704046	7151	12.7566785845168	8138	12.990635833003	2086	0.469800372120561	7076	12.6894379312659	8699	13.0867996856235	2848	0.694419891968632
ENSG00000129474	AJUBA	14	22971177	22982551	-	11375	0	NA	0.0152997246065566	0.235476725699407	0.561669591376285	-0.832206396934658	0.55401851070693	-0.851993914896379	5319	12.3023522676321	5971	12.5439984501345	1703	0.492146176157747	5373	12.3028051565403	5673	12.4701504352744	1853	0.540313544660311	2986	11.471293244215	3533	11.7870863245516	1056	0.590231631942588	2976	11.4042177072177	3591	11.8105716347411	1367	0.818096393311097
ENSG00000163527	STT3B	3	31532638	31637616	+	104979	0	NA	0.0153947672736499	0.236040612339963	0.76568787443216	-0.385171684169388	0.723745925177819	-0.466444774400069	18506	14.1600227167409	18578	14.1813852314387	2783	0.222721299575364	18549	14.1604772942748	17653	14.1077074823858	3153	0.237736231499517	14169	13.7786393482239	13140	13.6817874451752	2281	0.223948179709044	13424	13.7114208834145	13366	13.7063880924923	666	0.0713418982933129
ENSG00000067082	KLF6	10	3775996	3785281	-	9286	0	NA	0.0154628503205147	0.236040612339963	1.7577069734376	0.813694579466227	1.6662646960459	0.736617599586738	20631	14.2125853321563	23342	14.5107023650588	7753	0.646425273290001	20731	14.2130493345648	22524	14.4592394855883	8002	0.66782957790554	36262	15.1415509502018	34796	15.0866753100002	3618	0.140738243444379	34543	15.0743280545567	35363	15.1099938458452	2094	0.0888758466476338
ENSG00000170043	TRAPPC1	17	7930345	7932123	-	1779	0	NA	0.0154779029687541	0.236040612339963	1.30555698614616	0.384665431098607	1.25255937755938	0.324878995979349	1294	10.3185786661966	1252	10.2911706993219	230	0.252208010534933	1302	10.3189868307091	1202	10.2324209271761	277	0.297486021483173	1689	10.7221470561347	1692	10.7253662578956	63	0.0534986041315232	1630	10.6551092453597	1779	10.7976615258538	292	0.274432629081879
ENSG00000174738	NR1D2	3	23945286	23980617	+	35332	0	NA	0.0154858285927172	0.236040612339963	0.52276161072062	-0.93577489494857	0.496482648604828	-1.01018479648758	5074	12.2172582453275	4746	12.2128003344294	1791	0.55179076992886	5099	12.2177225917581	4502	12.1366707623418	1926	0.56041852596932	2652	11.3690123867432	2588	11.3381792499001	251	0.134441949048058	2530	11.301827675535	2479	11.2761244052742	229	0.128649107911472
ENSG00000100612	DHRS7	14	60144119	60169856	-	25738	0	NA	0.0155209101066998	0.236040612339963	1.21435124247138	0.28018577124737	1.16256976606104	0.217317295257377	1671	10.7004372297974	1667	10.7039035734447	174	0.150229355135003	1684	10.700785348963	1705	10.7364019313183	273	0.236841530262094	2029	10.986722858568	2048	11.0007042690112	51	0.0363634233677101	1957	10.9196526163826	2101	11.0375469539622	339	0.2637973126431
ENSG00000184677	ZBTB40	1	22428838	22531157	+	102320	0	NA	0.0155536230624073	0.236040612339963	0.616608652411735	-0.697572961031114	0.589841094493542	-0.761601755775737	3084	11.5367108429688	2890	11.497352893477	889	0.406710332365882	3138	11.537138183135	2761	11.4314976042581	1125	0.484067796765952	1900	10.8861703087518	2004	10.9693865213423	218	0.17133187804246	1850	10.8190244095858	2037	10.9929383361658	472	0.400610905547412
ENSG00000164300	SERINC5	5	80111651	80256048	-	144398	0	NA	0.0155632740579062	0.236040612339963	0.713696369636964	-0.486617660948864	0.687890076281584	-0.539750051869415	14867	13.8336590847668	15581	13.9275927993996	2751	0.295059280846945	14997	13.8341185890659	16041	13.9695663972905	3305	0.359794067527341	10610	13.3680428614467	11070	13.4344979205381	1080	0.151279566870961	10315	13.3008279375694	11250	13.4577656148518	2514	0.380743889683249
ENSG00000133818	RRAS2	11	14277922	14364506	-	86585	0	NA	0.0155710524454639	0.236040612339963	0.76324330271192	-0.389785069723819	0.750054878718033	-0.41493193880167	2424	11.2320330414062	2399	11.2288186904959	317	0.190879632979798	2430	11.2324588396179	2392	11.2246046815385	354	0.21444509102347	1849	10.8247848273154	2007	10.9715435539508	429	0.35990846746831	1821	10.7576242794708	2040	10.9950604670327	655	0.589776726214112
ENSG00000171224	FAM241B	10	69630247	69633596	+	3350	0	NA	0.0155846127094206	0.236040612339963	1.41704364836777	0.502884197432983	1.35294834307992	0.436106756827289	545	9.04941931555401	544	9.09011241966429	148	0.363633118779044	547	9.04964255824135	575	9.16992500144231	151	0.388021441018787	772	9.59253852706969	771	9.59245703726808	39	0.0709788673307511	739	9.52588268051246	784	9.61654884377899	82	0.165034757077241
ENSG00000159140	SON	21	33543038	33577481	+	34444	0	NA	0.0156459810870615	0.236551407248343	0.76850352609813	-0.379876215488407	0.739102924134597	-0.436152813331637	18651	14.1715462638521	18520	14.1768743753448	2744	0.223361178747591	18754	14.1720095824356	18758	14.1952953026323	3484	0.266358722569148	14333	13.8058476982853	14653	13.8390069003394	731	0.074561878407403	13860	13.7386384167008	15090	13.8814007882795	2714	0.301581702045468
ENSG00000198468	FLVCR1-DT	1	212852105	212858139	-	6035	0	NA	0.0157654974522427	0.236948956925924	2.40418806795733	1.26554975549041	2.07579838399384	1.05366632590318	169	7.26119075167998	160	7.33091687811462	77	0.684361129353707	173	7.26286791380011	159	7.32192809488736	89	0.766203504856781	405	8.38659103937067	219	7.78135971352466	323	1.05398861534691	359	8.31999875796561	234	7.876516946565	226	0.828750889284285
ENSG00000160551	TAOK1	17	29390363	29551903	+	161541	0	NA	0.0157752005203471	0.236948956925924	0.721624239222549	-0.470680295624937	0.698272243030908	-0.518138469490941	12115	13.5409214168592	12658	13.6278758228605	2094	0.282677462136163	12228	13.5413915454633	12909	13.6562013801946	2547	0.358017296756232	8741	13.0825653174836	9393	13.1975238782578	1294	0.224057332994441	8537	13.0153440272967	9546	13.2208317439813	2421	0.452920865992264
ENSG00000262001	DLGAP1-AS2	18	3603000	3610103	+	7104	0	NA	0.0157942843671963	0.236948956925924	1.41963015647226	0.505515126264725	1.35188308038224	0.434970383390245	234	7.8422551651159	233	7.8703647195834	56	0.332529463658223	237	7.84202131795009	223	7.8073549220576	75	0.389657001905944	332	8.37706724504488	325	8.34872815423108	15	0.0610012494787786	320	8.31094495999959	346	8.43879185257826	53	0.250455397599139
ENSG00000001630	CYP51A1	7	92084987	92134803	-	49817	0	NA	0.0158092749622153	0.236948956925924	1.73759693543866	0.797093463807776	1.61282815118228	0.689592725756405	1427	10.3311239171607	1149	10.1674181458317	764	0.634933777599069	1432	10.3314644911165	1234	10.270295326472	755	0.662271845240764	2479	11.2290158083951	2055	11.0056245491939	808	0.440072968840696	2309	11.1618811155908	2208	11.1091777033553	368	0.22425984509736
ENSG00000114120	SLC25A36	3	140941830	140980995	+	39166	0	NA	0.015893010484466	0.236948956925924	0.68217547206472	-0.551785211772384	0.655563576974058	-0.60919239416969	11323	13.4322812105769	11499	13.4893462407191	2444	0.337320848476612	11266	13.4327264195308	11546	13.495230456532	2157	0.297120383843838	7723	12.9131215406427	7477	12.8684367558582	506	0.0927584235230177	7385	12.8458845595841	7508	12.8744050764095	718	0.142259465360981
ENSG00000205795	CYS1	2	10056473	10080944	-	24472	0	NA	0.0159120375163777	0.236948956925924	1.45546382132787	0.541478978629645	1.37274190663566	0.457060405515642	3286	11.6339020227699	3222	11.6541884730595	835	0.403271876085861	3355	11.6343276870618	3180	11.6352646565395	1141	0.497114689318807	4782	12.223385399714	4731	12.2082343583398	142	0.0422969433165301	4604	12.1562110472758	5021	12.2940463132715	724	0.239235332031177
ENSG00000065548	ZC3H15	2	186486253	186509361	+	23109	0	NA	0.0159238269252105	0.236948956925924	0.818000514668039	-0.289826344007876	0.790378635449058	-0.33938414460985	7254	12.81774177913	7272	12.8283348609618	735	0.147693693156804	7289	12.8181859357077	7165	12.8069523282107	1032	0.205495703911712	5933	12.5308191950127	6058	12.5648639902269	528	0.130500153694386	5760	12.4635931097944	6157	12.5882461520448	1343	0.359526454633105
ENSG00000115677	HDLBP	2	241227264	241317061	-	89798	0	NA	0.0159296380828045	0.236948956925924	0.845166046141437	-0.24269328555029	0.808374535215105	-0.306904219109254	62402	15.9246857634636	62443	15.9302753351121	5236	0.119352559980398	62645	15.9251397357873	58816	15.8439455800359	7733	0.17215061174577	52739	15.6863564441331	52230	15.6726187049565	1238	0.0336485159838433	50640	15.6191419802907	52683	15.6850772650278	6727	0.198175026662615
ENSG00000076984	MAP2K7	19	7903843	7914478	+	10636	0	NA	0.015947602991867	0.236948956925924	0.720782267859114	-0.472364575392948	0.696804385976846	-0.521174389998905	4830	12.2146261680435	4691	12.1959872980285	894	0.272396458990214	4900	12.2150904222453	4374	12.0950673016071	1262	0.367762177984845	3481	11.7464057187627	3848	11.9102679558108	665	0.294222809762301	3414	11.6793314205742	3911	11.9336906549522	1092	0.522081317307462
ENSG00000064547	LPAR2	19	19623655	19628930	-	5276	0	NA	0.0159491711467302	0.236948956925924	1.57479730331739	0.655166147140991	1.48517023517024	0.570628307025871	2245	11.0497152307891	2242	11.1312139050863	768	0.519117341296116	2279	11.0502196026549	2062	11.0105281058865	870	0.581301474544277	3534	11.785704938196	3605	11.8161836814323	214	0.0884338781569306	3384	11.7185434557094	3539	11.7895336449704	382	0.168188384882519
ENSG00000005339	CREBBP	16	3725054	3880713	-	155660	0	NA	0.0159847144839079	0.23706543479276	0.63182306150989	-0.662407498545286	0.596176994257341	-0.746187390325176	20928	14.3001119053722	20311	14.3100446796475	5807	0.409234280893454	21268	14.300565249484	21083	14.3638609767295	7323	0.479196976399893	13222	13.689809047923	13163	13.6843103111243	579	0.0629269165040941	12678	13.6226094613066	12882	13.6531809653276	1574	0.182206615918615
ENSG00000187908	DMBT1	10	122560665	122643736	+	83072	0	NA	0.0161347644893905	0.238818331420645	0.247301587301587	-2.01565659521297	0.250759387319847	-1.99562438493209	1050	9.78382698496789	959	9.90689059560852	553	0.964691580553173	1032	9.78417119708538	819	9.67948009950545	537	0.890017404839838	259	7.95496649308849	291	8.18982455888002	89	0.554275879766656	258	7.88988211370178	296	8.21431912080077	117	0.780024908718537
ENSG00000092847	AGO1	1	35869808	35930532	+	60725	0	NA	0.0161944751111528	0.238818331420645	0.757223867309218	-0.401208210118877	0.727959070266541	-0.458070758176965	3445	11.7335073798271	3335	11.7039035734447	554	0.228749856435051	3479	11.7340113919182	3595	11.8121773055144	715	0.316044622036088	2607	11.3448082655149	2631	11.3619437737352	240	0.133718502934126	2532	11.2775103455411	2674	11.3853231761759	597	0.360909143573362
ENSG00000169032	MAP2K1	15	66386837	66491656	+	104820	0	NA	0.016195159191958	0.238818331420645	0.599158237080613	-0.738991027259718	0.581735782465709	-0.781564048073863	8363	12.9677730921908	8306	13.0201118390881	2481	0.447093760665297	8311	12.9682372624354	7959	12.958552715431	2414	0.398240497474877	5010	12.2905648312598	5068	12.3074854485895	129	0.0371859976690589	4834	12.223407335008	5151	12.3309168781146	849	0.266816211622584
ENSG00000235330	RPL12P25	9	477750	478423	+	674	0	NA	0.0162145397527008	0.238818331420645	0.178571428571429	-2.48542682717024	0.170940170940171	-2.54843662469604	7	2.73708004160237	7	3	6	1.16607825321546	8	2.76133769808833	6	2.8073549220576	6	1.20288904710856	0	0.333333333333333	0	0	1	0.577350269189626	0	0.333333333333333	0	0	1	0.577350269189626
ENSG00000239887	C1orf226	1	162378841	162386812	+	7972	0	NA	0.0163066449595111	0.239762245382946	0.574453512927344	-0.799737945937234	0.55729137078907	-0.843496280276653	1168	10.1246155686832	1073	10.0687782779854	386	0.447585740736653	1174	10.1251059935598	1047	10.0334230015375	384	0.478351048041054	670	9.38219708742159	716	9.4858293087019	85	0.188245555655417	653	9.31524606719071	728	9.50977500432694	173	0.417435749964302
ENSG00000169583	CLIC3	9	136994608	136996568	-	1961	0	NA	0.0163366518968946	0.239791434995288	1.85255920550038	0.889519650016611	1.77946768060836	0.831445730291102	87	6.27159072636054	76	6.2667865406949	44	0.821470347047008	88	6.27083768226012	80	6.33985000288462	42	0.858537858232451	161	7.33632704208007	158	7.31288295528436	6	0.048702203149794	155	7.27197604593192	169	7.4093909361377	26	0.245373990491381
ENSG00000147804	SLC39A4	8	144409742	144416844	-	7103	0	NA	0.0163800367624282	0.24001655132037	1.51902887139108	0.603149290654277	1.42231592604606	0.50824195322492	203	7.6196468169969	204	7.67948009950545	56	0.416637845745625	206	7.62005242570353	203	7.6724253419715	64	0.478102348018012	308	8.25816202423424	294	8.2045711442492	49	0.223734905805499	291	8.19122312481296	288	8.17492568250068	7	0.0326545804141803
ENSG00000113070	HBEGF	5	140332843	140346603	-	13761	0	NA	0.0165139314368286	0.241564870466463	1.73484065267227	0.794803155508437	1.65888681426158	0.730215454663813	1483	10.3793553678494	1508	10.5593770905267	692	0.710307641735964	1500	10.3799751812221	1738	10.7640422173066	702	0.757571588186202	2572	11.3273044163658	2564	11.3247431104944	164	0.0914020277548451	2487	11.2601470876753	2754	11.4278366034585	490	0.304078793199351
ENSG00000065911	MTHFD2	2	74186172	74217565	+	31394	0	NA	0.0165779634929419	0.242087702688688	0.662379999672912	-0.59426898305303	0.622776778989153	-0.68321294215594	12229	13.5322647146751	11064	13.4337158306884	3386	0.366402368261656	12126	13.5327121411679	11248	13.4575091357327	2771	0.31663116317501	8099	12.9393711932525	6701	12.7103759712045	2567	0.428153979280586	7551	12.8722358667418	7199	12.813781191217	1126	0.20982517592175
ENSG00000169989	TIGD4	4	152769354	152779730	-	10377	0	NA	0.0166769382699525	0.242241248003119	2.46044303797468	1.29891811684086	2.18832193582325	1.1298249963799	126	6.69399009510997	103	6.70043971814109	94	0.938879134819195	127	6.69547777044345	95	6.58496250072116	93	0.945329439823101	310	8.03112164395223	188	7.56224242422107	235	1.00273063407855	276	7.96508124393078	202	7.66533591718518	162	0.784129375428305
ENSG00000170915	PAQR8	6	52361421	52407777	+	46357	0	NA	0.016681933771859	0.242241248003119	2.07240991374902	1.05130939011075	1.91401022544007	0.936598537322515	1956	10.7331069169936	1952	10.9314762338868	970	0.829490118070224	1943	10.733510497262	1722	10.7507069862249	962	0.802991840505527	4052	11.8913533093699	3180	11.6352646565395	1867	0.618612822570881	3718	11.8242156580348	3232	11.6586577921261	1060	0.388939049727183
ENSG00000171456	ASXL1	20	32358330	32439319	+	80990	0	NA	0.0166878191396453	0.242241248003119	0.813098398905785	-0.298498141082411	0.767130954518095	-0.382455218192642	12429	13.592612978381	11768	13.5227041207983	1452	0.164942503996941	12626	13.5930608112571	11976	13.547978966547	2784	0.307359099063025	10105	13.3020831242978	9905	13.2740869056344	426	0.0601203967965342	9685	13.2349094617949	9976	13.2843903591658	1130	0.172713058694885
ENSG00000121274	TENT4B	16	50152911	50235310	+	82400	0	NA	0.0167031625682542	0.242241248003119	0.503359968376768	-0.990337609657411	0.478948855608929	-1.06205648840152	4722	12.0945947343311	3873	11.9196082386033	1936	0.584598902756593	4719	12.0950648044614	4431	12.1137421660492	1879	0.585204883414364	2376	11.2073141925093	2265	11.1459321458205	305	0.179947038124339	2259	11.1400157906411	2178	11.0894504811159	151	0.0945652861567825
ENSG00000278998	NA	7	155222903	155223851	+	949	0	NA	0.0167545779225613	0.242241248003119	2.40282685512368	1.26473269330582	2.13028169014085	1.09104421265727	19	4.18860752451628	18	4.24792751344359	9	0.622351916818222	19	4.19560227594804	17	4.16992500144231	10	0.598535847914221	44	5.2628891201237	30	4.95419631038687	33	0.994412771999612	39	5.19451764348883	30	4.95419631038687	23	0.758815471460285
ENSG00000079459	FDFT1	8	11795573	11839304	+	43732	0	NA	0.016776407835439	0.242241248003119	1.85565834418917	0.8919311121266	1.72645545383833	0.787813110122009	22210	14.2470925611551	15645	13.9335062496294	13305	0.726644349106478	22284	14.2475417812173	18093	14.1432237561239	13199	0.748449453146725	41214	15.2911454782771	34625	15.0795681163924	12331	0.40546835600428	38471	15.2239171865653	36070	15.1385517992106	4942	0.179639433078374
ENSG00000136710	CCDC115	2	130337933	130342699	-	4767	0	NA	0.0167866340300196	0.242241248003119	1.26224002589625	0.335986277391502	1.19694533762058	0.259357268451497	1648	10.67365331527	1549	10.5980525001616	240	0.200306507971625	1659	10.6741155598863	1604	10.6483575820097	317	0.259036085364258	2079	11.0187892150335	2001	10.967226258836	176	0.119534249090601	1984	10.9517455184065	1987	10.9571020415623	168	0.12181291376354
ENSG00000232530	LIF-AS1	22	30239194	30240538	+	1345	0	NA	0.0168709058960241	0.242567803590303	2.8125	1.49185309632967	2.73972602739726	1.45403163089471	10	3.10937498232016	10	3.4594316186373	7	1.10013220326504	10	3.11768764269646	9	3.32192809488736	7	1.11034911265644	26	4.59702037157232	20	4.39231742277876	16	0.812067734309552	26	4.52265202513849	21	4.4594316186373	18	0.970844774876886
ENSG00000189266	PNRC2	1	23956839	23963462	+	6624	0	NA	0.0168859519946844	0.242567803590303	0.81457182320442	-0.295886183843743	0.774928921316754	-0.367864106521831	3861	11.9073585890223	3600	11.8141818841903	428	0.154628281145831	3892	11.9078477308597	3727	11.8641861446543	687	0.236852866581279	3144	11.618275519394	3162	11.6270778405174	122	0.0559751502826505	3015	11.5511146280797	3214	11.6506030222153	366	0.182082604828688
ENSG00000114859	CLCN2	3	184346185	184361650	-	15466	0	NA	0.0168943018416119	0.242567803590303	1.46092476623488	0.546881885071909	1.36444181925576	0.448310878407778	777	9.55765750634677	735	9.52356195605701	190	0.393372661745929	790	9.55825221759672	784	9.61654884377899	237	0.483702482397131	1134	10.1395301974197	1075	10.0714623625566	162	0.199479456042189	1077	10.072241281416	1049	10.0361736125535	69	0.0902295737972004
ENSG00000112972	HMGCS1	5	43287470	43313512	-	26043	0	NA	0.0169527201719157	0.242998855762509	2.42154366444738	1.27592701735777	2.20871842814259	1.14320951275645	16992	13.5434064067839	9587	13.2270141936491	17015	1.15689698369813	16901	13.5438513310256	11927	13.5420645422834	16664	1.16575744222247	41147	15.1870758112405	29055	14.8265484872909	23457	0.757158034091649	37328	15.1198558045874	29528	14.8498448799607	14719	0.528507408108806
ENSG00000198753	PLXNB3	X	153764196	153779346	+	15151	0	NA	0.0170066848492005	0.243005520781848	1.74544129983664	0.803591839068499	1.56651660468454	0.647560061996924	3020	11.4980048623334	2899	11.5018371849023	936	0.437783722938819	3065	11.4985459114782	2762	11.4320198468125	1147	0.497414330278121	5270	12.2375201594628	3732	11.8661197933031	2845	0.715379355421257	4801	12.1702013876928	4009	11.9693865213423	1754	0.494822324348483
ENSG00000173264	GPR137	11	64270062	64289500	+	19439	0	NA	0.0170099797445161	0.243005520781848	0.769568397951719	-0.377878538313758	0.737716833026456	-0.438860939824964	1367	10.4047912787647	1351	10.4008794362822	193	0.200151550023983	1376	10.4051582633774	1254	10.2934716488381	251	0.260160213671581	1051	10.0385142200984	1067	10.0606959316876	31	0.0419733117164257	1014	9.97096353834605	1087	10.0874628412503	180	0.270458566041323
ENSG00000178919	FOXE1	9	97853226	97856717	+	3492	0	NA	0.0170834815161001	0.243648811911067	2.21090605673898	1.14463772512873	2.18029911823452	1.12452607389701	1358	10.0962256655614	1456	10.5087851620645	805	1.09323926789458	1368	10.09658996428	1345	10.3944626946103	803	1.13031504000586	3002	11.4895311190333	3522	11.782588759495	990	0.543288654631023	2983	11.4223487164092	3682	11.8466656818997	1301	0.769322674127693
ENSG00000240184	PCDHGC3	5	141475947	141512977	+	37031	0	NA	0.0171678351784969	0.244302065290203	1.42650162209833	0.512481387432701	1.32520979778899	0.406220774973868	2117	11.0074980885911	1956	10.9344280406268	532	0.352373853827913	2153	11.0080437014157	1987	10.9571020415623	660	0.4522275049082	3018	11.5447675991531	2710	11.4046093978377	554	0.253009845882107	2852	11.4776165155955	2911	11.5077946401987	104	0.0531301705637796
ENSG00000137185	ZSCAN9	6	28224886	28233487	+	8602	0	NA	0.0172103221426991	0.244302065290203	1.36409395973154	0.447943021612866	1.30709534368071	0.386364379724381	596	9.18939541536322	591	9.20945336562895	133	0.314388404528863	601	9.1901247097907	575	9.16992500144231	157	0.368720226501477	812	9.666128633379	831	9.70043971814109	37	0.0655123476643934	785	9.59906011107709	845	9.72451385311995	152	0.294975724703048
ENSG00000100968	NFATC4	14	24365673	24379604	+	13932	0	NA	0.0172149309201018	0.244302065290203	1.8012031337437	0.848960892803815	1.68772563176895	0.755080388725811	953	9.64164627553777	623	9.28540221886225	663	0.835423435728606	960	9.642222317986	662	9.37286506011259	666	0.864214829486348	1716	10.7263413839227	1714	10.7439928610602	339	0.288514161620723	1620	10.6591441403518	1637	10.677719641641	132	0.118596568561877
ENSG00000166439	RNF169	11	74748849	74842413	+	93565	0	NA	0.0172795373655471	0.24465320733254	0.587857330186205	-0.766462031675427	0.567587361372672	-0.817085630027262	2542	11.2520339634177	2748	11.424691191513	695	0.452794764789115	2549	11.2525093765321	2874	11.4893462407191	714	0.465197522787278	1493	10.5428424699376	1505	10.5565060546719	106	0.103106494541004	1446	10.4758941662577	1617	10.65999589243	299	0.32041821770037
ENSG00000249115	HAUS5	19	35612735	35625355	+	12621	0	NA	0.0173264494347762	0.24465320733254	1.26804646965937	0.342607616391113	1.20503298043346	0.269072631979447	1182	10.1945834142158	1148	10.1661630826461	170	0.20706357886002	1203	10.1950189498608	1190	10.2179576978641	291	0.343089055005434	1498	10.5477672037102	1490	10.5420645422834	98	0.0933683599292668	1448	10.4806843304762	1601	10.6456584324087	286	0.304511446980592
ENSG00000078699	CBFA2T2	20	33490075	33650036	+	159962	0	NA	0.0173585326703941	0.24465320733254	0.689143516610337	-0.537123634249529	0.672294980241027	-0.572833717307211	4044	11.9508862257485	4091	11.9985904297453	843	0.314793761806284	4083	11.9513230726965	3818	11.8989792046225	1055	0.369651058780707	2786	11.4104582043755	3037	11.5689061545021	700	0.393067884614781	2744	11.3433479744376	3263	11.6724253419715	1002	0.614127853979283
ENSG00000255717	SNHG1	11	62851978	62855953	-	3976	0	NA	0.0173703227010408	0.24465320733254	0.711406569606545	-0.491253797610145	0.674477517416086	-0.568157740747036	2216	11.0862949112398	2187	11.0953970227926	477	0.28955117156521	2211	11.0867031149056	2075	11.0195907283579	421	0.27332307124137	1576	10.6057835319817	1486	10.5381889320524	301	0.267763204580021	1490	10.5385983159584	1522	10.5727002264873	126	0.123193591759523
ENSG00000119673	ACOT2	14	73567620	73575658	+	8039	0	NA	0.0173826236186896	0.24465320733254	1.33500388836084	0.41684394394334	1.26364721937905	0.337593753159103	772	9.56706321872548	681	9.41362792902417	161	0.279129531438784	782	9.56742938255176	690	9.43254190038826	211	0.363881565133479	1029	10.0075866267312	1039	10.0223678130285	43	0.0605177581083405	987	9.9404909372554	1055	10.0443941193585	120	0.181149471275186
ENSG00000165417	GTF2A1	14	81175452	81221377	-	45926	0	NA	0.0175070637140344	0.244821979943446	0.658556154110654	-0.602621632685105	0.63063501329701	-0.665122823204741	4072	11.9498565688581	3991	11.9628960053373	994	0.365262666433597	4111	11.9502968222531	4089	11.9978851278291	1187	0.413658657524958	2680	11.3873389692366	2645	11.3695973462787	146	0.0775114287826197	2592	11.3202078505578	2688	11.3928540398729	515	0.298362939552926
ENSG00000139921	TMX1	14	51240162	51257655	+	17494	0	NA	0.017517821544561	0.244821979943446	0.804554853774846	-0.313737309027353	0.770627846545028	-0.375893776335311	4739	12.2011152128305	4754	12.2152296257479	571	0.172163331601687	4772	12.2015780622829	4860	12.2470374187886	795	0.244434881250343	3812	11.8964397895353	3795	11.8902642770211	91	0.0342148467024161	3676	11.8292860821478	3857	11.9136374280491	634	0.259884676081662
ENSG00000275832	ARHGAP23	17	38419280	38512385	+	93106	0	NA	0.0175288116067743	0.244821979943446	1.51872833975537	0.602863833014485	1.44443883873531	0.530509117767998	20641	14.2567262499185	18540	14.1784314366809	7669	0.465801098817139	21142	14.2571870637025	19834	14.2757607770326	9355	0.564815490480661	31347	14.9284644824337	33278	15.0223244621656	3840	0.183776019268264	30538	14.8612401361836	33820	15.0456316967105	7976	0.41276427778548
ENSG00000286025	FAM246C	22	19029524	19031242	+	1719	0	NA	0.0175774062283743	0.244821979943446	0.539325842696629	-0.890770930245242	0.52572706935123	-0.927614074618318	30	4.87485462482709	28	4.85798099512757	10	0.448977137793375	30	4.86832327907977	29	4.90689059560852	10	0.502125486110711	15	3.95058301380535	13	3.8073549220576	6	0.454488475372627	15	3.8764522066932	11	3.58496250072116	8	0.616789776298919
ENSG00000273055	NA	7	107942116	107942740	+	625	0	NA	0.017586294340581	0.244821979943446	2.08333333333333	1.05889368905357	1.96969696969697	0.977973693670001	9	3.17891031021239	8	3.16992500144231	4	0.624389598515391	9	3.19348114443082	9	3.32192809488736	4	0.59351301632707	17	4.14557051404574	20	4.39231742277876	6	0.48665910787145	16	4.08756071412072	17	4.16992500144231	5	0.353216076096725
ENSG00000135069	PSAT1	9	78297125	78330093	+	32969	0	NA	0.0175895469268723	0.244821979943446	0.71863197650021	-0.47667496345502	0.614514952589351	-0.702479979710005	1271	10.2586965517718	1260	10.3003525603282	354	0.415221973787603	1280	10.2592206717128	1178	10.2033480029798	426	0.430114126940347	912	9.30035616619626	373	8.54689445988764	974	1.4681213041308	785	9.23306775606698	401	8.65105169117893	726	1.24679756729567
ENSG00000169241	SLC50A1	1	155135344	155138857	+	3514	0	NA	0.0175948818699396	0.244821979943446	1.23841537853127	0.308495291964018	1.17431349138666	0.231817597625853	3877	11.9096780247117	3745	11.871135184243	516	0.187273882589106	3909	11.9101399011419	3859	11.9143851321554	752	0.259576995573566	4801	12.2272535916977	4697	12.1978309980122	318	0.0941449712081695	4589	12.1600796244584	4774	12.2212850178105	422	0.136010132968374
ENSG00000157593	SLC35B2	6	44254096	44257890	-	3795	0	NA	0.0176771512972624	0.245057413043766	1.41731353495532	0.50315894335769	1.31006211380021	0.389635215691833	8185	12.9681741588165	7232	12.8203784363237	1752	0.307849630375943	8286	12.9686187497885	8077	12.9797824307031	2226	0.38482563207454	11599	13.4683231525874	10010	13.2892984719035	3180	0.373431914824865	10854	13.4010753612727	10235	13.3213644320394	1127	0.145720055158509
ENSG00000082556	OPRK1	8	53225724	53251637	-	25914	0	NA	0.017719493326389	0.245057413043766	1.66929133858268	0.739235767791033	1.58555526792648	0.664988166545364	254	7.85326616491901	246	7.94836723158468	127	0.653718041685313	258	7.85386191539324	243	7.93073733756289	130	0.712673707252477	423	8.72771040965184	420	8.7176764230664	9	0.0301052123748946	407	8.65995107977321	440	8.78463484555752	67	0.247379933740665
ENSG00000140465	CYP1A1	15	74719542	74725536	-	5995	0	NA	0.0177220638917042	0.245057413043766	3.48122753616542	1.79959611298989	3.16678855476887	1.66302054239919	55237	13.4594065882151	9110	13.1533936938886	98935	2.86579501958997	54057	13.4597227646357	8202	13.0019359131236	99515	2.78835036814856	192291	17.3059226458334	109839	16.7450440050345	144569	0.994798174424604	171186	17.238705124047	115821	16.8215497888721	99547	0.769053268918323
ENSG00000174579	MSL2	3	136148917	136197241	-	48325	0	NA	0.0177673170104851	0.245057413043766	0.74224707676665	-0.430028588511151	0.704154896421846	-0.506035274378292	5639	12.4395432754888	5470	12.4175888403826	1031	0.258782222434782	5664	12.4399576884639	5547	12.4377520723236	1201	0.288327226153656	4184	12.0266034530673	3953	11.9490971557292	413	0.138700107561907	3987	11.9593879698316	4003	11.967226258836	268	0.097336214579543
ENSG00000215007	DNAJA1P3	X	107351650	107352843	-	1194	0	NA	0.017768752873477	0.245057413043766	0.517241379310345	-0.951090399519053	0.531358885017422	-0.912241494225439	39	5.23162233980877	34	5.12928301694497	15	0.486804303740561	38	5.23259949073094	42	5.4262647547021	12	0.446139036555442	19	4.03091904697328	25	4.70043971814109	13	1.25337562823128	19	3.97641946954566	25	4.70043971814109	14	1.43654508206871
ENSG00000135929	CYP27A1	2	218781749	218815293	+	33545	0	NA	0.017783624449653	0.245057413043766	1.8852236782648	0.914735706718754	1.88642992731145	0.915658511280891	1475	10.2485130299974	1133	10.1472049249422	971	0.931698602484653	1440	10.2489729828921	1191	10.2191685204622	926	0.853818556266032	2780	11.4302380753539	3006	11.554109152574	413	0.224974863363568	2715	11.3630357252818	3055	11.5774288280357	769	0.453261861204092
ENSG00000055208	TAB2	6	149218641	149411613	+	192973	0	NA	0.0178313403713991	0.245058783743975	0.777376113197009	-0.363315316901104	0.739517386916231	-0.435344027721311	8594	13.0544630776999	8240	13.008603695797	1265	0.214848157327771	8719	13.054907207337	7720	12.914571997649	2064	0.324528369881219	6680	12.7053706956222	6785	12.728345714711	193	0.0420206714875397	6447	12.6382338980007	6896	12.7517532514393	1148	0.271242448239903
ENSG00000275910	NA	16	15015828	15016390	-	563	0	NA	0.0178863062325883	0.245058783743975	0.578947368421053	-0.788495894806288	0.543478260869565	-0.879705766282288	6	2.76744886010283	5	2.58496250072116	4	0.568696982052849	6	2.74775180120109	5	2.58496250072116	3	0.50860694056906	3	1.52832083357372	3	2	3	1.35549574310069	2	1.38997500048077	2	1.58496250072116	3	1.30346571741306
ENSG00000116539	ASH1L	1	155335268	155563162	-	227895	0	NA	0.0178925389559994	0.245058783743975	0.735050988309997	-0.444083765985194	0.698541195209837	-0.517582896400149	13670	13.7154516476078	14198	13.7935017074595	2448	0.27430990916288	13728	13.7159113241014	13647	13.7364019313183	2766	0.30481071077429	10047	13.2912328563724	9647	13.2360141919001	856	0.120223015637751	9589	13.2239803499111	9619	13.2318211786574	790	0.119426564006783
ENSG00000165985	C1QL3	10	16513734	16521879	-	8146	0	NA	0.0179321164244525	0.245058783743975	1.46666666666667	0.552541023028779	1.42139737991266	0.507309945068692	150	7.21174923379132	150	7.23840473932508	28	0.299486531299742	153	7.21165892118934	148	7.21916852046216	40	0.422395280325621	219	7.74128834010676	245	7.94251450533924	60	0.429674024854403	216	7.67284659737808	263	8.04439411935845	84	0.652991438949862
ENSG00000184068	SREBF2-AS1	22	41831215	41834665	-	3451	0	NA	0.0180052305604118	0.245058783743975	1.61832946635731	0.694505347627452	1.50964812712826	0.594212321468138	57	5.79783296617756	54	5.78135971352466	19	0.482623791239905	59	5.79990795425165	55	5.8073549220576	23	0.578657521859439	92	6.52754789598591	98	6.62935662007961	14	0.227626272296651	88	6.45695822601451	81	6.35755200461808	16	0.237416922040547
ENSG00000075651	PLD1	3	171600404	171810950	-	210547	0	NA	0.0180248960301877	0.245058783743975	0.672962868425399	-0.571401190373306	0.644482391887236	-0.633787152101808	4440	12.0775627078179	4302	12.0711271249483	1065	0.349146966195137	4451	12.078043309393	4480	12.1296050111525	1111	0.361774511472091	2987	11.5433403249068	3066	11.582612451267	172	0.0843028661715075	2867	11.4761114507038	2835	11.4696418172395	412	0.206792398889102
ENSG00000125503	PPP1R12C	19	55090914	55117637	-	26724	0	NA	0.0180365531577329	0.245058783743975	0.788337046534112	-0.343115521802912	0.766704145584775	-0.383258114341463	6344	12.6208167804832	6110	12.577192765687	798	0.179986862947405	6404	12.6212383605048	6240	12.6075614963542	1225	0.268648987184983	5000	12.265132389601	5500	12.4254781876453	1039	0.322002051490892	4909	12.1978671760923	5787	12.4988492065317	1628	0.547369731340241
ENSG00000159314	ARHGAP27	17	45393902	45434421	-	40520	0	NA	0.0180538705774385	0.245058783743975	1.57929039004197	0.659276469332846	1.55024387461137	0.632495189058611	4654	12.1139830232816	4589	12.1642784383012	1510	0.470947353015131	4675	12.1144128485047	4368	12.0930873904442	1583	0.491949564050814	7349	12.8051289103022	7966	12.9598208595808	1965	0.419132715035642	7246	12.7379463629418	8557	13.0630579636235	2735	0.638371877320838
ENSG00000170439	METTL7B	12	55681736	55684611	+	2876	0	NA	0.0180713815373896	0.245058783743975	1.85155239327296	0.888735373946821	1.75523349436393	0.811662961443807	1031	9.746081491338	824	9.68825030913318	767	0.837110894801103	1076	9.74636327193742	785	9.61838550225861	891	0.932308461299049	1907	10.848805615852	2184	11.093417564388	566	0.478976180407348	1888	10.7815186747881	2318	11.179287104646	769	0.704003614019498
ENSG00000108091	CCDC6	10	59788747	59906556	-	117810	0	NA	0.0180721219503031	0.245058783743975	0.614424236831177	-0.702692968563827	0.590991108148967	-0.758791670619739	20227	14.2444776980097	19499	14.2511865035243	5809	0.442710520490538	20506	14.2449342394548	19122	14.2230212493959	6932	0.503036757685618	12427	13.5923049147451	13360	13.705740369476	1651	0.200222465102166	12118	13.5251255610084	13578	13.7290896184722	3263	0.428352431157531
ENSG00000071537	SEL1L	14	81471547	81533853	-	62307	0	NA	0.018098733522746	0.245058783743975	0.728759593907933	-0.456485123788925	0.703021413702846	-0.508359461105343	19431	14.2189090035109	17538	14.0982788732746	4118	0.283072102443335	19408	14.2193651161627	19509	14.2519261574964	3838	0.275705976627385	14159	13.7893108637999	14023	13.7756102807595	329	0.0332699351957952	13643	13.7221021971546	14148	13.788412471757	2265	0.248336474068204
ENSG00000233913	RPL10P9	5	168616352	168616996	+	645	0	NA	0.0181471213750746	0.24532578671623	1.4260686755431	0.512043459677846	1.35605006954103	0.439410448197675	95	6.55529776706469	95	6.58496250072116	22	0.311314160794492	96	6.5570725913068	95	6.58496250072116	25	0.354788331850808	135	7.08155061825506	135	7.08746284125034	10	0.101443878899627	129	7.0159351846692	127	7	16	0.166494700467648
ENSG00000130255	RPL36	19	5674947	5691875	+	16929	0	NA	0.0181773731684985	0.245347157884806	1.28128744587505	0.35759416827764	1.21983996814532	0.286691891798851	13965	13.7503696313672	14421	13.8159836266527	2352	0.244529311435559	14064	13.7508216474265	13103	13.677719641641	2907	0.300583368558846	17892	14.1264527447986	17749	14.1155314041668	649	0.0520457677820266	17155	14.0592085778937	18038	14.1388317439172	2048	0.178484180506011
ENSG00000008394	MGST1	12	16347142	16609259	+	262118	0	NA	0.018213392731638	0.245446189001704	1.26604385959745	0.340327384961903	1.20699154777675	0.271415573339608	11318	13.4493566544314	10366	13.3397108473465	1844	0.227380436892754	11374	13.4498032510289	11006	13.4261336899697	2168	0.269134854732711	14328	13.8056459158199	14026	13.7759188676291	661	0.0656699042088429	13727	13.7384256525451	14099	13.7834075421735	1560	0.167848703525811
ENSG00000197191	CYSRT1	9	137225174	137226315	+	1142	0	NA	0.0182555367341104	0.245627312717863	2.19178082191781	1.13210353600735	1.92748091603053	0.946716576101707	34	5.02052272516313	34	5.12928301694497	14	0.60403628488712	35	5.02794356657215	36	5.20945336562895	16	0.671108270789752	74	6.03068159434386	56	5.83289001416474	49	0.898135639482537	66	5.96734450897629	57	5.85798099512757	33	0.671190231996874
ENSG00000170325	PRDM10	11	129899706	130002835	-	103130	0	NA	0.0183207201926727	0.245653893960337	0.509226629076696	-0.973620230572707	0.481739130434783	-1.05367597978255	2081	10.9212683335882	1992	10.9607259948391	836	0.560658544920414	2108	10.921718102168	1924	10.9106427304696	924	0.606666235742866	1059	10.0469459607054	1082	10.0808175276083	75	0.103515984194075	1015	9.97957719726013	991	9.95419631038687	138	0.192625943926928
ENSG00000272333	KMT2B	19	35717973	35738880	+	20908	0	NA	0.0183559681642796	0.245653893960337	0.795925440007921	-0.329294805285475	0.757795075550566	-0.400120330208147	13466	13.7050522597188	12572	13.6180413068518	1808	0.19271189314581	13541	13.7055028430619	13463	13.7168194613299	2267	0.249062275651116	10717	13.3862136319575	10525	13.3616696794928	601	0.079996750013757	10260	13.3190015112433	10402	13.344712009935	1124	0.160335887971766
ENSG00000169710	FASN	17	82078338	82098294	-	19957	0	NA	0.0183842608546947	0.245653893960337	1.64210757635523	0.715548642822441	1.55222649051553	0.634339081302952	72505	16.0196642721315	57838	15.8197549887625	35168	0.589842585573826	72715	16.0201207013492	63434	15.9529914406373	34735	0.614055309915723	119061	16.8509273402773	109318	16.7381846423594	17960	0.209690600659179	112870	16.7837066151282	111335	16.764560631571	4024	0.0510058800803747
ENSG00000108256	NUFIP2	17	29255839	29294148	-	38310	0	NA	0.0184479091175421	0.245653893960337	0.765181098783033	-0.386126857675858	0.752369156321111	-0.410487388682649	16133	13.963075634622	16393	14.0008802825588	2357	0.215145141550541	16201	13.9635395483661	16105	13.9753106180567	2717	0.256765612070982	12344	13.5533733447715	14127	13.7862696276485	3253	0.419924201642779	12188	13.4861818223391	14547	13.8285332104556	4641	0.646575866489881
ENSG00000102119	EMD	X	154379273	154381574	+	2302	0	NA	0.0184788170021884	0.245653893960337	1.240519459525	0.310944366379086	1.17548340509748	0.233254171868382	4949	12.2613029547368	4818	12.23451808574	663	0.190423552359626	4985	12.2617791337755	4909	12.2615073092021	893	0.262681877014343	6138	12.5806619883295	5873	12.5201275503249	503	0.115473036913842	5859	12.5134661879959	5919	12.5313814605163	483	0.11992360284002
ENSG00000121281	ADCY7	16	50246137	50318135	+	71999	0	NA	0.0184884279862323	0.245653893960337	0.713855522467963	-0.486295978770799	0.669811947637717	-0.578171984826678	1992	10.9355712056582	2126	11.0546043179607	362	0.291085434025122	2007	10.9360403475945	2087	11.0279059965699	442	0.337211423681925	1421	10.4594993926849	1294	10.3387363825739	255	0.247313466194956	1343	10.3921430779878	1349	10.3987436919382	26	0.0274996751421188
ENSG00000182685	BRICD5	16	2209253	2210905	-	1653	0	NA	0.0184989428961584	0.245653893960337	1.83776022972003	0.877948552286109	1.65616246498599	0.727844204197658	93	6.43265164468618	81	6.35755200461808	42	0.598538715276712	95	6.43409764489598	85	6.4262647547021	47	0.691828812850594	170	7.33398459174128	155	7.28540221886225	71	0.591589476407599	157	7.26843316477471	158	7.31288295528436	41	0.377809756274402
ENSG00000075975	MKRN2	3	12557057	12586208	+	29152	0	NA	0.0185272930268365	0.245653893960337	0.780720441560957	-0.357122050712819	0.749118825744773	-0.416733516769588	1377	10.4170794757868	1325	10.3728650601126	180	0.185457307209987	1381	10.4175970163696	1301	10.3465137331656	212	0.2091130558565	1074	10.0689183894093	1092	10.0940776856719	54	0.0724296959549165	1033	10.0021916181727	1031	10.0112272554233	165	0.231277306856922
ENSG00000124171	PARD6B	20	50731580	50756795	+	25216	0	NA	0.0185438242694155	0.245653893960337	0.67299404678386	-0.571334351884443	0.665863955585559	-0.586700648297987	6652	12.6623461394651	7177	12.8093662078161	1499	0.348330436478152	6616	12.662829912878	7036	12.7807447976778	1319	0.307619334095965	4476	12.100805539048	5000	12.2880008897076	1012	0.353519340207557	4405	12.033517902477	5081	12.3111806600534	1546	0.58200292363882
ENSG00000140259	MFAP1	15	43804492	43824690	-	20199	0	NA	0.0185445801113486	0.245653893960337	0.780742664856249	-0.357080984820476	0.751153149997081	-0.412821011095172	1129	10.132336905169	1131	10.1446582428319	138	0.177213792591913	1142	10.1328312797098	1077	10.0741414627525	225	0.279886616858629	881	9.77537411602169	892	9.80251636512122	118	0.195266876682231	857	9.70829626542882	958	9.90538700501813	221	0.406527648754048
ENSG00000130147	SH3BP4	2	234952017	235055714	+	103698	0	NA	0.0186350515433936	0.246470805220281	1.37973596651283	0.464392211751522	1.29491271553646	0.372854855358446	3727	11.8333756395172	3658	11.8372337003391	826	0.303240343847622	3739	11.8338320093453	3619	11.8217739819706	856	0.329763022733275	5141	12.3074501606764	4675	12.1910592145317	1097	0.29463563335439	4840	12.2402012120195	4751	12.2143191208008	221	0.0651358708271984
ENSG00000214362	RPS3AP36	10	95594598	95595372	+	775	0	NA	0.0186984807776804	0.246928081750597	2.59259259259259	1.3743955147815	2.32456140350877	1.21695853528582	7	2.77021396916791	7	3	5	1.02200975094721	8	2.7845370575199	6	2.8073549220576	6	1.08599692222331	18	4.19732992253838	20	4.39231742277876	5	0.337728257257196	17	4.12889028654587	16	4.08746284125034	4	0.245350720504195
ENSG00000118640	VAMP8	2	85561562	85582031	+	20470	0	NA	0.0187332250050856	0.24700572480816	1.17606732542197	0.233970651392116	1.12395220818216	0.168580691711445	4230	12.0424697597426	4172	12.0268692052634	348	0.115397789206834	4263	12.0429231820776	4083	11.9957671508778	651	0.213636064315364	4974	12.2797230575353	4890	12.2559137493378	199	0.057077553810867	4790	12.2126027819517	5190	12.3417967723918	777	0.247019452926577
ENSG00000100320	RBFOX2	22	35738736	36028824	-	290089	0	NA	0.0187746985586609	0.247171721552013	0.777902626347438	-0.362338517153519	0.753056716160752	-0.409169569907154	10798	13.3841023974546	11211	13.4527560290325	1555	0.214413496807627	10834	13.3845585992656	10499	13.3581017074408	1782	0.244187864344998	8399	13.0318068321861	8844	13.1106464275778	785	0.13881836320815	8158	12.9645998635514	9004	13.1365105607936	1913	0.366931407398202
ENSG00000147649	MTDH	8	97644184	97730260	+	86077	0	NA	0.0188068572851096	0.247201911314878	0.78917004320176	-0.341591902313645	0.755779780564263	-0.403962172306772	7453	12.8510597868791	7717	12.9140113285413	1022	0.199893913979339	7486	12.8515129624328	7252	12.8243621335695	1288	0.236076745759397	5881	12.521650103955	5954	12.5398857927515	178	0.0438030067347847	5657	12.4544459916116	5772	12.4951055100078	863	0.225300740477777
ENSG00000144381	HSPD1	2	197486584	197516737	-	30154	0	NA	0.0188347670753293	0.247201911314878	0.73581097477967	-0.442592900307753	0.709830603734672	-0.494453318594386	56317	15.7560369567869	54220	15.7265641006509	11175	0.277866625681023	55987	15.7564923604704	52379	15.676728439238	8995	0.221377470935521	41438	15.338088548251	40776	15.3154680184565	1475	0.0508623426005728	39740	15.2708642028376	41068	15.325762198729	4866	0.181722180548535
ENSG00000186470	BTN3A2	6	26365159	26378320	+	13162	0	NA	0.0188645239740439	0.247213302142283	0.738225629791895	-0.437866268802364	0.715102974828375	-0.483777089951149	1217	10.2319844456392	1177	10.2021238238305	206	0.239288556720824	1224	10.2323313742892	1241	10.2784494582205	241	0.282480985740747	898	9.8049773853531	917	9.84235034341381	105	0.17099642747612	874	9.73791461351452	932	9.86573327085176	226	0.399623311849984
ENSG00000175073	VCPIP1	8	66628487	66667231	-	38745	0	NA	0.0189167276757554	0.247447482929598	0.625817319413968	-0.676186509356005	0.605622614030055	-0.723509018130604	3008	11.5007502541188	2944	11.5240519187178	875	0.406333247432683	3021	11.5012093442545	2731	11.4157417682901	944	0.423455919577794	1881	10.8718144577746	1933	10.9173720794768	216	0.168958130163098	1829	10.8045326392465	2076	11.0202855008446	450	0.388137728999049
ENSG00000260077	NA	2	10039092	10040663	-	1572	0	NA	0.0189792126695801	0.247447482929598	1.61185734136174	0.688724062713585	1.46485260770975	0.550755509136404	144	7.1221802285239	135	7.08746284125034	46	0.409827959318672	147	7.12367454919441	129	7.02236781302845	61	0.488500752293081	231	7.80291806964982	200	7.65105169117893	82	0.479392730077739	214	7.73573818448392	203	7.6724253419715	39	0.249921483813905
ENSG00000261114	NA	16	56941028	56941726	+	699	0	NA	0.018984923509018	0.247447482929598	2.84313725490196	1.50748374804344	2.9	1.53605290024021	3	1.93152077010374	3	2	2	0.907831759849789	3	1.90536627525182	3	2	3	0.905547344635867	9	3.20490328137174	7	3	4	0.53055538451483	9	3.18741414140702	8	3.16992500144231	5	0.611383848697138
ENSG00000169174	PCSK9	1	55039447	55064852	+	25406	0	NA	0.0190021080759861	0.247447482929598	1.97635091854775	0.982839132904227	1.89249029611675	0.920285902704993	15612	13.6434204878043	13024	13.6689957520532	10654	0.934229726306137	15733	13.643887352262	12886	13.6536288334075	10531	0.971929902476552	30853	14.9127989893625	31336	14.9355794517566	853	0.0401765101597332	29773	14.8455925323544	31865	14.959730314814	5259	0.269199564306147
ENSG00000153551	CMTM7	3	32391698	32483067	+	91370	0	NA	0.0190512150356712	0.247447482929598	1.33352911085428	0.41524931917208	1.27172314999812	0.346784634775744	3519	11.7517739066804	3291	11.6847486204216	751	0.30033267414129	3537	11.752156127594	3427	11.7431513941125	855	0.331311743795975	4691	12.195251545783	4625	12.1755495506362	198	0.0600544476390638	4497	12.1280106058629	4610	12.1708639504119	537	0.176110642312438
ENSG00000164171	ITGA2	5	52989340	53094779	+	105440	0	NA	0.019077937985477	0.247447482929598	0.601299924482194	-0.733843317542757	0.575584992330054	-0.796899118815532	7857	12.8707987362499	7600	12.8919735190256	2645	0.455989863264662	7866	12.8712427238795	7813	12.9318455401837	2666	0.461883289467536	4723	12.2044306181409	4837	12.2401950539799	259	0.0800204330441008	4527	12.1373056494047	4757	12.2161395564251	543	0.179189688230412
ENSG00000181222	POLR2A	17	7484366	7514616	+	30251	0	NA	0.0191332353694443	0.247447482929598	0.783498296696778	-0.351997956564469	0.749033635017418	-0.416897591178884	15734	13.9276732738672	15872	13.9542872031285	2215	0.211123998611475	15712	13.9281287981595	15405	13.9112047099772	2050	0.189338016492387	12327	13.5861326848984	11964	13.5465327764259	1061	0.122007306524535	11768	13.5188904354908	11682	13.5121231614202	1045	0.127678020329089
ENSG00000217128	FNIP1	5	131641714	131797017	-	155304	0	NA	0.0191397180912775	0.247447482929598	0.452993962527297	-1.14243627262904	0.434750773398744	-1.20173950087467	7266	12.6837267093778	6471	12.65999589243	3275	0.683894627177239	7284	12.6841735609255	6562	12.6801397177632	3406	0.683704991697603	3290	11.6844519740542	3291	11.6847486204216	11	0.0043912935833474	3166	11.6173092329433	3345	11.7082217300384	475	0.225730242795635
ENSG00000125089	SH3TC1	4	8182072	8241803	+	59732	0	NA	0.019164718392437	0.247447482929598	2.21743453762015	1.14889151438212	2.08863983698421	1.06256373692664	402	7.87418795710017	274	8.10328780841202	430	1.59140612293114	393	7.87449998750131	253	7.98868468677217	420	1.54443659307105	891	9.71537283428898	704	9.46147944728616	394	0.592320921008581	819	9.64767374554161	715	9.48381577726426	219	0.363944938737562
ENSG00000197969	VPS13A	9	77177445	77421537	+	244093	0	NA	0.0191970473582407	0.247447482929598	0.638490725126476	-0.647262431750631	0.605535601098669	-0.723716312476218	3163	11.5753729714495	3230	11.6577650352654	886	0.400094613273417	3155	11.5758115055845	2999	11.5507467853832	810	0.395908853623172	2018	10.9662154236148	1840	10.8462739113499	347	0.237884999576789	1910	10.8990761618941	1926	10.9121408562957	77	0.0583895954904824
ENSG00000260400	NA	10	68698500	68700794	+	2295	0	NA	0.0192028986724471	0.247447482929598	0.200803212851406	-2.31614574229336	0.185185185185185	-2.43295940727611	17	3.77044208280304	14	3.90689059560852	13	1.10940948280712	16	3.76619324690379	13	3.8073549220576	12	1.06803263799839	2	1.7233083338141	2	1.58496250072116	1	0.23962201193243	2	1.58496250072116	2	1.58496250072116	0	0
ENSG00000235663	SAPCD1-AS1	6	31764310	31765588	-	1279	0	NA	0.0192503763455733	0.247447482929598	1.61931818181818	0.695386490414807	1.53521126760563	0.618437205272244	23	4.56773508171394	24	4.64385618977472	6	0.39509759408021	24	4.56621756478953	23	4.58496250072116	7	0.442998818574494	37	5.23775970120823	36	5.20945336562895	6	0.208961642239322	35	5.17955798436089	34	5.12928301694497	4	0.125056659367954
ENSG00000198586	TLK1	2	170990823	171231314	-	240492	0	NA	0.0192583069013184	0.247447482929598	0.785909875587833	-0.347564214333973	0.76581042289367	-0.384940799083358	4480	12.1179726807078	4190	12.0330788061306	601	0.186769010983592	4505	12.1184283667363	4415	12.1085244567782	757	0.246233460030073	3520	11.7630579627133	3837	11.9061389961954	663	0.289451660583548	3449	11.6960061800842	4029	11.9765641234153	1086	0.514708682101342
ENSG00000169967	MAP3K2	2	127298668	127388465	-	89798	0	NA	0.01931740750118	0.24783473463145	0.70710481222936	-0.500004017227385	0.674161971713949	-0.568832845149101	7898	12.9169170136952	8074	12.9792465444686	1630	0.31285467630803	8023	12.9173675886858	7285	12.8309112797428	2249	0.403351858995677	5584	12.4451086165471	5567	12.4429434958487	374	0.0963753273666258	5408	12.3779630064867	5658	12.4663314220828	1147	0.321350449304368
ENSG00000239779	WBP1	2	74458400	74460891	+	2492	0	NA	0.0193976637871457	0.248491839706547	1.35505481120585	0.438351208963318	1.29415301367804	0.37200820390207	438	8.75242903825076	420	8.7176764230664	86	0.278175669652074	444	8.75305538363637	417	8.70735913208088	119	0.356640143126584	592	9.20333994548143	548	9.1006623390052	85	0.198852505328179	573	9.13603040471441	589	9.2045711442492	137	0.358515173031272
ENSG00000204396	VWA7	6	31765590	31777328	-	11739	0	NA	0.0194931051834113	0.248991294390369	1.47716256266792	0.562828604335184	1.36444456602019	0.448313782701223	2407	11.1878338022709	2261	11.1433832139898	636	0.373601395600479	2437	11.1883031781072	2154	11.0734721539765	767	0.43833830796362	3554	11.759713291134	2997	11.5497846679479	1013	0.386539007769935	3324	11.6926183264461	3220	11.6532929453828	396	0.168856677282702
ENSG00000146094	DOK3	5	177501904	177511274	-	9371	0	NA	0.0195498510617203	0.248991294390369	0.613534952900347	-0.704782558758627	0.57820197044335	-0.790354569531402	538	9.019368666857	444	8.79766152585376	155	0.407194806474092	541	9.01991405577864	474	8.89178370321831	169	0.438377558351927	329	8.3569148831421	308	8.27146302790437	48	0.199551104838784	312	8.28980706844971	313	8.29462074889163	7	0.0303005268125105
ENSG00000168522	FNTA	8	43034194	43085788	+	51595	0	NA	0.019549887796691	0.248991294390369	0.803105579001727	-0.316338433060547	0.77435618781233	-0.368930766001554	7488	12.8598755958419	7448	12.862831046898	932	0.181927330509397	7484	12.8603487106332	7272	12.8283348609618	894	0.170327622643142	6012	12.5538420786201	6063	12.5660540381711	90	0.021565053143134	5794	12.4865933673278	6162	12.5894170757686	959	0.250921723496015
ENSG00000115548	KDM3A	2	86440647	86492716	+	52070	0	NA	0.0195530391429659	0.248991294390369	0.496511977150759	-1.01009957518489	0.497994381957529	-1.00579862803121	11764	13.4035771727284	10619	13.3744961456915	4707	0.622992337745209	11534	13.4040401343297	10795	13.3982092614669	4157	0.532678715062405	5840	12.4851480509146	6488	12.6637804506831	1308	0.349755708705092	5743	12.4180018914024	6806	12.7328033943935	1985	0.575253551498555
ENSG00000105974	CAV1	7	116524994	116561179	+	36186	0	NA	0.0196176816488396	0.249087489873761	0.705145932607216	-0.504006235302745	0.703391820355191	-0.507599536724848	6268	12.585064508293	6008	12.5529092065339	1328	0.296229857297645	6246	12.5855602787155	6256	12.6112553886993	1139	0.273247304648432	4419	12.0475628553945	5162	12.3339938827614	1452	0.540934792273207	4393	11.980338791656	5246	12.3572770746428	1927	0.769178765022443
ENSG00000238279	NA	1	153533430	153535129	+	1700	0	NA	0.0196322359419388	0.249087489873761	2.09239130434783	1.06515267952525	1.995841995842	0.996997511838477	61	5.6384121318709	43	5.4594316186373	41	1.03403523545357	64	5.63909530534255	40	5.35755200461808	47	1.1308894102406	127	6.92987638640794	149	7.22881869049588	46	0.59207887916782	127	6.86716807285404	160	7.33091687811462	59	0.810985105706628
ENSG00000119318	RAD23B	9	107283137	107332192	+	49056	0	NA	0.0196479173559084	0.249087489873761	0.843791437772305	-0.24504164675426	0.804921634685806	-0.313079762285552	11262	13.4541430716165	10941	13.4175888403826	1003	0.125018770836385	11378	13.4546038536573	11439	13.4817994316658	1939	0.245859133300724	9502	13.2137983461582	9384	13.1961410297182	246	0.0370336320806424	9158	13.1465541823321	9489	13.2121923719085	1545	0.252362612165888
ENSG00000187257	RSBN1L	7	77696459	77783022	+	86564	0	NA	0.0197083184679957	0.249458934292392	0.630242716037127	-0.666020555501033	0.605866561584119	-0.722928010989432	2686	11.3377463450995	2491	11.283088353024	793	0.403170625615855	2707	11.3381755221919	2474	11.2732128098543	871	0.440152875289916	1692	10.7208818124354	1597	10.642051692928	167	0.138105423990365	1639	10.6537603335927	1621	10.6635581042173	377	0.334952235505519
ENSG00000133138	TBC1D8B	X	106802673	106876150	+	73478	0	NA	0.0197361619411041	0.249458934292392	0.739852824286557	-0.434689784672037	0.717024539877301	-0.479905599456078	2600	11.3245180075682	2675	11.3858624006415	435	0.256657407963957	2608	11.3250272613125	2541	11.311748315005	452	0.288376283085653	1923	10.9035706845311	1990	10.9592775057205	213	0.163603247708837	1869	10.8364155973646	2127	11.0552824355012	457	0.385548206690886
ENSG00000176994	SMCR8	17	18315293	18328056	+	12764	0	NA	0.0197646710334018	0.249458934292392	0.704587920581791	-0.505148353330287	0.675956849024597	-0.564996942588811	4959	12.2447425661042	4749	12.2137117981057	1086	0.310556206827261	5030	12.2452198115492	4287	12.0660891904578	1442	0.391750693708252	3493	11.7633813134592	3634	11.827739648807	425	0.181093558806008	3399	11.6961314651688	3892	11.9266666293473	864	0.403150059446335
ENSG00000178623	GPR35	2	240605430	240633159	+	27730	0	NA	0.0198081011474722	0.249485541519785	1.24739797828529	0.318921825790414	1.18045680767863	0.239345255045733	4452	12.1063113157518	4307	12.0728025345442	669	0.205657254308375	4501	12.1067953554405	4104	12.0031665066652	971	0.297738804626802	5552	12.4374834277318	5367	12.3901689562002	321	0.081951068626011	5312	12.3702261019818	5454	12.413363481211	539	0.149442471011032
ENSG00000132688	NES	1	156668763	156677407	-	8645	0	NA	0.0198250882112334	0.249485541519785	1.5	0.584962500721156	1.42032762472077	0.506223752294451	178	7.4239373292963	170	7.4178525148859	56	0.423271137117818	179	7.42492783067388	169	7.4093909361377	59	0.454196011792447	266	8.0503823943059	264	8.04984854945056	40	0.211446034068189	253	7.98521406423632	244	7.93663793900257	28	0.151282730803876
ENSG00000173193	PARP14	3	122680839	122730840	+	50002	0	NA	0.0199774306830784	0.250378379637432	0.46238257544268	-1.11284106295727	0.462334728815142	-1.1129903585139	8019	12.8133384634561	6000	12.5509872145215	4251	0.663232555107018	7851	12.8138055632835	6335	12.6293566200796	3647	0.600724611879552	3707	11.840941556093	4067	11.9901039638575	640	0.263892257404104	3629	11.773744528875	4133	12.0133226734254	1102	0.491645769781177
ENSG00000205423	CNEP1R1	16	50024410	50037088	+	12679	0	NA	0.0199855407119838	0.250378379637432	0.709110121518605	-0.495918406164287	0.694852664104303	-0.525220992303109	883	9.76424733860053	842	9.71938882094208	175	0.267628960168429	885	9.76492603942577	844	9.72280753116955	177	0.278355525714275	625	9.26996690883673	690	9.43254190038826	125	0.306989950294387	614	9.20273044862419	701	9.45532722030456	201	0.534529826664322
ENSG00000025796	SEC63	6	107867756	107958208	-	90453	0	NA	0.019992718169176	0.250378379637432	0.798723786045498	-0.324231417012717	0.759553316764799	-0.396776856779597	7951	12.9450628893473	7496	12.8720976868079	1088	0.189935298609584	7994	12.9455098518678	7380	12.8496005748375	1407	0.239880694319775	6349	12.6307103554506	6155	12.5877775163282	405	0.0903282679454238	6071	12.5634393318785	6255	12.6110247973074	575	0.139660092121308
ENSG00000273760	NA	10	47970043	47973496	-	3454	0	NA	0.0200211694355583	0.250378379637432	0.480863591756624	-1.05630039716324	0.447269303201507	-1.16078434758584	68	5.99845241286026	54	5.78135971352466	31	0.558029061228141	71	6.00063735853088	55	5.8073549220576	40	0.684586624196995	32	5.00046939813094	31	5	9	0.356848138964162	31	4.94921488102777	26	4.75488750216347	9	0.384702530763544
ENSG00000176692	FOXC2	16	86566829	86569728	+	2900	0	NA	0.020075414429641	0.250378379637432	1.73390175617205	0.794022156980327	1.68057616221563	0.748955925782449	1048	9.91132904588284	1000	9.96722625883599	470	0.609403979601417	1078	9.9119616508918	868	9.7632123668144	559	0.705132050522822	1816	10.7511877957714	2074	11.0188956211216	656	0.599255833421946	1811	10.6839860403221	2108	11.0423433797937	851	0.828710990732925
ENSG00000126947	ARMCX1	X	101550547	101554700	+	4154	0	NA	0.0200785783098348	0.250378379637432	1.43610421836228	0.522160449619631	1.35333741579914	0.436521578717099	215	7.71709595411237	219	7.78135971352466	48	0.352060279539834	218	7.71810100867388	210	7.72109918870718	61	0.420813974869193	308	8.26228605683453	329	8.36632221424582	38	0.183989224233813	294	8.19535150704105	284	8.1548181090521	38	0.180152242456397
ENSG00000173545	ZNF622	5	16451519	16465800	-	14282	0	NA	0.0201008487303317	0.250378379637432	0.796081567373051	-0.329011836460467	0.770252676887106	-0.376596303763545	2501	11.2784440709839	2406	11.2330204264745	320	0.177295565146753	2509	11.2789418936478	2453	11.2609195336629	367	0.213507939574308	1990	10.9539403905251	2026	10.9851303734669	208	0.152848484724977	1932	10.8864483488755	2176	11.0881256921882	455	0.36999653917906
ENSG00000130748	TMEM160	19	47045909	47048624	-	2716	0	NA	0.020187539658548	0.251092719775038	1.28528738555443	0.362090976818477	1.19555667126898	0.257682517687294	1049	10.0260097657635	1041	10.0251395622785	124	0.172659053827575	1062	10.0265295880325	1039	10.0223678130285	216	0.294000951866306	1347	10.3768749671831	1186	10.2131042196419	280	0.284712926665056	1269	10.3094364977507	1274	10.3162815317462	63	0.0714429111096148
ENSG00000124795	DEK	6	18223860	18264548	-	40689	0	NA	0.020253244494577	0.251473690145373	0.718404400956401	-0.47713190680924	0.684528835269027	-0.546816779666539	10567	13.337868975083	10081	13.2994942390094	2240	0.301832648658015	10659	13.3383373939937	9974	13.2841011259971	2710	0.355368750802795	7591	12.8900652824934	7589	12.8898841703028	128	0.0242298012365744	7296	12.8229140517845	7586	12.8893138223844	1034	0.211543682898208
ENSG00000177685	CRACR2B	11	826144	831991	+	5848	0	NA	0.0202769429460417	0.251473690145373	1.482661004954	0.568188778252775	1.35483667549502	0.438118946298575	1036	9.98125369466686	1089	10.0901124196643	227	0.353098266706526	1057	9.98138471347232	988	9.94982671075911	327	0.459994073250439	1535	10.5426839126791	1305	10.3509391815464	476	0.420102697332915	1431	10.4755009321826	1326	10.3739526553702	197	0.191243103956603
ENSG00000186260	MRTFB	16	14071319	14266773	+	195455	0	NA	0.020406990349658	0.252661821979769	0.775315535392311	-0.367144521660626	0.732452851952246	-0.449192198757077	4585	12.1479121441187	4873	12.2508905357233	654	0.220944650938909	4624	12.1483904684173	4708	12.2012050072995	900	0.291529815433393	3554	11.7908231138235	3363	11.7159619902551	357	0.141003577508045	3386	11.7237201837221	3418	11.7393587074334	214	0.0916548383952816
ENSG00000167447	SMG8	17	59209400	59215239	+	5840	0	NA	0.0204770383279678	0.252661821979769	0.723574165002968	-0.46678719699936	0.707100591715976	-0.500012628301436	1236	10.2496793870402	1134	10.1484765821783	238	0.256458083857361	1239	10.2501780538822	1148	10.1661630826461	255	0.280562123508773	893	9.78655484361685	985	9.94544383637791	164	0.281547195023848	875	9.71991027617645	1001	9.96866679319521	275	0.508948246668331
ENSG00000260948	NA	1	111431046	111433068	-	2023	0	NA	0.0204811272616805	0.252661821979769	1.81914893617021	0.863263663208261	1.77148846960168	0.824962075164035	31	4.85209866581997	33	5.08746284125034	16	0.718511191733889	32	4.86481543832717	33	5.08746284125034	17	0.737377074295782	56	5.79893793298638	60	5.93073733756289	15	0.392451548934227	55	5.73601459845809	61	5.95419631038687	22	0.612407712553675
ENSG00000180104	EXOC3	5	443175	471937	+	28763	0	NA	0.020511215248663	0.252661821979769	1.20946519524618	0.27436925351113	1.1639560872071	0.219036630442416	4712	12.1940135385272	4658	12.1858046151085	520	0.162517689183354	4743	12.194504587053	4765	12.2185632361903	775	0.229620490283888	5698	12.4742734756551	5892	12.5247865508516	382	0.0986714087607149	5519	12.4070634739701	6041	12.5608104687279	1162	0.326210559728856
ENSG00000161798	AQP5	12	49961872	49965682	+	3811	0	NA	0.0205308102218499	0.252661821979769	1.49638802889577	0.581484329487216	1.38294493054954	0.467743708907136	2261	11.0873330086622	2355	11.2021238238305	608	0.433380938775929	2309	11.0877678076056	2379	11.2167458581953	795	0.531051784083125	3382	11.7057269467655	3066	11.582612451267	683	0.278709288116783	3192	11.6386417987598	3294	11.6860627498954	199	0.0913530491560924
ENSG00000182687	GALR2	17	76074781	76077537	+	2757	0	NA	0.0205498992457291	0.252661821979769	0.474040632054176	-1.0769173708889	0.442477876106195	-1.17632277264046	30	4.82299368274439	29	4.90689059560852	12	0.614839343105508	30	4.82748077031523	33	5.08746284125034	13	0.689351459490798	13	3.71827270301737	14	3.90689059560852	6	0.64499093153045	12	3.63563019853617	11	3.58496250072116	7	0.662418963885046
ENSG00000141522	ARHGDIA	17	81867721	81871378	-	3658	0	NA	0.0206031225740698	0.252952767017886	1.41421668790115	0.500003188470938	1.34926496866884	0.432173692576084	8320	12.9761288382199	8259	13.0119260663068	2065	0.390394525407664	8394	12.976575647926	9028	13.1403504966284	2312	0.44338939527112	11765	13.5223248675772	11738	13.519021895622	58	0.00703753551911159	11325	13.4550938638894	11917	13.5408545321136	1757	0.233585051810936
ENSG00000125520	SLC2A4RG	20	63739776	63744050	+	4275	0	NA	0.0206517310689512	0.252978867015558	1.32723895189675	0.408428132337437	1.26080919786617	0.334349964706666	8182	12.9708902808462	8006	12.9670460908631	1662	0.292184670348529	8211	12.9713551210034	7848	12.9382931441517	1804	0.314852261298662	10859	13.4019920638503	10439	13.3498340914572	1095	0.142249058276535	10351	13.3347913838544	10201	13.3165643853969	799	0.110371714271056
ENSG00000103353	UBFD1	16	23557721	23574389	+	16669	0	NA	0.0206704666511876	0.252978867015558	0.756189412827803	-0.403180444144268	0.732478054729637	-0.449142558297181	14091	13.7618371516271	13483	13.7189609119842	2526	0.250962557166745	14103	13.7622991929153	13847	13.7573900093666	2565	0.256787391312694	10655	13.376695545315	10873	13.4085951127981	781	0.107413334697687	10329	13.3094766648715	11050	13.431889303896	2261	0.336692234754279
ENSG00000122026	RPL21	13	27251362	27256691	+	5330	0	NA	0.0206939367315089	0.252978867015558	1.25002582911458	0.321957905407781	1.1843998408147	0.244156201727518	6453	12.6408645125561	6166	12.590353130978	967	0.215344364971457	6533	12.6412838320272	6148	12.5861360914805	1491	0.311518695373342	8065	12.9769064772138	8187	12.9992953870234	313	0.0564445138288204	7737	12.909637811053	8282	13.0159376733092	978	0.189864298360921
ENSG00000037749	MFAP3	5	154038959	154220478	+	181520	0	NA	0.0207990867786697	0.253901586875607	0.772045978617846	-0.373241326216928	0.75350659708376	-0.408307951958277	3816	11.8845184581353	3914	11.9347965921784	545	0.206970914538471	3845	11.8849982094405	3766	11.8792003179474	722	0.275596909989217	2945	11.4998253914895	3222	11.6541884730595	638	0.335990362730994	2896	11.4325415907985	3274	11.6772791913122	998	0.565152098039457
ENSG00000169247	SH3TC2	5	148923639	149063163	-	139525	0	NA	0.0208458842852038	0.254070207433361	1.62747488823085	0.70263528292743	1.48534239474745	0.570795533225192	1148	10.10595455908	1130	10.1433832139898	342	0.434055218075705	1158	10.1065268276889	997	9.96289600533726	387	0.467782314244455	1868	10.7839646330663	1517	10.5679560754155	812	0.588233954005775	1718	10.7169359787448	1542	10.5915223465707	448	0.358727891985702
ENSG00000234742	NA	3	197850400	197850954	-	555	0	NA	0.0208722804206056	0.254070207433361	1.64071856287425	0.714327790486475	1.54211150652432	0.624907086973735	56	5.74397794291549	55	5.8073549220576	19	0.513754529144166	56	5.74231845803125	52	5.7279204545632	21	0.563394769399386	90	6.48887538807301	99	6.64385618977472	20	0.331268452426257	86	6.42473204345974	83	6.39231742277876	15	0.233181889187495
ENSG00000020256	ZFP64	20	52051663	52204308	-	152646	0	NA	0.0209658315769962	0.254846456784233	0.659368748610802	-0.600842584119054	0.634826526130874	-0.655565682659573	2999	11.509462030923	2974	11.5386739530827	704	0.371382428727066	3036	11.5099255394376	3011	11.5565060546719	907	0.429964763984	1977	10.9418698307123	2065	11.0126245388651	245	0.184780667118872	1926	10.8748354147334	2099	11.0361736125535	509	0.414357428537112
ENSG00000055917	PUM2	2	20248691	20352234	-	103544	0	NA	0.02115245858409	0.256406536494116	0.719386673348625	-0.475160661118731	0.692439805003134	-0.530239434264256	13835	13.7257857351396	13670	13.7388311559444	3029	0.302328531664475	13935	13.7262487674318	13233	13.6919615642168	3572	0.345601749923788	9952	13.2782100325193	10226	13.3200953848611	731	0.107936278801832	9648	13.2110175607155	10393	13.3434633436679	2110	0.337538389153034
ENSG00000109458	GAB1	4	143336762	143474568	+	137807	0	NA	0.0211632774420347	0.256406536494116	0.549070696543339	-0.864936177012038	0.53596008258775	-0.899802539721477	1919	10.830770127526	1997	10.9643408677924	583	0.513838951432219	1937	10.8312046460728	1938	10.9210970881068	661	0.548054527296284	1053	10.0029682844174	1131	10.1446582428319	282	0.417244948473273	1037	9.93558267987934	1215	10.2479275134436	392	0.635302671054256
ENSG00000183735	TBK1	12	64452090	64502114	+	50025	0	NA	0.0211840669278613	0.256406536494116	0.751097010449222	-0.412928839004882	0.736174514666625	-0.441880288388004	4224	12.0253887605431	4254	12.0549434165733	717	0.243452545344657	4220	12.0258084903988	4465	12.1247675358225	675	0.235872435296025	3171	11.6155609362993	3410	11.7359790396134	554	0.266031235446358	3106	11.548419345395	3466	11.7594721212028	957	0.495551405311732
ENSG00000097046	CDC7	1	91500851	91525764	+	24914	0	NA	0.0212484957040667	0.256633546112811	0.654876554018561	-0.610705114481348	0.606655290102389	-0.721051104802833	381	8.53350911427785	369	8.53138146051631	100	0.358488516944615	391	8.53434734413467	342	8.42206476617281	142	0.484409108003002	248	7.95184183630937	255	8	36	0.210829874445925	236	7.88542374079232	226	7.82654848729092	20	0.118984694087316
ENSG00000143126	CELSR2	1	109249539	109275751	+	26213	0	NA	0.0213206098677496	0.256633546112811	0.605871330418489	-0.722916655441767	0.565010732904017	-0.823649821766033	427	8.68165283198887	435	8.76818432477693	128	0.430000154040141	435	8.68275743443835	366	8.51963625284321	154	0.513456882303265	258	8.00614291579163	238	7.90086680798075	36	0.192938126484401	245	7.9397935644682	240	7.91288933622996	10	0.0573273425935701
ENSG00000112511	PHF1	6	33410399	33416453	+	6055	0	NA	0.0213429272620948	0.256633546112811	1.23238832285344	0.301456917706356	1.18562647095256	0.245649563523641	8545	13.0492819773234	8832	13.1086877961546	1126	0.19187557007804	8611	13.049724523609	8290	13.01733040424	1607	0.261180727519086	10530	13.3589311159145	10739	13.3907063728728	885	0.123209998225603	10209	13.2916889289465	11476	13.4864579613943	2248	0.34388514321797
ENSG00000105879	CBLL1	7	107743073	107761667	+	18595	0	NA	0.0213850605039021	0.256633546112811	0.696610263216103	-0.521576366461865	0.678802923734657	-0.558935316028579	2411	11.2039011856455	2380	11.2173519052703	536	0.31373161577781	2417	11.2043738596228	2299	11.1674181458317	559	0.329267056218523	1679	10.7021469720169	1823	10.8328900141647	255	0.229882306646666	1640	10.6349123979884	1858	10.8603110549195	468	0.457429430868183
ENSG00000082258	CCNT2	2	134918235	134959342	+	41108	0	NA	0.0213996346674441	0.256633546112811	0.769756074184118	-0.377526748192808	0.746689377219077	-0.421419888210953	2782	11.4266343237584	2636	11.3646818558646	436	0.219989410720191	2779	11.4271637922819	2709	11.4040771362412	405	0.203730040854289	2141	11.0623564288466	2188	11.0960562391809	143	0.0972479019579787	2074	10.9952574802001	2224	11.1195896207411	441	0.326558197223964
ENSG00000161249	DMKN	19	35497220	35513658	-	16439	0	NA	0.0214101315477446	0.256633546112811	1.33363557368998	0.415364492716529	1.27297768283771	0.348207126904949	3529	11.754597161941	3527	11.7846348455575	743	0.313136996749269	3558	11.7550516626402	3688	11.8490140736948	836	0.372870824534233	4706	12.1997061008996	4669	12.189206834597	191	0.0581480977969999	4528	12.1325562110163	4873	12.2508905357233	704	0.235742357424489
ENSG00000164307	ERAP1	5	96760810	96808100	-	47291	0	NA	0.0214291493878961	0.256633546112811	0.645196566242003	-0.632189334445288	0.62693199381762	-0.673619139106007	2439	11.2071957167816	2436	11.2508905357233	598	0.385634366165006	2415	11.2076201667937	2548	11.3157156580222	498	0.316711367666225	1572	10.619172211074	1582	10.6284455401372	48	0.0435301363008308	1513	10.5521099964143	1546	10.595257481449	239	0.233196937980643
ENSG00000169914	OTUD3	1	19882395	19912945	+	30551	0	NA	0.0214493021732873	0.256633546112811	0.642363217275264	-0.638538810646498	0.619373424558877	-0.691118612229386	1099	10.0592301893883	1102	10.1072170755914	279	0.373747984380266	1111	10.0599901600476	1020	9.9957671508778	332	0.425318629393098	705	9.44884409922064	704	9.46147944728616	123	0.252938672905175	687	9.38097093968251	756	9.56414948998573	198	0.456729883144705
ENSG00000136274	NACAD	7	45080437	45088969	-	8533	0	NA	0.0214727308774322	0.256633546112811	1.84327254805323	0.88226940501834	1.81818181818182	0.862496476250065	135	6.84545988251138	133	7.06608919045777	80	0.892577040102699	134	6.84634133520791	120	6.91886323727459	81	0.857129143958448	248	7.94657259999197	262	8.0389189892923	44	0.261859073302526	243	7.87842981967506	266	8.06069593168755	76	0.491409909927066
ENSG00000105339	DENND3	8	141117278	141195808	+	78531	0	NA	0.0215149878353319	0.256779953260936	1.51979281620448	0.603874663532537	1.46138386448464	0.547335183376335	3745	11.7856148347745	3165	11.6284455401372	1363	0.509718761700763	3715	11.7860611343633	3373	11.7202442582876	1244	0.478077228842436	5691	12.4712492806567	5475	12.4189067312579	497	0.123171019540539	5428	12.4039713141243	5564	12.4421659722293	394	0.106475085609454
ENSG00000198380	GFPT1	2	69319780	69387250	-	67471	0	NA	0.0215601970880674	0.256961138958385	0.708803415767936	-0.496542538540159	0.67576154576335	-0.565413838666452	16894	14.0140950750363	17369	14.0843101335978	3239	0.322708876635878	16996	14.014555431508	15694	13.9380174084695	3928	0.352055370106208	11974	13.547150247238	11931	13.5425482623352	405	0.0486484340850399	11484	13.4799495973736	12125	13.5658161071009	1404	0.18308694714888
ENSG00000232533	FAM131B-AS2	7	143379683	143381036	-	1354	0	NA	0.0216687909144714	0.257896207060621	1.37797759899038	0.462552435148025	1.30222084174561	0.380974133813545	423	8.69209876803162	429	8.74819284958946	94	0.33030124967164	429	8.6927753337615	362	8.50382573799575	129	0.410304998326445	581	9.18505393290765	591	9.20945336562895	22	0.0531168075102042	558	9.11828321095214	598	9.22641219278879	72	0.193560305007031
ENSG00000108100	CCNY	10	35247025	35572669	+	325645	0	NA	0.0218009964880208	0.258648495603813	0.778912945669231	-0.360465998781931	0.737611998866386	-0.439065970350815	6075	12.5535887543827	6132	12.5823772356407	895	0.22072561835516	6116	12.5540198424002	6525	12.6719832720919	1136	0.280288835558071	4731	12.2030923215735	4605	12.1692986957928	495	0.148427015550657	4510	12.135845496551	4382	12.0977029635247	389	0.12225994907144
ENSG00000251493	FOXD1	5	73444827	73448777	-	3951	0	NA	0.0218499670522686	0.258648495603813	0.53171310017783	-0.911280083368305	0.529558109228764	-0.917139092829546	562	9.05618383092429	562	9.13699111208023	189	0.517909036347193	563	9.0566151902767	567	9.14974711950468	197	0.509735584677882	298	8.15176419997618	355	8.4757334309664	105	0.585628290739551	297	8.08564110677917	361	8.49984588708321	136	0.812287752004393
ENSG00000138100	TRIM54	2	27282429	27307439	+	25011	0	NA	0.02189766217727	0.258648495603813	1.35739333722969	0.440838836780602	1.26265548163147	0.336461050254404	1141	10.1346519863403	1160	10.1811522568656	207	0.263452294981543	1152	10.1351621974605	1214	10.2467405984931	274	0.335253774044715	1547	10.5705907704324	1341	10.3901689562002	373	0.32855668173166	1454	10.5038138013865	1441	10.4938554492408	116	0.113586715216185
ENSG00000181666	ZNF875	19	37312837	37369365	+	56529	0	NA	0.0219035130149014	0.258648495603813	1.26516431203931	0.339324765765548	1.17677286742035	0.234835888203195	1737	10.7571989064549	1756	10.7788984760084	158	0.132519059976466	1751	10.7576703238881	1643	10.6829945836817	295	0.22752573067021	2196	11.0732911536389	1943	10.9248125036058	549	0.342101029834987	2060	11.006136075997	1975	10.9483672315847	165	0.113007374413432
ENSG00000011304	PTBP1	19	797075	812327	+	15253	0	NA	0.0219078408824015	0.258648495603813	0.845766945380524	-0.241667917433228	0.805236104284284	-0.312516235216095	33176	15.0123593794353	32856	15.0039131409481	3063	0.129870727175492	33501	15.0128175404675	33157	15.0170693695828	5608	0.24422860353154	28058	14.7756829385353	28565	14.8020114142775	909	0.0471404152027669	26975	14.7084674082619	27450	14.744571085019	4008	0.218953768648505
ENSG00000140534	TICRR	15	89575469	89631056	+	55588	0	NA	0.021928907140924	0.258648495603813	0.416369835131284	-1.26406254181889	0.378279974890144	-1.40247368881821	2620	11.1649035290445	2330	11.1867332891289	1498	0.752064715171832	2655	11.1653153434502	2364	11.2076244682268	1606	0.785324467271975	1090	10.0060852865504	839	9.71424551766612	483	0.59044710930485	1003	9.93886244026715	901	9.81698362325538	272	0.372995989970805
ENSG00000232442	MHENCR	20	63627179	63628824	+	1646	0	NA	0.0219725706506732	0.258648495603813	1.73805601317957	0.797474577338865	1.64297658862876	0.716311922947864	81	6.24083933776324	80	6.33985000288462	34	0.607540406200784	80	6.24050936952956	79	6.32192809488736	30	0.554879801960675	140	7.07729403399756	118	6.89481776330794	52	0.494048312308841	130	7.01360113661585	127	7	27	0.292718337314934
ENSG00000100823	APEX1	14	20455191	20457772	+	2582	0	NA	0.0220240917565936	0.258648495603813	1.23429964649987	0.303692674909825	1.16552107281958	0.220975088874733	11183	13.4369757464463	10603	13.3723209548673	1551	0.191705980060965	11280	13.4374305559445	10556	13.3659122994708	2243	0.267382971586146	13803	13.7479323432236	13182	13.6863910953145	1406	0.143427018279912	13146	13.6807365197145	13397	13.7097300365436	777	0.086415160746673
ENSG00000096717	SIRT1	10	67884656	67918390	+	33735	0	NA	0.022033358146246	0.258648495603813	0.540065146579805	-0.888794648761791	0.515601895325368	-0.955670527907187	6140	12.4853804833949	5714	12.4805377831018	2368	0.555743293134159	6177	12.4858211316581	5322	12.3780238509255	2464	0.577122094208592	3315	11.6949417624588	3304	11.6904345563951	82	0.0351892195509298	3184	11.6277684284157	3293	11.6856248397264	431	0.201104905752582
ENSG00000080603	SRCAP	16	30698209	30741409	+	43201	0	NA	0.0220342523420332	0.258648495603813	0.679123711340206	-0.558253690549913	0.64527027027027	-0.632024537593201	776	9.56687922928353	782	9.61286849729104	172	0.334712524246067	789	9.56745524049007	745	9.54303182025524	222	0.441589727806995	526	9.0401467729013	523	9.03342300153745	30	0.080822686724514	508	8.97360688585537	562	9.13699111208023	97	0.291879882561746
ENSG00000289396	NA	3	197073879	197075341	-	1463	0	NA	0.022096204394541	0.259020408951099	0.464135021097046	-1.1073835353736	0.446808510638298	-1.16227142889888	16	3.95176012225792	14	3.90689059560852	8	0.600776653030843	16	3.95523528180509	15	4	7	0.568466639967514	6	2.83061769877656	5	2.58496250072116	3	0.425487284175352	6	2.74293956349863	5	2.58496250072116	3	0.518379749096015
ENSG00000240429	LRRFIP1P1	3	179259028	179261273	-	2246	0	NA	0.0221378953239053	0.259050473989469	1.45778710015732	0.543780039298113	1.37159032424086	0.455849632061194	127	6.95704261994294	127	7	33	0.37401867959488	130	6.95812905069825	112	6.82017896241519	44	0.46130316853471	184	7.52908993613991	186	7.54689445988764	19	0.145964938330827	177	7.46046749287059	177	7.4757334309664	29	0.234039714099854
ENSG00000116096	SPR	2	72887382	72892158	+	4777	0	NA	0.0222351073868136	0.259050473989469	0.681271707186749	-0.553697801153742	0.660093415229581	-0.599257888368047	5989	12.5033758701293	5291	12.3695973462787	1756	0.351317552454919	5980	12.5038318693575	5338	12.3823538336645	1569	0.354823171456601	4079	11.9928915491219	4125	12.0105281058865	224	0.0797858185103935	3947	11.9255770280867	4192	12.0337671148464	798	0.30861963661283
ENSG00000214199	EEF1A1P12	2	106697331	106698676	-	1346	0	NA	0.0223218715131643	0.259050473989469	1.3766081871345	0.461117995265184	1.29856614246068	0.376919499553313	285	8.12842461373037	279	8.12928301694497	63	0.31146624918841	288	8.12967483408129	261	8.03342300153745	80	0.371458875310147	391	8.61307215105807	380	8.57364718749332	31	0.110704300151832	373	8.54497910412057	386	8.59618975614441	31	0.11858804192893
ENSG00000134330	IAH1	2	9473658	9496543	+	22886	0	NA	0.0223279876694341	0.259050473989469	1.26003767225141	0.333466867659969	1.21956048307266	0.286361309151061	672	9.3809212838973	685	9.42206476617281	99	0.212325344484454	673	9.38148736702405	692	9.43671154213721	104	0.224515343384654	846	9.72419915227955	875	9.77478705960117	62	0.106557242468217	820	9.65693801599705	889	9.79766152585376	179	0.335684482959648
ENSG00000137038	DMAC1	9	7796500	7888380	-	91881	0	NA	0.0223717392951727	0.259050473989469	1.26293839815094	0.336784271073551	1.19725	0.259724435573914	1327	10.3607616980181	1346	10.3955341354623	191	0.209285660394993	1333	10.361285987783	1249	10.2877123795494	249	0.245308459236419	1675	10.7055466547138	1645	10.6847486204216	172	0.14625456067821	1595	10.6385812434966	1633	10.6741922681457	101	0.0927249239694207
ENSG00000163605	PPP4R2	3	72996803	73069198	+	72396	0	NA	0.02238701757071	0.259050473989469	0.715081503488492	-0.483820408272727	0.676020911033488	-0.564860221489788	8437	13.0113505072636	7964	12.9594586464127	1823	0.311421850091533	8455	13.0118088203567	8248	13.0100035212952	1903	0.323568132169539	6032	12.5469598424597	5565	12.4424251933316	968	0.222904622558532	5715	12.4797717244482	5691	12.4747199465265	253	0.0635416736089756
ENSG00000159256	MORC3	21	36320189	36386148	+	65960	0	NA	0.0224263132188138	0.259050473989469	0.749852681202121	-0.415320908579606	0.728402280368367	-0.457192656000693	2263	11.12659460766	2323	11.1823943534045	357	0.2391517781447	2280	11.1270326240514	2154	11.0734721539765	475	0.29633197331383	1696	10.7099234025305	1785	10.8025163651212	323	0.288072229080797	1660	10.6430340248213	1918	10.9061389961954	516	0.506306337165388
ENSG00000168612	ZSWIM1	20	45881227	45885266	+	4040	0	NA	0.0224553836035964	0.259050473989469	0.793695521490832	-0.333342429938595	0.758238063214526	-0.399277213909676	1774	10.7822728656846	1725	10.753216749179	240	0.187837038970392	1784	10.7826925139425	1664	10.7013064619586	301	0.245773907576594	1407	10.4595767233967	1419	10.471675214392	29	0.0292067832768819	1352	10.3921903269813	1442	10.4948555844912	188	0.208482225416035
ENSG00000145425	RPS3A	4	151099624	151104642	+	5019	0	NA	0.0224640642324565	0.259050473989469	1.29601408139473	0.37408139341388	1.22404951769942	0.291661921996551	8749	13.0716871052706	8826	13.1077074823858	1634	0.26885385128287	8853	13.072169860882	7928	12.9529232103627	2206	0.348177635989553	11338	13.4664969862557	11367	13.4726908392428	817	0.104337549395577	10836	13.3992607851599	11287	13.4625022725973	1020	0.139537578384121
ENSG00000100591	AHSA1	14	77457870	77469472	+	11603	0	NA	0.0224736535577461	0.259050473989469	0.628394027497167	-0.670258626128529	0.615362579396047	-0.700491379784632	20293	14.239286069187	17535	14.0980320829605	7634	0.430614441772932	20247	14.2397501559231	17805	14.1200758404978	6760	0.437376540703431	12751	13.625978578073	13771	13.7494504655699	1982	0.236141769423733	12458	13.5587914844176	14243	13.7980667203631	3580	0.46266712285011
ENSG00000065000	AP3D1	19	2100988	2164468	-	63481	0	NA	0.0225117437128056	0.259050473989469	0.828208025905441	-0.271934911404548	0.785267677445324	-0.348743579613565	12270	13.5751476254335	11646	13.5076707771344	1328	0.155563029647525	12422	13.5755992996866	13316	13.7009814940462	2356	0.281025540255121	10161	13.3100347704328	10269	13.3261485612056	440	0.0629030619914995	9753	13.2428370206118	9836	13.2640026871142	1322	0.198133031507513
ENSG00000169020	ATP5ME	4	672436	674330	-	1895	0	NA	0.0225168108295004	0.259050473989469	1.29345963922201	0.371235037244367	1.23245395719263	0.301533750480973	662	9.35207010977211	648	9.34207466799914	111	0.250869308289903	670	9.35244157571871	670	9.39016895620018	155	0.341997592769825	855	9.73987559496637	839	9.71424551766612	40	0.0665059812360161	824	9.67271039502919	901	9.81698362325538	146	0.269361009825547
ENSG00000117724	CENPF	1	214603195	214664571	+	61377	0	NA	0.0225265251972371	0.259050473989469	0.296098047961936	-1.75585311536452	0.270569763160272	-1.8859274713013	9416	12.8855599554134	8835	13.1091777033553	6395	1.0318287803169	9596	12.8860096191576	7691	12.9091430473399	6928	1.05918050474549	2787	11.3974939990802	2308	11.1730524577741	915	0.442861635764511	2595	11.330169429544	2479	11.2761244052742	418	0.227001581583285
ENSG00000162729	IGSF8	1	160091340	160098943	-	7604	0	NA	0.0225387785464005	0.259050473989469	1.35928012290585	0.442842799947926	1.3018272547149	0.380538023541651	2734	11.3783975321632	2638	11.3657756353263	674	0.342352205422558	2725	11.3788487112939	2590	11.3392933001801	621	0.322020701880121	3715	11.8567086209347	3589	11.8097681287104	289	0.109896870567602	3547	11.7895249573448	3647	11.8328900141647	289	0.119698027556214
ENSG00000005812	FBXL3	13	76992598	77027195	-	34598	0	NA	0.0225528534445496	0.259050473989469	0.690997566909976	-0.533247464177001	0.661479456885911	-0.596231742478695	1507	10.5240322785643	1474	10.5264992391366	350	0.323368472113793	1512	10.524490154097	1341	10.3901689562002	370	0.344615594283778	1040	10.024004064358	1033	10.0140204703149	22	0.0302574633711652	999	9.95700606608052	1040	10.0237543532994	136	0.202439714310595
ENSG00000229117	RPL41	12	56116590	56117967	+	1378	0	NA	0.0226095431910448	0.259129782804282	1.32694196957892	0.408105279501371	1.25101128246295	0.323094800758688	31487	14.9132461230163	30865	14.9137309122572	6470	0.303043348028792	31890	14.9137001882107	28577	14.8026173340852	8610	0.378977545649042	41780	15.3477198485637	41137	15.328184035828	3237	0.110748921359355	39894	15.2804921901559	41803	15.3513533721921	3310	0.122854730617471
ENSG00000197329	PELI1	2	64092652	64144420	-	51769	0	NA	0.02262032115407	0.259129782804282	0.733472626217106	-0.447184970512569	0.673540349322701	-0.57016372006229	4882	12.2279820708834	4946	12.2723381841586	917	0.286835482560048	4966	12.2284594050757	4840	12.2410893788609	1343	0.39568191548178	3580	11.7661589613193	3033	11.567005370247	1073	0.406306772220053	3344	11.6989034284693	3258	11.6702136367386	455	0.193738485404743
ENSG00000260285	TRMT61A-DT	14	103525010	103529072	-	4063	0	NA	0.0227095274999449	0.259803900336923	1.63157894736842	0.70626879694329	1.48704663212435	0.572449889407608	63	5.96496686031889	61	5.95419631038687	17	0.357004689839676	64	5.96371153869156	58	5.88264304936184	22	0.444177013455684	102	6.61526339094018	92	6.53915881110803	42	0.569678300792336	95	6.55149931017297	94	6.56985560833095	24	0.352854884951218
ENSG00000105672	ETV2	19	35641745	35644871	+	3127	0	NA	0.022743269807061	0.259842539516806	1.57571623465211	0.656007748169608	1.50610583446404	0.590823152142399	49	5.56800171053801	49	5.64385618977472	16	0.482651394638963	49	5.56709560219324	44	5.49185309632967	18	0.506194159375651	76	6.25944461684755	75	6.24792751344359	10	0.178019961525493	73	6.1933311716934	72	6.18982455888002	14	0.264364583407582
ENSG00000249119	MTND6P4	5	134924123	134924644	+	522	0	NA	0.0228384306843577	0.259869426680952	2.69230769230769	1.42884329880387	2.42857142857143	1.28010791919274	4	2.02747981519944	4	2.32192809488736	4	1.1630850525583	5	2.06089718307178	4	2.32192809488736	5	1.21518024815766	11	3.52957154519409	10	3.4594316186373	3	0.250198937062462	10	3.46624789731273	9	3.32192809488736	4	0.389102461795426
ENSG00000157450	RNF111	15	58865175	59097419	+	232245	0	NA	0.0228808066565404	0.259869426680952	0.789304018096185	-0.341347001341252	0.767449734062886	-0.381855834037159	6101	12.5617698550715	6080	12.5700928741881	859	0.202067589162949	6104	12.5621633048145	5756	12.4911014969165	888	0.203682287658884	4814	12.227603368067	5022	12.2943335596718	519	0.160283280715125	4684	12.1603897538242	5104	12.3176952457652	1168	0.389918738473954
ENSG00000153094	BCL2L11	2	111119378	111168445	+	49068	0	NA	0.0228831710464052	0.259869426680952	0.598343508517269	-0.740954122584943	0.571489726027397	-0.807200532305101	3123	11.5384918197211	2894	11.4993476328766	1038	0.463465928897386	3115	11.5389071105832	2999	11.5507467853832	1026	0.443790035697072	1868	10.8618072071121	1805	10.8185821774809	212	0.159941628542665	1779	10.794730476621	1723	10.7515440590891	141	0.11194949932057
ENSG00000072415	PALS1	14	67240713	67336061	+	95349	0	NA	0.0229073532964292	0.259869426680952	0.682966871885078	-0.55011249430207	0.659152925811041	-0.601314880466923	5685	12.433755253542	5526	12.4322808972142	1363	0.35167669666844	5717	12.4342075693372	5122	12.3227731764546	1527	0.380456054464231	3882	11.9189740371101	4046	11.9826371336694	342	0.130363780198758	3767	11.8517567749854	4177	12.0285967770671	861	0.356986900161242
ENSG00000133935	ERG28	14	75649791	75660876	-	11086	0	NA	0.0229159422974203	0.259869426680952	1.67201919955479	0.741591413772536	1.56537763861769	0.646510741272038	5750	12.3438739331539	4434	12.1147183891884	2946	0.640302171320819	5770	12.34436499834	5360	12.3882864197626	2953	0.660067393546089	9613	13.2046087254474	8420	13.0397758492337	2330	0.33153422770457	9031	13.1373646129987	9045	13.1430642806314	771	0.123560912462084
ENSG00000162337	LRP5	11	68312591	68449275	+	136685	0	NA	0.022927831092384	0.259869426680952	1.65554881746513	0.727309552369748	1.58676323618945	0.666086877096969	11763	13.389871537496	10577	13.3687792600413	5475	0.628586597110035	11607	13.3903309424223	10329	13.3345526337524	5168	0.569933349691439	19473	14.2345826352517	17914	14.1288804230981	3491	0.248680790996409	18417	14.1673763392787	18694	14.1903648507455	996	0.0788680881422337
ENSG00000290712	DSTNP2	12	6884682	6885786	+	1105	0	NA	0.0229905292522666	0.260235379739799	1.45868465430017	0.544668027978083	1.37831125827815	0.462901722633546	79	6.27944786732509	89	6.49185309632967	20	0.372768413010579	81	6.28113207185166	76	6.2667865406949	25	0.470247747679009	114	6.84872303926315	113	6.83289001416474	6	0.063716564136254	110	6.78170896961529	118	6.89481776330794	18	0.238412540976577
ENSG00000157837	SPPL3	12	120762510	120904358	-	141849	0	NA	0.0231207454354089	0.261239736340005	0.83418037331362	-0.261568726146449	0.796436160915522	-0.328369369071098	7215	12.809975879091	7013	12.7760217152528	754	0.144452292900353	7247	12.8104319303294	7073	12.7883105037009	1001	0.200177352724499	6017	12.5543814705614	5969	12.5435152161522	242	0.0575094017038173	5771	12.4871907577184	5899	12.5264992391366	715	0.18245113652021
ENSG00000125458	NT5C	17	75130225	75131757	-	1533	0	NA	0.023140475387557	0.261239736340005	1.31306329638454	0.392936463206481	1.23902489412251	0.309205173972699	644	9.31311562354424	634	9.31061278165953	111	0.239873258539842	645	9.3133612946693	612	9.25974326369078	123	0.263095246322237	844	9.71043550370982	782	9.61286849729104	139	0.228519591782196	799	9.6432456626119	799	9.64385618977473	4	0.00633787152419061
ENSG00000232815	DUX4L50	9	63817748	63818462	-	715	0	NA	0.0231961465943512	0.261239736340005	1.85049019607843	0.887907492240946	1.68269230769231	0.750771393691236	27	4.71753316005727	27	4.8073549220576	11	0.57992558032433	28	4.72451459954793	28	4.85798099512757	12	0.640225342087532	49	5.58179077684236	42	5.4262647547021	21	0.547109082555366	46	5.51715598420897	45	5.52356195605701	12	0.344072724824333
ENSG00000263961	RHEX	1	206053173	206102449	+	49277	0	NA	0.0232013717526688	0.261239736340005	1.40718562874251	0.492812654090947	1.3108654050606	0.39051956243222	612	9.21490650195547	565	9.14465824283188	167	0.369683067120894	627	9.21547986712845	584	9.19229281447077	235	0.478304614288153	861	9.74738707981582	837	9.71080643369935	76	0.124129613808649	821	9.68044106102799	851	9.73470962022584	60	0.105887550349404
ENSG00000171148	TADA3	3	9779967	9793011	-	13045	0	NA	0.0232731813574218	0.26137899141103	1.21692661945519	0.283242176317965	1.14081357681392	0.190063056499594	4603	12.162452645525	4532	12.146250445886	457	0.138621667821814	4651	12.1629127522361	4577	12.1605017475557	865	0.246999137502997	5601	12.4388586913164	5232	12.3534225436147	937	0.233289435354406	5305	12.3716770171878	5309	12.3744961456915	319	0.0866346931269198
ENSG00000197714	ZNF460	19	57280051	57294069	+	14019	0	NA	0.0232748281408541	0.26137899141103	0.5	-1	0.470139771283354	-1.08883836499117	159	7.21938228676541	172	7.43462822763672	61	0.588605209227403	157	7.21981565030415	176	7.467605550083	53	0.542997000914905	79	6.25478874935051	62	5.97727992349992	30	0.500783403861837	73	6.19084580164965	67	6.08746284125034	15	0.279959806997702
ENSG00000090924	PLEKHG2	19	39412669	39428415	+	15747	0	NA	0.0233419635367115	0.261789374003106	1.27842866988284	0.354371667441421	1.22179173463839	0.288998385802085	1935	10.8987802255104	1864	10.8649599151426	330	0.248503948422105	1962	10.8992984243409	2014	10.9765641234153	473	0.349667959967455	2472	11.2694899659409	2537	11.3094763538411	185	0.109804931117724	2396	11.2022546668164	2659	11.3772105303886	515	0.334122586888855
ENSG00000198853	RUSC2	9	35490111	35561898	+	71788	0	NA	0.0233744104474457	0.261810146405107	1.23612265858072	0.305821906790956	1.16786025355657	0.223867651304503	1363	10.4025377719947	1330	10.3782948559119	182	0.183980147698801	1378	10.4029421163392	1285	10.3286749273279	277	0.282810475867825	1684	10.7157875209488	1611	10.654636028528	130	0.108253203734875	1608	10.6484492022027	1637	10.677719641641	136	0.1236986909243
ENSG00000155111	CDK19	6	110609978	110815958	-	205981	0	NA	0.0234518777236904	0.262019799222573	0.650654410266857	-0.620036623661183	0.623885354346644	-0.680647152196511	5236	12.3030626842498	4455	12.12153351734	1460	0.397529633478492	5271	12.3035710274668	4326	12.0791514054219	1622	0.426948490948875	3406	11.7338578221211	3411	11.7364019313183	102	0.0430808902877681	3287	11.6667003336673	3467	11.7598881832218	589	0.271006086087403
ENSG00000163701	IL17RE	3	9902612	9916402	+	13791	0	NA	0.0234773607389847	0.262019799222573	1.67119479370696	0.740879903079617	1.53394216133942	0.617244085760061	1055	9.89826120507351	1101	10.1059085085712	489	0.688271158489565	1095	9.8987571555328	1089	10.0901124196643	626	0.791335333683188	1762	10.7790617689183	1665	10.7021726853655	184	0.14617772924605	1679	10.7119510870889	1675	10.7108064336994	109	0.0932257289157355
ENSG00000165527	ARF6	14	49893079	49897054	+	3976	0	NA	0.0235067782354077	0.262019799222573	1.32459809478619	0.405554688268648	1.25809113319427	0.33123643147425	12926	13.6272256283338	12253	13.5809651359773	2824	0.306247452818445	13008	13.6276834991887	13191	13.6873756834375	3138	0.351965779113939	17121	14.0613748916614	16452	14.0060630450001	1162	0.0961068782940591	16364	13.99413569773	16720	14.0293735099766	1515	0.135966536104019
ENSG00000166902	MRPL16	11	59806140	59810778	-	4639	0	NA	0.0235539842879665	0.262019799222573	1.33996963050447	0.422200303356856	1.28314315180146	0.359682131357718	1976	10.9156349358316	1941	10.9233274854192	447	0.31805903170108	2004	10.9160771435218	1849	10.8533095554037	576	0.402079903254244	2646	11.3662316635866	2737	11.4189067312579	241	0.134175176113443	2570	11.2991675087311	2782	11.4424251933316	603	0.36365949251167
ENSG00000109113	RAB34	17	28714281	28718429	-	4149	0	NA	0.0235584187121582	0.262019799222573	1.33543517282644	0.417309943691608	1.25239572875787	0.324690493347808	1448	10.4747255393802	1436	10.4888443464573	298	0.282685128619886	1461	10.4750869706782	1332	10.380461065089	361	0.34057103387526	1933	10.9045008321466	1829	10.8376279331714	326	0.236067572476099	1829	10.8372267624357	1830	10.8384160757973	32	0.0244764806396985
ENSG00000076928	ARHGEF1	19	41883173	41930150	+	46978	0	NA	0.0235917248453958	0.262019799222573	1.2895630876195	0.366882353948704	1.21417797888386	0.279979912889391	8438	13.0182558487076	8023	12.9701058906122	1677	0.270897501224241	8619	13.0187071960966	7721	12.9147588389419	2590	0.402865986788427	10880	13.4095486959831	10871	13.4083297407674	69	0.0090736089034868	10464	13.3423380659183	11048	13.4316281826209	1534	0.220741005112054
ENSG00000156650	KAT6B	10	74824927	75032624	+	207698	0	NA	0.0236137083705934	0.262019799222573	0.632511068943707	-0.660837367696284	0.59545656767879	-0.747931812456326	4743	12.1566110904434	5082	12.3114645154484	1270	0.428863948627013	4795	12.1570510430081	5008	12.2903068962579	1510	0.477864857577836	2999	11.545085197075	2808	11.4558409091264	332	0.155020721356699	2854	11.4779217670529	2854	11.4792750302502	161	0.0811840373747343
ENSG00000145912	NHP2	5	178149463	178153894	-	4432	0	NA	0.0236593927324876	0.262019799222573	1.22210985399153	0.289373973115349	1.17023615123728	0.226799692065876	2109	11.0317858804678	2006	10.9708249013626	281	0.187876373399937	2123	11.0322662795628	2096	11.0341111460966	369	0.250748380661681	2577	11.3319457426036	2583	11.3353903546939	36	0.0198362496430629	2483	11.2647341464873	2625	11.3586512008929	410	0.249144961402093
ENSG00000113810	SMC4	3	160399274	160434954	+	35681	0	NA	0.0236687017517949	0.262019799222573	0.522447311847927	-0.936642544332089	0.488700023722195	-1.0329789202723	14358	13.6952638844947	13827	13.7553048882624	5948	0.601874899857266	14614	13.6957257877406	13032	13.6698815883177	6791	0.65596727073235	7500	12.8668385374764	7184	12.8107724413447	858	0.161106214024145	7141	12.7996399596341	6958	12.7646642920733	511	0.10150809016853
ENSG00000224520	KRT8P45	1	157073257	157074703	+	1447	0	NA	0.0237145940516721	0.26218865782274	1.36013433425524	0.443749146911643	1.29397967161845	0.371814952812943	337	8.37085204183594	362	8.50382573799575	72	0.320489172096087	341	8.37127993342028	357	8.48381577726426	86	0.391945174069436	458	8.84234121296707	458	8.84235034341381	2	0.00628629765865816	440	8.77446720393739	465	8.86418614465428	66	0.22388644211939
ENSG00000065060	UHRF1BP1	6	34792083	34877514	+	85432	0	NA	0.0237754685620996	0.26252251031218	0.730786645598277	-0.452477824503207	0.698061017942682	-0.518574946080214	7215	12.7899707736052	7194	12.8127789716277	1404	0.292941086170124	7279	12.7904372505007	7257	12.8253563414793	1725	0.351809996499335	5271	12.3638692480341	5216	12.3490047180277	145	0.0392021088471621	5080	12.2966458066811	5247	12.3575520046181	855	0.251161025672401
ENSG00000108055	SMC3	10	110567684	110606048	+	38365	0	NA	0.0238859976274542	0.26289999816891	0.726755006327701	-0.46045899033628	0.695754280853582	-0.523350214654614	3582	11.7796704293933	3529	11.7854524681585	730	0.290655645599411	3605	11.7800905890679	3408	11.7351328841399	868	0.329147110566665	2602	11.3443571331909	2604	11.3470676571659	159	0.0880046132977245	2507	11.2772159872656	2483	11.2784494582205	446	0.257705844610941
ENSG00000126001	CEP250	20	35455164	35519280	+	64117	0	NA	0.0239001049983882	0.26289999816891	0.667854054276655	-0.582395228978271	0.636430966733187	-0.651924060498261	3238	11.6143240212531	3214	11.6506030222153	896	0.372908498723008	3240	11.614813337239	3062	11.580729651599	851	0.387792854522266	2161	11.0718299595849	2159	11.0768155970508	252	0.168525652330549	2061	11.0046241197901	1942	10.9240701855853	224	0.151966651420663
ENSG00000181817	LSM10	1	36391238	36397908	-	6671	0	NA	0.0239320205692132	0.26289999816891	1.40316642120766	0.488686128567436	1.32646420824295	0.407585748098049	905	9.77065601080237	800	9.64565843240871	267	0.398132251870999	922	9.77113400450184	800	9.64565843240871	321	0.491107112104614	1269	10.3104905837451	1254	10.2934716488381	42	0.046440474078407	1222	10.2433138470718	1330	10.3782948559119	194	0.240377433303979
ENSG00000084073	ZMPSTE24	1	40258041	40294180	+	36140	0	NA	0.0239325444653564	0.26289999816891	0.808219543417965	-0.307180857383207	0.775831176587697	-0.366185343502792	4999	12.2768621230952	4787	12.2252074369435	667	0.180531423749091	5023	12.2772848760312	4825	12.2366122002158	839	0.227264869603872	4040	11.9799382589959	3979	11.958552715431	123	0.0434872242514473	3896	11.9126777148361	4044	11.9819239873173	682	0.262041953911318
ENSG00000277763	NA	14	56117316	56117990	-	675	0	NA	0.0239932835568591	0.263223230116106	2.20394736842105	1.14008977190155	2.00657894736842	1.00473791900666	10	3.35909622236817	10	3.4594316186373	5	0.621984578873118	10	3.35177495942555	11	3.58496250072116	5	0.652571163962055	21	4.34676324034191	17	4.16992500144231	13	0.75053352457605	19	4.26878274223742	18	4.24792751344359	9	0.579052378812059
ENSG00000235863	B3GALT4	6	33277123	33284832	+	7710	0	NA	0.0240434302170425	0.263223230116106	1.50496354893749	0.589728544523871	1.43625133445173	0.522308233310727	860	9.66890292110745	934	9.868822554775	282	0.511380555536831	874	9.66921645263282	957	9.90388184573618	330	0.582603798978692	1293	10.3316877020587	1302	10.3476213685681	139	0.155661576444544	1255	10.2646087401099	1399	10.4512111118323	295	0.367920060052925
ENSG00000275342	PRAG1	8	8317736	8386439	-	68704	0	NA	0.0240542489283545	0.263223230116106	1.46433972681662	0.550250297703257	1.43243434725109	0.518469017470261	2777	11.4057340275884	2732	11.4162697445232	621	0.326342696571769	2823	11.4061599412736	2592	11.3404064908533	826	0.421327380149063	4066	11.9251747971534	4839	12.240791332162	1356	0.551566223975421	4043	11.8579951210829	4918	12.2641493397233	1784	0.778864105481604
ENSG00000182774	RPS17	15	82536750	82540459	-	3710	0	NA	0.0241503406110058	0.263937236101129	1.43556052558009	0.521614158210332	1.3875	0.472487771462744	238	7.85265168491035	234	7.876516946565	69	0.390629878220966	240	7.85356403849716	224	7.81378119121704	76	0.41735262248209	341	8.40850143578685	340	8.41362792902417	52	0.216159228107476	332	8.34124739090435	365	8.51569983828404	89	0.418086817673199
ENSG00000272502	NA	8	120812219	120813359	+	1141	0	NA	0.0241820800939716	0.263947017412116	1.52857142857143	0.61218396945618	1.41784037558685	0.503695119099241	70	6.09818134304758	63	6	20	0.398100748568607	71	6.09777767174005	68	6.10852445677817	25	0.465918969601722	106	6.72126896409312	95	6.58496250072116	23	0.290888734798747	100	6.65119326428482	102	6.68650052718322	7	0.0992103402877273
ENSG00000241352	NA	12	12850982	12851740	+	759	0	NA	0.0242366456872395	0.264205603047149	2.47619047619048	1.30812229536233	2.3394495412844	1.22616911208193	7	2.65418234383835	7	3	6	1.13495340587178	7	2.67757159409053	6	2.8073549220576	6	1.16662779003692	16	4.07627289683196	19	4.32192809488736	5	0.425487284175352	16	4.01205787085116	19	4.32192809488736	7	0.598705265655927
ENSG00000058804	NDC1	1	53765478	53838463	-	72986	0	NA	0.0243559781755518	0.265071211409613	0.72493023387588	-0.464085935738261	0.689485313779854	-0.53640827260804	4706	12.1703900480944	4275	12.0620461377205	1047	0.298419556971659	4737	12.1708372178229	4608	12.1702380523366	1157	0.346368345125143	3411	11.7344738209304	3370	11.7189609119842	209	0.0877342585195243	3265	11.6673515091421	3278	11.6790401863931	362	0.160983864412087
ENSG00000008130	NADK	1	1751232	1780457	-	29226	0	NA	0.0243875782543102	0.265071211409613	1.38410150541625	0.46894974932634	1.30835774441596	0.38775707105583	2874	11.4430104517718	2709	11.4040771362412	769	0.375679196654777	2913	11.4434774176425	2596	11.3426302986784	927	0.446659495192158	3977	11.956726197543	3997	11.9650627567446	190	0.0691470519882532	3810	11.8895483189002	4059	11.9872640120725	434	0.17017224826585
ENSG00000112414	ADGRG6	6	142301854	142446266	+	144413	0	NA	0.0244089790190096	0.265071211409613	0.738732341943574	-0.436876354192663	0.710285262661125	-0.493529542983646	11642	13.4823274843953	12021	13.5533893047216	2122	0.285720902421044	11725	13.4827823365614	12989	13.6651138103352	2439	0.341924815062051	8600	13.0683728294118	8846	13.1109726077829	529	0.0902554769559376	8327	13.0011282086945	8990	13.1342658692347	1728	0.319678597850978
ENSG00000196188	CTSE	1	206008535	206023909	-	15375	0	NA	0.0244631665594342	0.265322960965969	1.24819675651013	0.319845367908079	1.16652241936021	0.22221403470229	19872	14.2689352761589	19054	14.2178819876995	2400	0.170835579499444	20027	14.2693829252923	19453	14.2477792024652	3502	0.250684997184374	24803	14.5778995423049	21902	14.4188408652985	5271	0.291837999272657	23361	14.5106828017682	23225	14.5034530930135	1177	0.0724029097558008
ENSG00000015520	NPC1L1	7	44512535	44541330	-	28796	0	NA	0.0244988067543189	0.265373166751004	1.50421669337677	0.58901241272114	1.39121158198435	0.47634184839675	15225	13.8271067097535	13745	13.7467242440258	5061	0.446724655084837	15435	13.8275715625529	13067	13.6737507394381	5668	0.514153600940405	22901	14.4535938504711	19542	14.2543643285809	5895	0.350729427689423	21473	14.3863604452972	20898	14.3511462917333	1965	0.12994607029867
ENSG00000168310	IRF2	4	184385702	184474558	-	88857	0	NA	0.0245415301001613	0.26549987389164	0.670582300374748	-0.576513690339868	0.64402530738928	-0.634810713802681	2775	11.3967489494784	2790	11.4465664090661	677	0.366148335688385	2792	11.3971980483205	2762	11.4320198468125	769	0.396146619060818	1860	10.8602996648476	1852	10.8556471660273	107	0.0821849730978143	1797	10.7931551506547	1990	10.9592775057205	345	0.295271924496133
ENSG00000271714	FAM169A-AS1	5	74865893	74867854	+	1962	0	NA	0.024644358099231	0.265820582800421	3.4493670886076	1.78633167148719	3.03225806451613	1.60039254129076	11	3.11783524388796	9	3.32192809488736	10	1.12357505088079	10	3.12307589953439	8	3.16992500144231	9	1.08088487578204	35	4.68622275011352	17	4.16992500144231	38	1.43105404846815	30	4.60338997922155	18	4.24792751344359	28	1.23513595861566
ENSG00000262904	TMPOP2	16	74667506	74668706	+	1201	0	NA	0.0247431061542249	0.265820582800421	3.17647058823529	1.66742466091313	2.79761904761905	1.48419952378624	6	2.50356352577351	4	2.32192809488736	4	0.861382741655016	6	2.50117471871651	4	2.32192809488736	4	0.846172430079936	17	3.84053347990791	11	3.58496250072116	15	1.18187347609999	15	3.73322411494545	11	3.58496250072116	11	1.00820936798331
ENSG00000159873	CCDC117	22	28772674	28789301	+	16628	0	NA	0.0247524349382567	0.265820582800421	0.541469428581398	-0.885048209462033	0.516467674994478	-0.953250039281146	5732	12.3794573962506	4860	12.2470374187886	2364	0.562648156249717	5734	12.3799206425925	4882	12.2535520626375	2309	0.56835452194095	3103	11.5955621815648	3029	11.5651020783603	293	0.13413663958258	2961	11.528311029175	2900	11.502334580198	269	0.129117450983453
ENSG00000198242	RPL23A	17	28719985	28724359	+	4375	0	NA	0.0247619847656089	0.265820582800421	1.27029981261711	0.345169038043633	1.19739551394228	0.259899770287916	13235	13.6734315476524	13985	13.77169578985	2195	0.241473737209862	13372	13.673895070545	12355	13.5929241556276	3036	0.316747130365598	16811	14.0322924659455	15925	13.959096342282	1734	0.144920668110134	16010	13.9650760423239	16184	13.9823697450965	955	0.0867885949302156
ENSG00000157557	ETS2	21	38805183	38824955	+	19773	0	NA	0.0247752796515629	0.265820582800421	1.58271433342058	0.662400884692901	1.46374264811361	0.549661924573344	7386	12.7693086897171	6162	12.5894170757686	2616	0.498442920983195	7436	12.7697963533847	7667	12.9046346216682	2701	0.535036714290129	11690	13.4661600425407	9563	13.2233984147116	3811	0.439835530968632	10883	13.398926795485	10116	13.3044939297829	1685	0.215521654090258
ENSG00000102882	MAPK3	16	30114105	30123506	-	9402	0	NA	0.0247772681857972	0.265820582800421	1.34252093007773	0.424944580191295	1.27058069604653	0.3454880055283	4005	11.9328774002776	3907	11.9322147519684	908	0.331681210877511	4057	11.933378305344	4085	11.9964734887332	1150	0.40590427386376	5376	12.3917289589551	5334	12.3812725557118	240	0.0638877589327806	5154	12.3244767445965	5245	12.357002092265	627	0.17859242420218
ENSG00000176105	YES1	18	721588	812546	-	90959	0	NA	0.0247886189131985	0.265820582800421	0.752136363119147	-0.410933847132108	0.731636012715713	-0.450802005465483	11718	13.4950627242457	12114	13.5645067843387	1997	0.263933895002092	11744	13.4955139050602	11727	13.5176693881338	2174	0.278033725957171	8812	13.0967216992896	9476	13.210214722468	1155	0.197366976695477	8591	13.0295740488541	9637	13.23451808574	2298	0.425294923235546
ENSG00000114346	ECT2	3	172750682	172821474	+	70793	0	NA	0.0248199874013664	0.265823849971539	0.642983192726032	-0.637147068201502	0.614964254362523	-0.701425540618709	20325	14.2534999566968	18336	14.1624700076237	5872	0.423536901354768	20581	14.2539561212617	20037	14.2904508993564	6665	0.489797740095653	13067	13.6718235584519	13456	13.7160692020146	825	0.0927634919711442	12655	13.6045997346468	13675	13.7393587074334	2645	0.322188707453854
ENSG00000145592	RPL37	5	40825262	40835222	-	9961	0	NA	0.0248627441422013	0.26594892551851	1.23013494181286	0.298816583211638	1.16804493215637	0.224095772636038	37700	15.1884061961775	37335	15.1882797519641	5488	0.206292251186629	38019	15.1888691706662	36061	15.1381917904647	7550	0.279025108975857	46375	15.4998048279768	46399	15.5018371849023	2406	0.0749383746172905	44407	15.4325866512338	47155	15.5251537266858	4819	0.16210803573142
ENSG00000171988	JMJD1C	10	63167221	63521850	-	354630	0	NA	0.0249074442320994	0.266056445726707	0.540217467414899	-0.888387806122608	0.515960230245945	-0.954668226599545	13329	13.5992559224841	12684	13.6308358989513	5096	0.576679869428828	13377	13.5997144565839	11957	13.5456884955602	5401	0.581506204421301	7200	12.8131838762584	7076	12.7889222039606	283	0.056056152990912	6901	12.7459829152133	7191	12.8121773055144	805	0.173563442168055
ENSG00000241553	ARPC4	3	9792495	9807101	+	14607	0	NA	0.0249469835608069	0.266056445726707	1.17660812353869	0.234633902054422	1.12311503662215	0.167505705356071	6130	12.5759502927216	5967	12.5430318202552	588	0.135831585864115	6189	12.5764149659576	6034	12.5591380556424	1065	0.243419354603701	7212	12.8161232901876	7174	12.8087631164504	169	0.0335325727312579	6950	12.748915025887	7516	12.8759412884976	1150	0.252016488158452
ENSG00000163374	YY1AP1	1	155659443	155689000	-	29558	0	NA	0.0249660688591127	0.266056445726707	0.809958926900281	-0.304079344247744	0.787811198638526	-0.344078170058488	5129	12.3161155321301	5071	12.3083390301394	581	0.163779299075752	5171	12.3165873250335	4934	12.2688343693438	907	0.245534172351071	4153	12.0009567720699	4598	12.1671044823799	799	0.296481806444713	4073	11.9336458828848	4705	12.2002856052243	1304	0.523635086258362
ENSG00000137770	CTDSPL2	15	44427622	44529038	+	101417	0	NA	0.0250023286692661	0.266111459841834	0.608011809019648	-0.717828750414825	0.589081910918089	-0.763459842395137	1310	10.2984448635964	1254	10.2934716488381	367	0.436454233042557	1320	10.2987782071449	1273	10.3151495622563	412	0.47263987956763	795	9.62645253803347	817	9.67595703294175	118	0.217941386588257	777	9.5594212785775	830	9.69870466677034	222	0.445715915987403
ENSG00000160602	NEK8	17	28725897	28743455	+	17559	0	NA	0.0250822707207349	0.266266579155111	1.54297407912688	0.625713825856009	1.40956732061274	0.495252382338857	244	7.89513933364543	253	7.98868468677217	60	0.376521668728253	248	7.8956700600618	245	7.94251450533924	79	0.446013039461469	376	8.49969591093691	302	8.24317398347295	138	0.491235738307886	349	8.43316651640234	313	8.29462074889163	68	0.264439912729416
ENSG00000140992	PDPK1	16	2537979	2603188	+	65210	0	NA	0.0251090857186759	0.266266579155111	0.764745678221083	-0.386948046129879	0.725520796801571	-0.462911125650518	3745	11.8517766194211	3785	11.8864586957037	635	0.243483211934961	3802	11.852181459517	3511	11.7780771295354	977	0.347837545978141	2863	11.4831182888737	2811	11.4573808790725	96	0.0477264527477816	2757	11.4158519732348	3012	11.5569849575945	449	0.248185321800606
ENSG00000101347	SAMHD1	20	36890229	36951893	-	61665	0	NA	0.0251731403537661	0.266266579155111	0.64572864321608	-0.631000071349771	0.631146961013231	-0.66395212258141	929	9.8163575497523	955	9.90086680798075	238	0.371266442080279	942	9.8170390275612	973	9.92777796208234	301	0.441439113559878	599	9.17711786201423	642	9.32867492732795	184	0.482894314133747	594	9.10938773198403	652	9.35093918154643	254	0.71171036975163
ENSG00000146463	ZMYM4	1	35268709	35422058	+	153350	0	NA	0.0252038851142291	0.266266579155111	0.771489939946522	-0.374280750384146	0.735249314512034	-0.443694560828474	4563	12.1378885951151	4538	12.1481587729379	750	0.236490378899167	4595	12.1383333924178	4403	12.1045987535644	947	0.292511334967502	3519	11.7809839583209	3490	11.7694246415528	99	0.0402548172363163	3378	11.7137015046702	3494	11.7710767402628	442	0.194127758672348
ENSG00000280213	UCKL1-AS1	20	63953384	63956985	+	3602	0	NA	0.0252069997239519	0.266266579155111	0.578494623655914	-0.78962454343877	0.586975149957155	-0.768628667859459	155	7.21906644474726	151	7.24792751344359	46	0.474750928957688	156	7.21894695814984	147	7.20945336562895	45	0.512977766809869	89	6.15901426005478	104	6.71424551766612	59	1.32767564055454	90	6.09388613656711	112	6.82017896241519	64	1.54284677041374
ENSG00000138160	KIF11	10	92574105	92655395	+	81291	0	NA	0.0252840248302966	0.266266579155111	0.512762644158072	-0.963636932484069	0.475571263448031	-1.0722665524984	2954	11.4108152574653	2692	11.3949985145017	1256	0.605745702402368	2999	11.4112415873738	2629	11.3608470841797	1394	0.65498939641865	1514	10.5421012026676	1367	10.4178525148859	339	0.308452957534614	1425	10.4748190471635	1468	10.5206186805563	117	0.119931488239742
ENSG00000111530	CAND1	12	67269358	67319953	+	50596	0	NA	0.0252890246512597	0.266266579155111	0.774092669986427	-0.369421806906615	0.736139279822609	-0.441949340426948	16159	13.9622882501868	16404	14.0018479734058	2555	0.238856348635751	16205	13.9627557256157	15344	13.9054810253538	2917	0.257214268396283	12508	13.6066294010458	11960	13.5460503907185	1160	0.130730355912008	11928	13.5394066554647	11914	13.5404913310776	913	0.110508137451019
ENSG00000126858	RHOT1	17	32142454	32253374	+	110921	0	NA	0.0252925225769843	0.266266579155111	0.714635248061432	-0.48472102094555	0.682832490330259	-0.550396389006832	1771	10.7618100437256	1759	10.7813597135247	374	0.301566630830958	1793	10.762325407847	1711	10.7414669864011	475	0.377875642054208	1265	10.3041235551201	1276	10.3185428097027	72	0.0823334174725463	1223	10.2370771685392	1352	10.4019461239765	241	0.303151605200967
ENSG00000168763	CNNM3	2	96816245	96835382	+	19138	0	NA	0.0253101160747206	0.266266579155111	0.710839936197528	-0.492403358180844	0.678413870934647	-0.559762427161889	5141	12.2945048022555	4874	12.2511865035243	1166	0.320055599747929	5198	12.2949358547532	4829	12.2378074737231	1461	0.383189403076357	3653	11.8343787081717	3570	11.8021124185861	170	0.0659668622119703	3526	11.7671864159561	3600	11.8141818841903	649	0.273033357331683
ENSG00000183298	RPSAP19	1	101786340	101787219	-	880	0	NA	0.0253280583106889	0.266266579155111	1.94078947368421	0.956643630805618	1.75324675324675	0.810029056355929	10	3.41877089607966	10	3.4594316186373	4	0.428753777284853	10	3.43526075749221	10	3.4594316186373	4	0.43166732256314	19	4.215294518173	16	4.08746284125034	9	0.589263230823473	17	4.13130889188014	17	4.16992500144231	5	0.412917615967419
ENSG00000135124	P2RX4	12	121210065	121234106	+	24042	0	NA	0.0254836689096744	0.266845218759324	1.25061200509188	0.322634271396864	1.17419709563699	0.231674593313331	2042	10.9850482551258	2028	10.9865531497567	277	0.188858255091547	2061	10.9855174146501	1887	10.8826430493618	433	0.26312031416914	2553	11.3076241739599	2325	11.1836353814732	399	0.216369380655763	2419	11.2405790668486	2400	11.2294196882304	72	0.0421006722996978
ENSG00000183508	TENT5C	1	117606048	117628389	+	22342	0	NA	0.0254862117758465	0.266845218759324	0.366424724888785	-1.44841124082216	0.363317757009346	-1.46069621627054	285	7.96154582463491	247	7.95419631038687	148	0.808736596765545	285	7.96141564530344	268	8.07146236255662	146	0.826984109183161	103	6.64665646724638	119	6.90689059560852	34	0.52317542000741	103	6.58345832180324	128	7.01122725542325	44	0.74091752692943
ENSG00000204120	GIGYF2	2	232697299	232860605	+	163307	0	NA	0.0255778014220244	0.266845218759324	0.794258975799733	-0.332318606179513	0.754467747030276	-0.406468867023473	6881	12.7347754596771	7074	12.7885144326066	977	0.209070604030266	6965	12.7352306785747	6769	12.7249401184624	1478	0.311129721675309	5465	12.4160705720186	5511	12.4283601727043	83	0.0219695471985298	5254	12.3489408667428	5601	12.4517262680745	751	0.215774033325735
ENSG00000006534	ALDH3B1	11	68008578	68029282	+	20705	0	NA	0.0256119746012819	0.266845218759324	1.47460044618367	0.560324098612178	1.37890849110729	0.463526718051139	1823	10.7596566926682	1693	10.7262181593322	604	0.477202419557178	1859	10.7599810958899	1786	10.8033239190415	750	0.555166267851289	2687	11.3886538707444	2570	11.3281138948337	239	0.124962595376074	2563	11.3214371828614	2612	11.35149140932	186	0.105704872025876
ENSG00000185189	NRBP2	8	143833583	143840973	-	7391	0	NA	0.0256430240647042	0.266845218759324	1.24359148858945	0.314512647706847	1.18650152575839	0.246713955738477	1469	10.5087872253035	1512	10.5631962722167	203	0.203847209471272	1486	10.5092054953893	1361	10.4115109880121	318	0.292645763097176	1826	10.8319321641747	1745	10.7698378436294	161	0.123731955647834	1762	10.7648867385439	1851	10.8548683832602	337	0.28870490830524
ENSG00000253930	TNFRSF10A-AS1	8	23189279	23190675	+	1397	0	NA	0.0256438816009711	0.266845218759324	1.79498085920885	0.843968459941526	1.74413646055437	0.802512920426372	157	7.07311990665657	135	7.08746284125034	87	0.883261766764809	156	7.07282415832061	129	7.02236781302845	86	0.87331426496808	280	8.13200954994059	277	8.11894107272351	27	0.133400198700593	272	8.06603417419839	298	8.2240016741981	60	0.336622641727992
ENSG00000224687	RASAL2-AS1	1	178090677	178093984	-	3308	0	NA	0.0256459704215417	0.266845218759324	0.671476137624861	-0.574591963651582	0.627062706270627	-0.673318375142003	60	5.89918413356003	57	5.85798099512757	15	0.315607144875747	61	5.90319738506128	53	5.75488750216347	16	0.356051412794126	39	5.23893982044332	47	5.58496250072116	16	0.676488887315997	37	5.16313632174229	40	5.35755200461808	15	0.629433504449108
ENSG00000129465	RIPK3	14	24336025	24340022	-	3998	0	NA	0.0256585127848769	0.266845218759324	1.66243654822335	0.733299276968436	1.57894736842105	0.658963082164933	158	7.17543085048527	162	7.34872815423108	65	0.677665955996956	158	7.17602321137444	158	7.31288295528436	66	0.699789117951625	261	8.03028757087994	254	7.99435343685886	22	0.11587378461722	249	7.9628724303812	258	8.01680828768655	20	0.113109646695037
ENSG00000071243	ING3	7	120950763	120977216	+	26454	0	NA	0.0256637487358293	0.266845218759324	0.675617150281507	-0.565722144024504	0.640073212747631	-0.643691162232548	616	9.22942336821752	547	9.09803208296053	152	0.345101547942292	619	9.23025350362124	585	9.19475685442225	164	0.37857548115074	415	8.69484607920982	418	8.71080643369935	45	0.156097601580557	395	8.62780155188428	396	8.63299519714296	31	0.10959722446236
ENSG00000180198	RCC1	1	28505943	28539300	+	33358	0	NA	0.02575961437162	0.267012276411528	0.71630247974466	-0.481359158408705	0.673517357762777	-0.570212967855183	5431	12.3756398882056	5630	12.459175435552	1131	0.318682412184846	5531	12.3760876253105	5030	12.2966294742855	1551	0.430510674984163	3889	11.9241221613396	3823	11.9008668079807	214	0.0784558606762556	3724	11.857020248514	3777	11.8834069863884	413	0.162013263714759
ENSG00000131149	GSE1	16	85169525	85676204	+	506680	0	NA	0.0257804317366816	0.267012276411528	0.635575152191466	-0.653865371256428	0.617004410103145	-0.696647293663075	7348	12.7879184488955	7501	12.8730595476615	1961	0.430679960357425	7317	12.788347140752	6829	12.7376698631775	1911	0.395816714050462	4669	12.1882513035909	4656	12.1851851668203	220	0.0676555995386318	4513	12.1210405444133	4732	12.2085392067384	875	0.293241297961714
ENSG00000100416	TRMU	22	46330875	46357340	+	26466	0	NA	0.0258025560895183	0.267012276411528	0.644052695220518	-0.634749363033188	0.618169827911066	-0.693924855096534	2095	10.9843836583559	2125	11.0539258815311	531	0.403872850996322	2123	10.9848065140255	2244	11.1324997296285	624	0.477989197183011	1348	10.3883401156243	1341	10.3901689562002	192	0.205037459181813	1311	10.3214511564897	1441	10.4938554492408	341	0.408634129026255
ENSG00000109321	AREG	4	74445136	74455005	+	9870	0	NA	0.0258098062698329	0.267012276411528	1.7538180040957	0.81049904526756	1.6550091509509	0.72683919406874	16505	13.8059097610916	11166	13.4469540392796	9362	0.783444924531936	16756	13.8063798052011	11475	13.4863322527687	9982	0.824849720566483	28946	14.8201810507446	28605	14.8040301581049	1290	0.0637974556722657	27730	14.7529594506326	29071	14.8273427042341	3096	0.166547334449686
ENSG00000168591	TMUB2	17	44186970	44191929	+	4960	0	NA	0.0258358289086675	0.267012276411528	1.21572265058844	0.281814136463105	1.15540327887614	0.208396493967269	4600	12.156219726739	4569	12.1579784499454	603	0.187600243453499	4660	12.1566640842757	4251	12.0539258815311	1043	0.294773402062888	5591	12.4490739104437	5560	12.4411286218047	70	0.017965200954191	5383	12.3818446216738	5763	12.4928546201747	847	0.238386877390319
ENSG00000143314	MRPL24	1	156737303	156741590	-	4288	0	NA	0.0259089047004973	0.267302876093441	1.35143174426906	0.434488648616054	1.24990175273127	0.321814697753023	1681	10.6981446067311	1778	10.7968507952672	274	0.234793565681646	1696	10.6986031542446	1576	10.6229669447905	392	0.296523346110853	2271	11.1100208541922	1963	10.9395792143147	676	0.40529337917127	2119	11.0427856428549	1995	10.9628960053373	267	0.175818409355298
ENSG00000154359	LONRF1	8	12721906	12756073	-	34168	0	NA	0.025941471263158	0.267302876093441	1.59326821631556	0.671989155611428	1.56843551433969	0.649326214514747	1959	10.8260393383939	2130	11.0573148777827	721	0.613886570633054	1941	10.8265361159429	2082	11.0244471240406	666	0.580089594449802	3120	11.5978978174522	3338	11.7052003780631	435	0.210021857305667	3043	11.5307300600566	3457	11.7557221536423	831	0.436259145747335
ENSG00000102804	TSC22D1	13	44432143	44577147	-	145005	0	NA	0.0259632885611448	0.267302876093441	1.38666692871602	0.471621300282667	1.33267342207403	0.414323284493953	10176	13.2613527805633	8575	13.0660891904578	2985	0.38879182552114	10237	13.2618011977986	9380	13.1955260046462	3157	0.424136549797859	14110	13.78338163244	14404	13.8142820400472	685	0.0708950971022118	13642	13.7161720788144	14836	13.8569117920839	2641	0.297922703302127
ENSG00000057019	DCBLD2	3	98795941	98901695	-	105755	0	NA	0.0259951810155415	0.267302876093441	0.68597734607353	-0.54376716170652	0.66436444991893	-0.589953218001649	10535	13.3218644625691	9949	13.2804808103184	2605	0.360575419322329	10608	13.3223176482785	9598	13.2286684019348	2954	0.397470543707883	7226	12.8097373140938	7737	12.9177450134432	983	0.205127482320474	7047	12.7425229648781	7976	12.9616305625788	1908	0.43192414194613
ENSG00000176542	USF3	3	113648385	113696646	-	48262	0	NA	0.0260295920685071	0.267302876093441	0.628226094955793	-0.670644224674592	0.606634353226295	-0.721100895926464	2609	11.2920750647337	2430	11.2473341780287	759	0.424768014653553	2641	11.2925775056191	2588	11.3381792499001	895	0.479106010181091	1638	10.6629609453703	1708	10.7389366816761	288	0.263715752909976	1601	10.5959637802624	1835	10.8423503434138	477	0.481026763736688
ENSG00000197822	OCLN	5	69492292	69558104	+	65813	0	NA	0.0260815922193231	0.267302876093441	0.813876930868574	-0.297117438785255	0.785343388502546	-0.348604489842396	7898	12.937390707879	7810	12.9312915452812	962	0.176901222958526	7947	12.9378308066967	7440	12.8612808035887	1324	0.239602106375611	6427	12.646221102833	6727	12.7159619902551	571	0.131665054460593	6240	12.5790749630979	6837	12.7393587074334	1443	0.360560726420726
ENSG00000139132	FGD4	12	32399558	32646050	+	246493	0	NA	0.0261051766808392	0.267302876093441	0.594272076372315	-0.750804501631271	0.563171676119418	-0.828353317285735	6564	12.6054755095662	6722	12.7148894342315	2106	0.493784354404935	6594	12.6059366693104	6236	12.6066365435795	2266	0.505042221897289	3900	11.9238702726772	3696	11.8521393281872	435	0.156416722987848	3713	11.8566942858145	3664	11.8395974830212	237	0.0912531639343717
ENSG00000213430	HSPD1P1	5	21882585	21884310	+	1726	0	NA	0.0261597433229103	0.267302876093441	0.625692137320044	-0.676475120178308	0.61742006615215	-0.695675723583556	60	5.89628240289966	64	6.02236781302845	14	0.365275138192184	60	5.8975245722826	64	6.02236781302845	14	0.399013546929827	37	5.17140696978604	38	5.28540221886225	14	0.53857232456591	36	5.10422342606461	41	5.39231742277876	17	0.7546834628354
ENSG00000150768	DLAT	11	112025408	112064404	+	38997	0	NA	0.0261965718208839	0.267302876093441	1.37812481790105	0.462706560039219	1.29841343910406	0.376749837552774	1144	10.1314129853707	1168	10.1910592145317	229	0.313131960574354	1143	10.1316316673026	1204	10.2348174311173	229	0.298840661948267	1576	10.5988026700487	1416	10.468624042918	362	0.316168409065964	1483	10.5317490406621	1521	10.5717526435035	126	0.124353115121878
ENSG00000101447	FAM83D	20	38926312	38953106	+	26795	0	NA	0.0262718154686464	0.267302876093441	0.283249829196083	-1.81985300880817	0.26531094555358	-1.91424389889056	5855	12.1640306546325	4789	12.2258099406235	4521	1.03295747073522	5924	12.1644781126723	4424	12.1114617398577	4710	1.05475794868702	1657	10.6851062123572	1552	10.6008421143873	250	0.209924117376427	1571	10.6179915518355	1577	10.6238814900135	22	0.0195345447427223
ENSG00000233476	EEF1A1P6	7	22510616	22511999	-	1384	0	NA	0.0262721205703652	0.267302876093441	1.23890419344965	0.309064625751865	1.17193435648078	0.228891762395047	871	9.75812296126725	811	9.66533591718518	111	0.177281515923451	877	9.7584157188284	824	9.68825030913318	166	0.242353641879874	1078	10.0712010964219	1017	9.9915218460757	109	0.141711894426633	1027	10.0041393558865	1034	10.0154150523867	66	0.0921298822383609
ENSG00000099991	CABIN1	22	24011192	24178628	+	167437	0	NA	0.0262838557179918	0.267302876093441	0.794703007692663	-0.33151229031638	0.746043880437276	-0.422667606193096	4324	12.0650246933483	4187	12.0320457269308	619	0.204647064544256	4360	12.0655119020773	4668	12.1888978732422	816	0.282727293353708	3436	11.7347935407292	3200	11.6443069615456	556	0.225204413880014	3252	11.6675505625296	3252	11.6675551070411	10	0.00443498356430888
ENSG00000203950	RTL8A	X	135050932	135052196	-	1265	0	NA	0.0262997473930935	0.267302876093441	1.33570416055308	0.417600506790098	1.27863960342319	0.354609684373926	2681	11.3531298985835	2634	11.3635872465246	630	0.331208169358231	2703	11.3535225999608	2495	11.2854022188622	756	0.374050821937044	3580	11.8055642456409	3597	11.8129794712515	110	0.04410345059065	3455	11.7383689641714	3656	11.8364449113414	622	0.272952700414727
ENSG00000087510	TFAP2C	20	56629306	56639283	+	9978	0	NA	0.0263012601443286	0.267302876093441	0.341275750806652	-1.55099018684921	0.313732741617357	-1.67239199604028	537	8.84228963425921	572	9.16239132875691	285	0.899890630839784	541	8.84263809629962	575	9.16992500144231	286	0.920872999371473	182	7.45315566857788	142	7.15987133677839	71	0.516775986774694	169	7.38593691028147	153	7.2667865406949	37	0.294271735146674
ENSG00000008838	MED24	17	40019097	40061215	-	42119	0	NA	0.0263486539535206	0.26746688845	1.19603389169152	0.258258271377579	1.1340313111546	0.181460474339967	33487	15.0220717650896	33451	15.0298048476307	3918	0.169844117062783	34067	15.0225329991791	34066	15.056087286312	7644	0.322265044507906	40051	15.2892884380973	40022	15.2885416907938	978	0.0351926974661723	38632	15.2220585214057	40674	15.3118547254473	6716	0.262774131413884
ENSG00000121644	DESI2	1	244653103	244709033	+	55931	0	NA	0.0263979164723307	0.267635284812903	0.741098318371111	-0.432263143426251	0.708595869275042	-0.496965039526792	4626	12.1503238008585	4429	12.1130909834424	919	0.280096190559629	4645	12.1507661204192	4519	12.1421070573025	1033	0.304392580384375	3428	11.7426530663654	3457	11.7557221536423	138	0.0581896662676292	3290	11.6754584495409	3331	11.7021726853655	446	0.198398675330034
ENSG00000172809	RPL38	17	74203582	74210655	+	7074	0	NA	0.0265071655804008	0.267635284812903	1.29829854664191	0.376622172423645	1.22490546953096	0.292670415430966	16660	13.9980510442607	16307	13.9932922414885	3268	0.28516204952355	16873	13.9985140444192	15143	13.8864586957037	4391	0.365778816862738	21629	14.3984114288981	21205	14.3721848964864	1520	0.100118337981201	20667	14.3312077118095	21551	14.3955341354623	1824	0.130742958157248
ENSG00000065615	CYB5R4	6	83859656	83967423	+	107768	0	NA	0.0265189541366668	0.267635284812903	0.784079525314017	-0.350928107692704	0.759144237405107	-0.397554071144907	1730	10.7453123870956	1799	10.813781191217	227	0.198459960359327	1739	10.745604097677	1678	10.713386514937	296	0.242470528791151	1356	10.3990036366119	1334	10.3826240265749	163	0.171765986903615	1319	10.3319453459901	1356	10.4062050054189	343	0.391737829334905
ENSG00000221963	APOL6	22	35648446	35668404	+	19959	0	NA	0.0265649904692085	0.267635284812903	0.574947012582835	-0.798499092232883	0.547320257940224	-0.869542838946707	2485	11.1986184140013	2446	11.2567983860794	835	0.509809608276828	2492	11.1990005310882	2446	11.2567983860794	827	0.529435764540956	1428	10.4772124561494	1413	10.4655664048094	118	0.118237581000475	1363	10.4100327247839	1416	10.468624042918	111	0.119423159686976
ENSG00000179041	RRS1	8	66429014	66430733	+	1720	0	NA	0.0265920091787083	0.267635284812903	1.77252958430262	0.825809706883969	1.72386431263638	0.785646222692398	659	9.16259220923415	606	9.24555270625568	353	0.809940112084507	672	9.162620265612	562	9.13699111208023	379	0.865116342192809	1167	10.1389423887301	1339	10.3880172853451	353	0.489011068485532	1158	10.0719815187092	1361	10.4115109880121	483	0.717324644101013
ENSG00000067704	IARS2	1	220094132	220148041	+	53910	0	NA	0.0266212098548555	0.267635284812903	0.7957508198241	-0.329611356685539	0.758580230501578	-0.398626321105174	11507	13.4763935720668	11360	13.4718022066056	1621	0.209464249016241	11534	13.4768599910274	11549	13.4956052311908	1806	0.230272363661557	9155	13.1581083056091	8831	13.1085244567782	662	0.10224234103403	8749	13.0909197375997	8861	13.1134166114859	801	0.133644736050984
ENSG00000041988	THAP3	1	6624868	6635586	+	10719	0	NA	0.0266860182329172	0.267635284812903	0.689266516386336	-0.53686616199804	0.670170257123002	-0.5774004352822	769	9.5521477190844	710	9.47370574961942	198	0.321415998798369	767	9.55241145826689	737	9.5274770060604	175	0.318861893640245	529	9.04376622656373	522	9.03066713624694	60	0.161970274300615	513	8.97756097878069	561	9.13442632022093	120	0.363245303120626
ENSG00000150967	ABCB9	12	122920951	122981649	-	60699	0	NA	0.0267164274164326	0.267635284812903	1.41330711242216	0.499074998173849	1.3096479791395	0.389179081230359	1017	9.96226482543717	993	9.95710204156229	207	0.304935919335431	1023	9.96263285499818	1050	10.0375469539622	228	0.347907641040558	1436	10.4445051643402	1174	10.1984450414524	457	0.429386658167067	1338	10.3771988769346	1258	10.298062567719	199	0.206862548454681
ENSG00000146950	SHROOM2	X	9786429	9949443	+	163015	0	NA	0.0267510482693542	0.267635284812903	0.753243249871251	-0.408812255605169	0.720134114045531	-0.473662483262415	2718	11.3875106920882	2761	11.4314976042581	488	0.258713559056078	2744	11.3879662720248	2645	11.3695973462787	619	0.328454317343754	2047	10.9969260333594	2021	10.981567281903	159	0.110590440819131	1975	10.9299387758675	1934	10.9181178510318	388	0.282294143871046
ENSG00000086758	HUWE1	X	53532096	53686752	-	154657	0	NA	0.026802975499169	0.267635284812903	0.677740617072974	-0.561194859964903	0.642664661277182	-0.637861950973787	73614	16.1211339580226	74044	16.1761146982	19213	0.38229090199834	73402	16.1215883106749	77736	16.246313812302	17101	0.375322294066134	49890	15.5914074008768	45843	15.4844453077716	9070	0.252135851753502	47172	15.5241902373786	48010	15.5510773651193	2598	0.0804732189871528
ENSG00000196227	FAM217B	20	59933764	59948680	+	14917	0	NA	0.0268475153001423	0.267635284812903	0.661682123030517	-0.595789792759925	0.664124816540106	-0.590473685723503	2078	10.9805532385553	2063	11.0112272554233	501	0.358925814283944	2089	10.9809792397557	2097	11.0347989625773	566	0.38733281025909	1374	10.2643235917389	1738	10.7640422173066	673	0.899063467762648	1387	10.1970235922508	1766	10.7870863245516	793	1.12669483753578
ENSG00000176018	LYSMD3	5	90515611	90529584	-	13974	0	NA	0.0268592121431607	0.267635284812903	0.563610200848862	-0.827230371492324	0.543573037517863	-0.87945419802412	5513	12.3382735110804	4790	12.2261110981324	2002	0.535465301244039	5505	12.3387284550302	5234	12.3539738218182	1998	0.52402584042738	3106	11.6011827927351	3066	11.582612451267	76	0.0346402148632295	2991	11.533960005499	3245	11.664447284548	477	0.242250597685514
ENSG00000240356	RPL23AP7	2	113610502	113627090	-	16589	0	NA	0.0268727233134599	0.267635284812903	1.35700992555831	0.440431273079086	1.30033814940055	0.37888684096618	215	7.71972155668899	204	7.67948009950545	53	0.318106072616487	217	7.72026039116756	217	7.76818432477693	60	0.377034108662352	291	8.18741020065261	286	8.16490692667569	12	0.057412422497876	281	8.12251850863776	291	8.18982455888002	52	0.274936401593184
ENSG00000111678	C12orf57	12	6942978	6946003	+	3026	0	NA	0.026885973896215	0.267635284812903	1.27584548805898	0.351453621337459	1.21171135332962	0.277046069507546	832	9.68288030819947	821	9.68299458368168	140	0.243276734662032	838	9.68352130633342	825	9.68999797141945	175	0.298640304862035	1060	10.0499823213456	1052	10.0402897210257	63	0.0851375416942478	1014	9.98279164044905	1069	10.0633950812885	101	0.147831199373046
ENSG00000170779	CDCA4	14	105009573	105021083	-	11511	0	NA	0.0269277610429082	0.267635284812903	0.647181628392484	-0.627757440461943	0.617563441086659	-0.695340745332072	1245	10.234375389865	1320	10.3674147512468	338	0.39086983959605	1266	10.234960834542	1205	10.2360141919001	421	0.472405986481873	805	9.6498747403249	779	9.60733031374961	82	0.142657308481441	781	9.58238006259888	792	9.63117705570398	187	0.355928063148858
ENSG00000179913	B3GNT3	19	17794828	17813576	+	18749	0	NA	0.0269960355243969	0.267635284812903	1.55311167230774	0.63516156655225	1.47458759442931	0.560311524871869	6362	12.5412620091197	6465	12.6586577921261	2222	0.562384079381832	6486	12.5417222304331	6137	12.5835529304665	2586	0.638216177722565	9880	13.2683901500503	10072	13.2982057987979	640	0.0946799841703299	9564	13.2011488004516	10570	13.367824239411	1964	0.318341246247871
ENSG00000152503	TRIM36	5	115124762	115180546	-	55785	0	NA	0.0270011610234588	0.267635284812903	1.31479893272346	0.394842190436249	1.23964975730465	0.30993256837494	1399	10.4282347285593	1314	10.3608470841797	274	0.261058670325685	1401	10.4287269532485	1322	10.3695973462787	270	0.274136724129992	1839	10.8268480751467	1689	10.7228075311695	370	0.278231818136974	1736	10.7596252442508	1799	10.813781191217	123	0.104341330091376
ENSG00000278540	ACACA	17	37084992	37406836	-	321845	0	NA	0.0270119076638946	0.267635284812903	1.46283848331683	0.548770485688595	1.36086260097372	0.444521412984188	23029	14.4342886552897	20987	14.3572770746428	7038	0.409846856164188	23183	14.434750565332	21337	14.3811373389686	7332	0.45211278831887	33687	15.0077351217605	28665	14.8070529872054	9055	0.365693305770873	31547	14.9405125174407	30354	14.8896465527381	3185	0.142555721866696
ENSG00000136051	WASHC4	12	105107324	105169130	+	61807	0	NA	0.0270291962192637	0.267635284812903	1.44496643560345	0.53103598147969	1.36511441408782	0.44902187255146	6088	12.5168158266448	5377	12.3928540398729	1732	0.415006214635406	6069	12.5173203395461	5720	12.4820516290339	1554	0.409155641970272	8796	13.0823119515533	7820	12.9331373682567	1872	0.292362495307174	8283	13.0150669003544	8179	12.9978851278291	399	0.0689073844421526
ENSG00000070526	ST6GALNAC1	17	76624761	76643786	-	19026	0	NA	0.0270775738930659	0.267635284812903	1.49074278970274	0.576031358874938	1.38024471313647	0.464924075068339	2711	11.3401621809648	2804	11.4537850554962	801	0.463390713548221	2768	11.3406226972805	2494	11.2848241002246	1059	0.538265844901458	4041	11.9641311564662	3756	11.8753654006418	772	0.265819975643562	3819	11.8969207888256	3914	11.9347965921784	276	0.10593382893162
ENSG00000088367	EPB41L1	20	36091504	36232799	+	141296	0	NA	0.0270865392972881	0.267635284812903	1.65115614477592	0.723476557950762	1.54922350264603	0.631545293190537	5366	12.2349101839154	4069	11.9908130791536	2820	0.666596534133918	5392	12.2353444640854	4353	12.0881256921882	2854	0.689197761386724	8858	13.0947038944768	8033	12.9719027460455	1778	0.277029990243052	8352	13.0275254266838	8212	13.0036935827378	286	0.0487850075372886
ENSG00000135686	KLHL36	16	84648511	84667686	+	19176	0	NA	0.0271480717762044	0.267635284812903	1.23417721518987	0.303549565572508	1.19312632737532	0.254746802655284	8585	13.0535360285338	8619	13.0734721539765	1222	0.211553068538892	8601	13.0539708231567	8797	13.1029598859101	1265	0.23371641796096	10594	13.3681068497716	10695	13.3847837500934	831	0.114094036802573	10261	13.3008750168628	11489	13.4880911775335	2184	0.331341005216065
ENSG00000138768	USO1	4	75724577	75814286	+	89710	0	NA	0.027155749980919	0.267635284812903	0.787605897359053	-0.344454181135444	0.753084700034458	-0.409115959807345	9120	13.1392768439995	8973	13.1315354686763	1406	0.220232494413529	9093	13.1397312346352	9118	13.154659910133	1154	0.185444285201949	7182	12.8063531188645	6811	12.7338627196785	673	0.131858127008146	6847	12.7391232172386	6922	12.7571816328167	475	0.101044478490659
ENSG00000155097	ATP6V1C1	8	103021063	103073051	+	51989	0	NA	0.0271691606582359	0.267635284812903	0.783644237175217	-0.351729254004789	0.757906890437508	-0.399907472025206	3202	11.6307119586823	2963	11.5333297323058	480	0.210156580450471	3233	11.6311874043386	2919	11.5117526537674	695	0.287809491703834	2508	11.2819881257945	2701	11.3998119593257	369	0.222689824504331	2450	11.2148750504724	2745	11.4231159101471	693	0.451378944149127
ENSG00000118058	KMT2A	11	118436456	118526832	+	90377	0	NA	0.0272025920640093	0.267635284812903	0.640921540933549	-0.641780336224449	0.604791752294835	-0.725489629608262	11659	13.4510041497229	12107	13.5636729598275	3286	0.434298187184847	11678	13.4514534099614	11530	13.4932300124422	3419	0.437432821620309	7471	12.8527020853606	6737	12.7181047131218	1341	0.248010769985885	7062	12.7854159001078	7183	12.8105716347411	258	0.0532022886147938
ENSG00000167550	RHEBL1	12	49064676	49070025	-	5350	0	NA	0.0272572125691587	0.267635284812903	0.530546623794212	-0.914448555884787	0.520504731861199	-0.942016815893592	62	5.90599356102895	63	6	21	0.505667314338477	63	5.90752718030502	64	6.02236781302845	25	0.579492515212639	32	4.99563620823256	35	5.16992500144231	10	0.473748345123708	32	4.94626999523619	36	5.20945336562895	14	0.683853744440933
ENSG00000144674	GOLGA4	3	37243191	37366879	+	123689	0	NA	0.0272765738355069	0.267635284812903	0.746981536239718	-0.42085551171837	0.717062357438879	-0.479829510331127	16526	13.98839661962	17036	14.056383697146	2952	0.282152170241993	16601	13.9888511097708	16602	14.0191563255842	3430	0.310232727450958	12344	13.5912862202963	12223	13.5774288280357	317	0.0367925049012332	11903	13.5240463075	12422	13.600725988091	2053	0.259239376395965
ENSG00000120306	CYSTM1	5	140175156	140282052	+	106897	0	NA	0.0272978565379523	0.267635284812903	1.17977381014713	0.238510288181303	1.11566948607929	0.15790969614804	10186	13.3087745673831	10500	13.3582391004261	926	0.133362836997937	10270	13.3092366887622	10199	13.3162815317462	1636	0.229916487931821	12016	13.5487915821546	11400	13.4768727505858	1120	0.13110297108946	11457	13.4815489614946	11526	13.4927294677096	826	0.104631043476369
ENSG00000025293	PHF20	20	35771974	35950370	+	178397	0	NA	0.0273491791294831	0.267635284812903	0.827465402447101	-0.273229102920936	0.785225837362254	-0.348820450329426	7650	12.8934527750183	7752	12.9205389495838	822	0.157919580805926	7653	12.8939243396285	7812	12.9316608988523	794	0.16244614270897	6329	12.6196006333012	5851	12.5147140541385	855	0.188343995737214	6008	12.552354774784	5946	12.5379463603762	220	0.0522846305706929
ENSG00000055609	KMT2C	7	152134922	152436644	-	301723	0	NA	0.0273533226529214	0.267635284812903	0.694728893262091	-0.525477995686311	0.656129178985672	-0.607948213679802	11653	13.4697437610127	12068	13.5590185233468	2656	0.356903132381136	11725	13.4702027602411	11903	13.539158811108	2884	0.399043323721108	8095	12.9753975074134	7566	12.8855057297923	1039	0.179360549563128	7692	12.9082104746973	7548	12.8820698310081	385	0.0712723112721352
ENSG00000231181	NA	1	9576427	9576985	+	559	0	NA	0.0273898745541842	0.267635284812903	3.96551724137931	1.9875090558168	3.57142857142857	1.83650126771712	2	1.28704228583645	2	1.58496250072116	2	0.946619250156143	2	1.26950665878086	2	1.58496250072116	2	0.923000206897192	7	2.65909330783331	5	2.58496250072116	6	1.11304921320926	6	2.54311887335987	5	2.58496250072116	5	0.93793485134544
ENSG00000236901	MIR600HG	9	123109494	123115477	-	5984	0	NA	0.0273922079964125	0.267635284812903	0.731639977912755	-0.450794186612244	0.711729074889868	-0.490599922088618	241	7.9027977601634	234	7.876516946565	42	0.239463946698826	242	7.90315272208566	243	7.93073733756289	43	0.269564868958344	176	7.4555234494121	182	7.51569983828404	25	0.203405928530281	171	7.39093286827987	196	7.62205181945638	46	0.419334650298401
ENSG00000072210	ALDH3A2	17	19648136	19685760	+	37625	0	NA	0.0273973343507472	0.267635284812903	1.41225540968004	0.498001026963696	1.39444444444444	0.479690457621097	2382	11.1973553089959	2348	11.1978309980122	422	0.253930743788856	2400	11.1978502367091	2472	11.2720465243899	502	0.318335926440693	3362	11.6425577976137	3895	11.9277779620823	1191	0.588509538903386	3346	11.5752857789152	4184	12.0310119074377	1520	0.812226330178415
ENSG00000164754	RAD21	8	116845934	116874776	-	28843	0	NA	0.0275041563220551	0.268372431266665	0.631198100413169	-0.663835231311378	0.595303941334951	-0.748301648823764	14796	13.789309368782	13949	13.7679775016039	4532	0.448352960972107	14946	13.7897664679125	13627	13.7342862320963	5181	0.48814498141825	9338	13.1839355508681	8921	13.1231514327736	984	0.148335919201831	8896	13.1167415228369	8773	13.0990189910192	635	0.101971084352618
ENSG00000143674	MAP3K21	1	233327724	233385148	+	57425	0	NA	0.0275422599632044	0.268377856760395	0.687838149696146	-0.539858960338287	0.660402514126087	-0.598582482343135	5200	12.3037120807748	5133	12.3258675805754	1283	0.356888197121816	5250	12.3041394354404	5203	12.3454052467178	1522	0.407324189183068	3576	11.8017581332002	3695	11.8517490414161	262	0.107688508556643	3466	11.7345086327391	3755	11.8749813476538	756	0.337151018348609
ENSG00000126070	AGO3	1	35930718	36072500	+	141783	0	NA	0.027586121095877	0.268377856760395	0.758119458096055	-0.39950290081291	0.738865350831869	-0.436616620078304	2564	11.3062628604306	2644	11.3690520070014	413	0.241503254443664	2581	11.3067483187869	2634	11.3635872465246	507	0.294155083772953	1943	10.9031430917634	2116	11.0478055540076	392	0.311212511117588	1906	10.8359619849664	2254	11.1389117181427	620	0.535241633123694
ENSG00000156735	BAG4	8	38176533	38213301	+	36769	0	NA	0.0276161385305836	0.268377856760395	0.691987725877941	-0.531181646580379	0.661840604117998	-0.595444290751705	4888	12.2168785092601	4897	12.257977058564	1127	0.352856807190047	4909	12.2173540836799	4824	12.2363132270428	1243	0.372093367836258	3382	11.722373517019	3487	11.7681843247769	192	0.0829492581581516	3248	11.6550683568006	3212	11.6497052654714	482	0.213820810067234
ENSG00000159882	ZNF230	19	44002957	44013924	+	10968	0	NA	0.0276418283276882	0.268377856760395	0.727633902295468	-0.458715331537747	0.696739289369791	-0.521309175228685	453	8.80298720473226	425	8.73470962022584	88	0.268109217053493	456	8.80348387528335	423	8.7279204545632	102	0.314159338572419	329	8.36444264493114	323	8.33985000288462	10	0.0425957055169208	317	8.29629028914751	328	8.36194377373524	55	0.25856514023248
ENSG00000235621	LINC00494	20	48359884	48370636	+	10753	0	NA	0.0276617516727557	0.268377856760395	1.67776037588097	0.746536679297138	1.53686200378072	0.619987629961002	170	7.26251414669606	148	7.21916852046216	87	0.693965955640607	176	7.26215347985846	160	7.33091687811462	112	0.773287969934553	285	8.14787955337562	263	8.04439411935845	43	0.208625520855966	270	8.08128868424323	266	8.06069593168755	12	0.0608347860896872
ENSG00000066422	ZBTB11	3	101648889	101677135	-	28247	0	NA	0.0277153027577563	0.268377856760395	0.656998982349019	-0.606036958983837	0.639779550296692	-0.644353215527012	3800	11.8428321123634	3662	11.8388099857086	1000	0.396227675177599	3786	11.8433199871019	3623	11.8233672400462	942	0.37231784008611	2495	11.281750543432	2580	11.333714426094	220	0.130020487418727	2421	11.2146184031578	2703	11.4008794362822	549	0.354561929714122
ENSG00000163516	ANKZF1	2	219229783	219236679	+	6897	0	NA	0.0277526423772792	0.268377856760395	0.584063200162947	-0.775803606555399	0.567262244464931	-0.817912249803004	4582	12.0803886893497	4156	12.0213270326244	1600	0.502575616941708	4556	12.0808353964754	4335	12.0821490413539	1524	0.472384981447686	2675	11.3850253548054	2668	11.382083590142	124	0.0663087513570106	2583	11.3179321201768	2848	11.4762399063239	475	0.282102665709065
ENSG00000160360	GPSM1	9	136327476	136359605	+	32130	0	NA	0.0277900792827158	0.268377856760395	1.51571301512007	0.599996619698347	1.44518518518519	0.531254370670833	450	8.7070023377344	417	8.70735913208088	201	0.555534917597492	450	8.707555940782	386	8.59618975614441	210	0.544022365091991	681	9.40855003019661	664	9.37721053038855	66	0.136917908431777	649	9.34129480000821	635	9.31288295528435	58	0.126691867005818
ENSG00000163840	DTX3L	3	122564338	122575203	+	10866	0	NA	0.0279033074294511	0.268377856760395	0.578353296183217	-0.789977039979618	0.579001115343946	-0.78836196757159	9367	13.0984554723418	8530	13.0584991481847	3875	0.517522346543549	9205	13.098914365488	8303	13.0195907283579	3190	0.446663609264387	5417	12.377695206565	5985	12.5473765634981	1191	0.342295947204662	5329	12.3105838532543	6083	12.5708044377245	1846	0.57127143063585
ENSG00000288856	NA	X	40171944	40173075	+	1132	0	NA	0.0279137558034758	0.268377856760395	5.08130081300813	2.34519787421021	4.2741935483871	2.09565223906369	8	2.71401513701211	8	3.16992500144231	7	1.40772822691935	8	2.71326942806852	7	3	7	1.41728160086945	41	4.65151994899994	17	4.16992500144231	49	1.772169834754	34	4.56775157791605	18	4.24792751344359	38	1.5821710233813
ENSG00000021574	SPAST	2	32063556	32157637	+	94082	0	NA	0.0279404726554744	0.268377856760395	0.63898672928452	-0.646142125834376	0.624187256176853	-0.679949192353308	1874	10.8196829874857	1868	10.8680508537452	527	0.404411160369228	1897	10.8201943151635	1672	10.7082217300384	622	0.462368461422343	1196	10.1820660562189	1376	10.427312844135	335	0.449259472392914	1183	10.1148554370896	1426	10.4787696194758	467	0.675530124167148
ENSG00000144645	OSBPL10	3	31657912	32077580	-	419669	0	NA	0.0279831117464966	0.268377856760395	1.3314533103452	0.413001838901925	1.26001846220678	0.333444872724418	12258	13.5498265518963	11978	13.5482198573542	2733	0.309832179279032	12277	13.5502745868487	11112	13.4399607103069	2882	0.314857142277778	16319	13.9838261235371	14950	13.867954362086	2479	0.211015566230104	15469	13.9166117569579	15276	13.8990736434692	523	0.0483413167388278
ENSG00000197756	RPL37A	2	216498825	216579180	+	80356	0	NA	0.027987907950924	0.268377856760395	1.24548215108155	0.316704346564182	1.17504892398156	0.232720825655114	42701	15.365861111089	40565	15.3079834325332	6629	0.223408426715728	43128	15.3663182186744	40205	15.2951231925041	9276	0.302672060322231	53182	15.6941112580779	52246	15.6730605801998	5220	0.14027786083589	50677	15.6268925131978	52095	15.6688849842662	3362	0.0975089852059111
ENSG00000152409	JMY	5	79236131	79327211	+	91081	0	NA	0.027990524059426	0.268377856760395	0.577016570108982	-0.793315345737914	0.565233355091384	-0.823081491556178	6582	12.6004941220143	6965	12.7661147575867	2235	0.521069634587667	6537	12.6009523299381	6942	12.7613434561006	2114	0.483554801401538	3797	11.8849824105693	3810	11.8959538928122	424	0.162098958065531	3694	11.8178417893736	3872	11.9192357860283	936	0.387591232095566
ENSG00000275437	NA	20	62402236	62405935	-	3700	0	NA	0.0280222202329741	0.268377856760395	0.448275862068966	-1.15754127698648	0.41838134430727	-1.25710957187669	48	5.51345042508717	49	5.64385618977472	17	0.668342977534851	49	5.51158562473838	48	5.61470984411521	19	0.669153928352255	21	4.38388360999114	24	4.64385618977472	7	0.500089411933876	19	4.30975280287899	19	4.32192809488736	6	0.396914639147602
ENSG00000147526	TACC1	8	38728186	38853028	+	124843	0	NA	0.0280526198319166	0.268377856760395	0.700069240503307	-0.514430475700301	0.674271175759628	-0.568599169292368	13961	13.731255119286	13448	13.7152112847718	3248	0.347510836567666	14176	13.7317082918019	13533	13.7243006732096	4186	0.43284826436558	9773	13.2415447554558	10375	13.3409627642517	1565	0.242230124021284	9557	13.1743165238495	10544	13.3642714746811	2828	0.471865765588969
ENSG00000136720	HS6ST1	2	128236716	128318868	-	82153	0	NA	0.0280553215409084	0.268377856760395	0.769486786926712	-0.378031541042089	0.736518197113256	-0.441206924601478	3005	11.5351874941865	3100	11.5985178106126	479	0.241850888383189	3011	11.535683188617	3233	11.6591039634737	501	0.263352231842285	2311	11.1742335925879	2302	11.1692986957928	88	0.0546873892272728	2217	11.1070179322408	2264	11.1452953349336	283	0.187700924082162
ENSG00000249129	SUDS3P1	5	177971316	177972281	+	966	0	NA	0.0280692332460348	0.268377856760395	1.79063360881543	0.840470169920066	1.68	0.748461233004036	24	4.48171255796276	24	4.64385618977472	13	0.744198490387151	25	4.48061480795482	22	4.52356195605701	15	0.826488413027651	42	5.43220982476183	42	5.4262647547021	5	0.149868604151631	41	5.36201775699856	43	5.4594316186373	11	0.368890675922114
ENSG00000145782	ATG12	5	115828200	115841837	-	13638	0	NA	0.0281375418721544	0.268679102260115	0.858677431493962	-0.219811820779178	0.829913863266413	-0.26896648793033	3897	11.926402594425	3932	11.9414144709429	224	0.0848089270576742	3932	11.9268079193607	3657	11.8368393597487	601	0.207951662199895	3346	11.6984018260519	3515	11.7797193551434	473	0.211894119345189	3262	11.6312278123641	3770	11.8807314351417	886	0.434140810731994
ENSG00000170473	PYM1	12	55901413	55932618	-	31206	0	NA	0.0281635350060854	0.268679102260115	1.38395328937434	0.468795250543112	1.275020901982	0.350520898016369	1324	10.3356773128186	1148	10.1661630826461	312	0.334882352492939	1356	10.3362354035232	1180	10.2057932493972	437	0.463688607288043	1832	10.8205091527296	1641	10.6812384117778	381	0.285677096890973	1727	10.7534158555689	1763	10.7846348455575	104	0.0874544060335414
ENSG00000166822	TMEM170A	16	75443054	75465497	-	22444	0	NA	0.0282297894035016	0.268998079168449	0.786032347220801	-0.347339410628944	0.76560900716479	-0.385320292080749	2605	11.3340289419705	2656	11.3755825124905	371	0.205907575427301	2605	11.3343923062931	2440	11.2532565797812	372	0.202700151108065	2047	10.9919787500439	2186	11.0947375050481	254	0.186012909146155	1994	10.9247763948156	2236	11.1273495410591	520	0.413410481206854
ENSG00000232931	LINC00342	2	95807052	95835003	-	27952	0	NA	0.0282598403681193	0.268998079168449	0.51507170032192	-0.957154818904609	0.502104408181348	-0.99394070381217	911	9.73003091153323	855	9.74146698640115	352	0.570007906559155	903	9.73058600858784	829	9.69696752623429	324	0.531791830750019	468	8.87191061974012	453	8.82654848729091	35	0.104588470848333	452	8.80547767408996	487	8.93073733756289	87	0.292065200983496
ENSG00000173531	MST1	3	49683947	49689501	-	5555	0	NA	0.0283181013728653	0.269253147592634	1.47448641484427	0.56021253021444	1.38552243694726	0.470430073800532	201	7.60048871188886	197	7.62935662007961	60	0.43212875985567	204	7.60031947112313	186	7.54689445988764	70	0.483266088763335	296	8.20026932685894	294	8.2045711442492	48	0.23236400068565	281	8.13343717510786	274	8.10328780841202	33	0.161945864542772
ENSG00000110400	NECTIN1	11	119623408	119729200	-	105793	0	NA	0.0283694626209085	0.269285529426406	1.47493468321359	0.560651066820018	1.41614417935564	0.501968155429606	2450	11.1735676712937	2073	11.0182001788132	896	0.508992630341936	2456	11.1739340670287	2051	11.0028150156071	915	0.522950638462763	3612	11.8189593592049	3606	11.8165837077876	25	0.00979407733519624	3477	11.7517346541654	3698	11.852919585124	542	0.235730865160407
ENSG00000176171	BNIP3	10	131967684	131981967	-	14284	0	NA	0.0283844437426186	0.269285529426406	0.545173262551986	-0.875213286466819	0.517162955933905	-0.951309155401336	8640	12.9760174589945	8278	13.0152408033327	3014	0.593388505653025	8501	12.976462499451	7997	12.9654235658101	2661	0.513255495056186	4709	12.1592734034136	3980	11.9589151560913	1455	0.418667618113692	4395	12.0921067989709	4276	12.0623834918763	639	0.206954384979486
ENSG00000188643	S100A16	1	153606886	153613145	-	6260	0	NA	0.0285051177760981	0.270130893883066	1.60136297927996	0.679300359105247	1.55468425117329	0.63662160574416	14527	13.6918698846724	13652	13.7369303716893	7009	0.625648392282882	14589	13.6923200999629	13189	13.6871569441389	7297	0.635498771961841	23262	14.4966144852725	24864	14.6018288106901	3114	0.201687421632676	22680	14.429396513844	25659	14.647233549977	6094	0.428438428681235
ENSG00000260563	NA	17	82293716	82294910	+	1195	0	NA	0.0285534289948359	0.270156907663252	0.587557603686636	-0.767197795585622	0.561342592592592	-0.833046565088979	58	5.82023559368725	61	5.95419631038687	18	0.434003625176129	58	5.82173200668877	57	5.85798099512757	17	0.397662002572772	33	5.05515220983282	34	5.12928301694497	9	0.379697362052734	31	5.00409178161871	33	5.08746284125034	5	0.219720462497204
ENSG00000138802	SEC24B	4	109433772	109540896	+	107125	0	NA	0.0286523382749089	0.270156907663252	0.740435783663449	-0.433553475656289	0.711178707224335	-0.49171596453537	4372	12.0689205426286	4372	12.0944076330812	827	0.285612796303973	4383	12.0693488363321	4520	12.142426202319	893	0.301053276225607	3236	11.6605528185613	3238	11.6613327527952	29	0.0127223676007698	3116	11.5932209034669	3317	11.6960981709559	494	0.239837066415556
ENSG00000155368	DBI	2	119366924	119372550	+	5627	0	NA	0.0286530183630772	0.270156907663252	1.27038954767398	0.34527094764629	1.20658232563089	0.270926354614955	4970	12.2568148164414	4778	12.2224930522465	925	0.26169938146241	5011	12.2572535776993	5111	12.319672120947	1111	0.327724488057371	6313	12.623170360439	6245	12.6087168540206	303	0.0685910311885011	6046	12.5559692539723	6347	12.6320864128352	658	0.162302833447968
ENSG00000100075	SLC25A1	22	19175581	19178739	-	3159	0	NA	0.0286707621839977	0.270156907663252	1.4013695147914	0.486837417486828	1.33054439629266	0.412016649587991	8392	12.9771124198967	7614	12.8946283213747	2620	0.410798153900624	8430	12.9775722523197	8023	12.9701058906122	2660	0.441675581093197	11760	13.5175601417353	11304	13.4646733716389	1105	0.132599580169962	11216	13.4503426149883	11135	13.4429434958487	890	0.114093983327734
ENSG00000100344	PNPLA3	22	43923792	43964488	+	40697	0	NA	0.0286878582003907	0.270156907663252	2.65917602996255	1.41097928270449	2.3168449197861	1.21216147927253	249	7.48625367563852	147	7.20945336562895	232	1.16553408372848	249	7.4850255522916	145	7.18982455888002	230	1.18944194325213	662	8.96673014652639	300	8.2336196767597	628	1.27394461889023	577	8.89929548047432	322	8.33539035469392	457	1.04916986634835
ENSG00000114735	HEMK1	3	50569152	50596168	+	27017	0	NA	0.0286972838529485	0.270156907663252	1.32517222118786	0.406179866474094	1.22471496873851	0.292446025933864	716	9.47419402409702	695	9.44294349584873	101	0.187136722040154	725	9.47471794999614	656	9.35974956032233	170	0.284829420488865	948	9.85460395973766	889	9.79766152585376	262	0.390347633511133	887	9.78753543664718	903	9.82017896241519	105	0.173617898644043
ENSG00000180776	ZDHHC20	13	21348784	21459370	-	110587	0	NA	0.0288381876781355	0.270898621356108	0.796071897404827	-0.329029360920905	0.766636509851226	-0.383385389043396	6602	12.6747944679806	6595	12.6873756834375	957	0.209026128292707	6632	12.6752260747247	6478	12.6615554424678	1163	0.249049715219908	5255	12.3583306929054	5303	12.3728650601126	275	0.0759888490835253	5083	12.2911674142546	5389	12.3960695576399	1016	0.304578557324986
ENSG00000135655	USP15	12	62260338	62417431	+	157094	0	NA	0.0288413949824407	0.270898621356108	0.805268790129674	-0.312457675062418	0.775242263207252	-0.367280871841436	4236	12.0371604752181	4118	12.0080784108683	562	0.190556842601975	4265	12.0376210483526	4035	11.9787104591064	780	0.252238012993776	3410	11.7335695643846	3540	11.7899411283909	245	0.105830615214337	3306	11.666406894933	3598	11.8133803869247	715	0.334957679819278
ENSG00000181690	PLAG1	8	56160909	56211324	-	50416	0	NA	0.0288710425577292	0.270898621356108	0.593574297188755	-0.752499472809292	0.584159471271719	-0.775565826798308	1245	10.2195518287228	1314	10.3608470841797	347	0.46724419039481	1251	10.2200682302334	1294	10.3387363825739	369	0.487102131170992	738	9.4879607881917	841	9.7176764230664	203	0.437906720174223	730	9.42061209526029	855	9.74146698640115	287	0.666258229568559
ENSG00000104626	ERI1	8	9002147	9116746	+	114600	0	NA	0.029033999812176	0.272129271110705	0.793119603774848	-0.334389651705093	0.757621239410313	-0.400451318512939	1992	10.9476492510411	2003	10.9686667931952	278	0.202513411742443	1999	10.948054701792	2018	10.9794251953315	323	0.233791194775233	1579	10.624986823095	1548	10.5971214287896	62	0.05570359588146	1513	10.5576034762861	1573	10.6202198255075	178	0.174108351508182
ENSG00000162702	ZNF281	1	200404940	200410056	-	5117	0	NA	0.0290990901252659	0.272151574794947	0.663203423575989	-0.592476640581815	0.64987004839577	-0.62177683717481	2913	11.4623865946961	2758	11.4299297413533	758	0.381526604725377	2975	11.4628604005575	2545	11.3140167039014	1018	0.484609248184839	1931	10.8185204380957	2347	11.1972166931101	771	0.68610771629244	1933	10.7514911163865	2385	11.2203783276952	961	0.913551543680009
ENSG00000172493	AFF1	4	86935002	87141039	+	206038	0	NA	0.029131199844033	0.272151574794947	0.479591352241074	-1.06012244987876	0.458732010890704	-1.1242765108991	8425	12.9037209327789	8460	13.0466124692581	3497	0.693663167718234	8570	12.9041744809147	7970	12.9605450132117	3971	0.741275313865909	4039	11.9743156724749	4191	12.0334230015375	441	0.161904128232174	3930	11.9071562484103	4259	12.0566377151132	986	0.391428721913677
ENSG00000150907	FOXO1	13	40555667	40666641	-	110975	0	NA	0.0291580054545545	0.272151574794947	1.39650686365404	0.481822664298354	1.31274823065667	0.39259025117972	2229	11.0811306045815	2341	11.1935253605012	581	0.35422060339419	2232	11.0816261809697	2172	11.0854724591813	566	0.370734787313786	3112	11.5779731899441	2878	11.4913520735634	742	0.332370467589036	2930	11.510866631541	3092	11.5947911180893	324	0.164976473542213
ENSG00000261780	LINC02582	18	73324941	73349879	+	24939	0	NA	0.0291764344928711	0.272151574794947	0.512040865969351	-0.965669138610179	0.524704455895726	-0.930423053198292	1096	9.9966861614467	1186	10.2131042196419	349	0.634325014066278	1100	9.99708349197931	1195	10.2240016741981	379	0.624947616454015	560	8.70621345705734	776	9.60177078840771	384	1.56874746200767	576	8.64038214270036	800	9.64565843240871	418	1.79337930064
ENSG00000130520	LSM4	19	18306236	18323112	-	16877	0	NA	0.0291953957522458	0.272151574794947	1.36642759480918	0.450409015384544	1.26608571087501	0.340375074962686	2779	11.4203712622178	2742	11.4215389068483	479	0.25482790119262	2792	11.4208023227848	2806	11.4548133485125	556	0.290002971510929	3797	11.8427447828409	3117	11.6064052126978	1255	0.445600517500883	3534	11.7754525299395	3348	11.7095146607067	573	0.227459930951816
ENSG00000153561	RMND5A	2	86720291	86778041	+	57751	0	NA	0.0292338166394377	0.272213195367959	0.652847394166314	-0.615182299761229	0.635391035197059	-0.654283359837507	11039	13.3727662052067	10219	13.319107575825	3368	0.415507212397554	11135	13.3732225992772	10170	13.3121739096904	3743	0.456033877866571	7206	12.7940247239124	7920	12.9514668619328	1443	0.309467817538381	7074	12.7267788352324	8049	12.9747730678893	2329	0.538303612043529
ENSG00000183624	HMCES	3	129278828	129306186	+	27359	0	NA	0.0293000965807319	0.27253381198955	1.19483887932683	0.256816087939964	1.13353024210289	0.180822882079885	5578	12.4372167109309	5879	12.5216004397237	617	0.16297872219421	5620	12.4376839462357	5809	12.5043224482919	931	0.244315641586488	6663	12.7002094976778	6487	12.6635581042173	438	0.0933735622347547	6370	12.6330079447582	6593	12.6869381716704	587	0.13628447463201
ENSG00000188811	NHLRC3	13	39038306	39050109	+	11804	0	NA	0.0293677375703201	0.272750643128388	1.28104956268222	0.357326293363102	1.19815135759676	0.260810169446587	572	9.15088643222639	585	9.19475685442225	73	0.181905631997539	577	9.15170924771912	546	9.09539702279256	116	0.258821660832345	731	9.49935409232877	655	9.35755200461808	142	0.267015322632594	690	9.43220360258002	704	9.46147944728616	32	0.0671822949155294
ENSG00000172534	HCFC1	X	153947557	153971818	-	24262	0	NA	0.0294214126009143	0.272750643128388	0.756699317238609	-0.402207951484322	0.719507123941258	-0.474919123524509	11951	13.5208722906674	11015	13.427312844135	2323	0.26972458808895	12184	13.5213324647241	10500	13.3582391004261	3505	0.391351356148444	9043	13.1399990367838	9088	13.149905858025	675	0.108171519059534	8766	13.0727890021653	9236	13.173208652766	1927	0.335137682719664
ENSG00000163320	CGGBP1	3	88051944	88149885	-	97942	0	NA	0.0294347330000588	0.272750643128388	0.788604848599189	-0.342625514255859	0.757374732303166	-0.400920804360826	9188	13.1499262478968	9264	13.1775752609146	1359	0.223898526576579	9246	13.1503707485715	9177	13.1639640914123	1755	0.274611083512927	7244	12.8218907179683	7249	12.8237652797897	322	0.0640008036849655	7001	12.7546696271378	7367	12.8470573460913	1345	0.29106668134615
ENSG00000184545	DUSP8	11	1554051	1572271	-	18221	0	NA	0.0294537720228049	0.272750643128388	1.70196996294129	0.767205575979204	1.61705692133868	0.693370463405072	1709	10.5322946628899	1428	10.4807902010958	942	0.805565341214167	1711	10.5327413772455	1539	10.5887146355823	910	0.823507309368097	2908	11.4981624254611	2821	11.4625022725973	379	0.184875719859858	2766	11.4309075695149	2646	11.3701424794954	229	0.116813050258277
ENSG00000102974	CTCF	16	67562467	67639177	+	76711	0	NA	0.0294976369144697	0.272750643128388	0.783649718592006	-0.351719162709803	0.731641894663763	-0.450790407043556	6290	12.6018086522168	6079	12.5698556083309	1040	0.227209567421963	6338	12.6022636799066	5945	12.5377037479076	1319	0.289706061950095	4928	12.2446001014264	4359	12.0901124196643	1101	0.306486685777762	4636	12.1774217104279	4542	12.1494295900567	266	0.0816813927856373
ENSG00000167523	SPATA33	16	89657740	89671272	+	13533	0	NA	0.029514647703641	0.272750643128388	1.32285974499089	0.403660109286692	1.26347708894879	0.337399503649802	293	8.17315141345107	275	8.10852445677817	59	0.277887504532576	297	8.17330682941449	280	8.13442632022093	79	0.370539967190293	386	8.59270735300315	369	8.53138146051631	40	0.141835903353364	374	8.52608399255361	365	8.51569983828404	85	0.326828672703518
ENSG00000171497	PPID	4	158709127	158723396	-	14270	0	NA	0.0296656869941174	0.273665153386262	0.71572522600334	-0.482522266010188	0.702077795878705	-0.510297193260849	2316	11.1482717530222	2187	11.0953970227926	486	0.302157386351041	2333	11.1487478512357	2286	11.1592406504117	560	0.352485306102388	1656	10.6545335827872	1911	10.9008668079807	447	0.430582198689342	1637	10.5874871922207	1948	10.9285183752579	633	0.657333956996108
ENSG00000117222	RBBP5	1	205086142	205122015	-	35874	0	NA	0.029677568142738	0.273665153386262	0.737151913063165	-0.439966132773906	0.708215615050002	-0.497739441631777	2945	11.4971665683679	2780	11.4413880293467	614	0.285719697124708	2973	11.4976426624779	2732	11.4162697445232	762	0.347883824447222	2170	11.0804331608877	2254	11.1389117181427	182	0.123906912877992	2105	11.0131457619648	2331	11.1873520732005	473	0.350113276078416
ENSG00000176407	KCMF1	2	84971093	85059472	+	88380	0	NA	0.0297753508207204	0.274006950940346	0.823659268350891	-0.279880448647841	0.787552185396609	-0.344552571237025	7822	12.9237423960288	7786	12.9268519109299	952	0.171904329054498	7825	12.9241968122751	7695	12.90989308377	953	0.173406340114622	6441	12.6516111215967	6378	12.6391145631794	391	0.0870193438255317	6161	12.5844353153622	6482	12.6624458575807	605	0.145996142262617
[truncated: 463 more rows]
