# Supplementary material for: Exploring the Role of Pseudomonas aeruginosa Elastase in Lung Epithelial Barrier Dysfunction: Advancing toward Antivirulence Therapies
Source: ACS Infect Dis. 2026 Apr 10;12(5):1611–26. doi: 10.1021/acsinfecdis.5c00915 (PMC13162270; doi:10.1021/acsinfecdis.5c00915)
Supplement: Supplementary file 2 [file id5c00915_si_002.zip › normalized_counts_table_all conditions.txt]

gene_id	gene_name	chr	start	end	strand	length	gc_content	biotype	X5787_100_dsn1	X5787_100_dsn3	X5787_100_dsn5	Dsn_R1	Dsn_R2	Dsn_R3	X5787_100_sn1	X5787_100_sn3	X5787_100_sn5	Sn_R1	Sn_R2	Sn_R3	X5787_100_nosn1	X5787_100_nosn3	X5787_100_nosn5	C_R1	C_R2	C_R3
ENSG00000160072	ATAD3B	1	1471765	1497848	+	26084	0	NA	624	740	599	1374	1460	1374	684	658	509	608	892	881	572	596	530	562	809	958
ENSG00000157911	PEX10	1	2403964	2413797	-	9834	0	NA	705	601	604	632	689	783	629	545	490	844	580	575	640	553	579	574	590	565
ENSG00000269896	NA	1	2350414	2352820	-	2407	0	NA	103	106	88	56	89	65	173	118	165	99	104	108	102	123	113	96	184	193
ENSG00000171621	SPSB1	1	9292894	9369532	+	76639	0	NA	1167	851	841	1232	852	958	1133	1041	1066	856	1617	1461	1076	1055	1120	839	1333	1356
ENSG00000116786	PLEKHM2	1	15684320	15734769	+	50450	0	NA	3846	3485	3647	3632	3672	3359	3134	3349	3260	2982	3316	3437	3500	3885	3891	3623	3991	4370
ENSG00000171729	TMEM51	1	15152532	15220478	+	67947	0	NA	4269	3017	3275	3174	3158	2892	1800	1617	1756	1470	2160	2271	2298	2841	2788	2192	2984	2675
ENSG00000037637	FBXO42	1	16246840	16352480	-	105641	0	NA	1584	2141	2057	2442	2258	2385	1290	1314	1443	997	1446	1392	1297	1408	1457	1837	1513	1528
ENSG00000159423	ALDH4A1	1	18871430	18902724	-	31295	0	NA	653	797	608	720	820	869	794	908	932	896	716	694	741	771	874	567	673	614
ENSG00000011021	CLCN6	1	11806096	11848079	+	41984	0	NA	721	818	766	649	649	799	1372	1683	1770	1527	1203	1189	668	881	887	1386	1101	1028
ENSG00000157916	RER1	1	2391775	2405442	+	13668	0	NA	3157	3412	3361	3214	3241	3391	2802	2789	2741	2699	3294	3317	3052	3239	3179	2937	3440	3392
ENSG00000157881	PANK4	1	2508537	2526597	-	18061	0	NA	1312	1292	1325	1619	1345	1275	978	1191	1263	1116	1223	1234	1404	1503	1503	1258	1329	1230
ENSG00000180758	GPR157	1	9100305	9129102	-	28798	0	NA	587	712	640	726	642	753	368	370	296	180	787	633	144	185	146	218	308	266
ENSG00000184677	ZBTB40	1	22428838	22531157	+	102320	0	NA	2959	2612	2784	2220	1955	2003	2331	2890	2936	1650	2004	2047	3310	4341	4120	2766	4446	4580
ENSG00000288398	NA	1	16228674	16231335	-	2662	0	NA	160	191	193	373	282	195	58	62	68	232	238	220	104	81	115	236	126	161
ENSG00000055070	SZRD1	1	16352575	16398145	+	45571	0	NA	7140	7252	7115	9019	8318	8130	7155	7204	7167	7773	8098	7934	7286	7009	7040	7854	7498	7919
ENSG00000175087	PDIK1L	1	26111165	26125555	+	14391	0	NA	887	879	948	522	408	451	665	799	874	561	394	548	1280	1499	1449	771	490	520
ENSG00000157191	NECAP2	1	16440721	16460078	+	19358	0	NA	3415	3035	3193	4269	3405	3313	2893	2974	2951	2858	3612	3381	2277	2300	2344	2677	3247	3338
ENSG00000204138	PHACTR4	1	28369582	28500364	+	130783	0	NA	4887	5510	5492	3409	4066	4161	4738	5161	5833	3990	3764	3844	8927	12598	13010	8751	7235	7608
ENSG00000142675	CNKSR1	1	26177484	26189884	+	12401	0	NA	1345	1045	1221	999	871	973	907	897	858	954	1074	1048	843	839	891	1264	1172	1169
ENSG00000116237	ICMT	1	6221193	6235972	-	14780	0	NA	3347	3799	3822	4195	4355	4044	4120	4372	4198	4757	3777	3896	3776	5308	5169	4556	4739	4663
ENSG00000130772	MED18	1	28329002	28335965	+	6964	0	NA	964	971	1037	1142	1202	1179	697	830	796	734	1053	1009	1009	1002	1067	1068	1005	1022
ENSG00000090020	SLC9A1	1	27098809	27166981	-	68173	0	NA	2199	2192	2085	1853	2604	2849	1878	2044	2115	2214	2091	2225	2924	3136	3275	3359	3073	3912
ENSG00000157978	LDLRAP1	1	25543606	25568886	+	25281	0	NA	405	408	447	415	733	829	264	229	264	261	566	547	357	459	387	617	735	797
ENSG00000130770	ATP5IF1	1	28236109	28246906	+	10798	0	NA	1315	1405	1257	1861	1832	1774	1855	1789	1896	2109	1964	1858	2108	1818	1883	2044	2186	2119
ENSG00000162512	SDC3	1	30869466	30908758	-	39293	0	NA	3730	4183	4040	4549	4625	4667	4142	4652	4768	5620	3947	4168	3254	3759	3907	3369	2250	2475
ENSG00000158006	PAFAH2	1	25959767	25998117	-	38351	0	NA	730	814	919	1055	620	666	570	462	436	947	655	688	452	624	699	803	683	614
ENSG00000126698	DNAJC8	1	28199456	28233029	-	33574	0	NA	2709	2638	2578	3470	3048	3153	2305	2152	2140	2652	3024	3047	3180	3245	3230	3470	3893	3570
ENSG00000130766	SESN2	1	28259518	28282491	+	22974	0	NA	746	582	550	1056	853	903	1027	1050	995	2325	650	646	2213	2039	1955	2210	2219	2674
ENSG00000168528	SERINC2	1	31409565	31434680	+	25116	0	NA	3236	3050	3117	3519	4639	5123	4068	3327	3278	4451	3858	3979	4344	3404	3403	3682	3534	3027
ENSG00000169403	PTAFR	1	28147166	28193936	-	46771	0	NA	364	389	423	1708	667	692	183	323	333	166	114	125	31	34	36	60	19	51
ENSG00000060688	SNRNP40	1	31259568	31296788	-	37221	0	NA	1872	2072	2111	2570	2240	2022	1474	1485	1629	2216	2031	2090	2520	2960	2951	2337	2725	2755
ENSG00000171612	SLC25A33	1	9539465	9585173	+	45709	0	NA	351	259	309	824	484	519	647	483	402	812	659	683	333	338	265	288	421	492
ENSG00000188910	GJB3	1	34781214	34786369	+	5156	0	NA	1937	2337	2187	5245	4688	4918	2113	1976	2012	2704	4352	3900	782	1178	1150	1726	3137	3252
ENSG00000116138	DNAJC16	1	15526813	15592379	+	65567	0	NA	1869	1667	1697	1695	1444	1415	1324	1258	1352	1208	1495	1313	1669	1953	2016	1745	1518	1684
ENSG00000158161	EYA3	1	27970344	28088637	-	118294	0	NA	2243	1964	2134	2046	1305	1285	2459	2823	2964	1857	1519	1398	3009	3365	3464	1866	1701	1744
ENSG00000142627	EPHA2	1	16124337	16156069	-	31733	0	NA	7090	7288	6251	15448	9517	13605	7791	6706	6214	7508	17247	16329	1629	3476	3160	6190	13867	15932
ENSG00000142632	ARHGEF19	1	16197854	16212652	-	14799	0	NA	114	203	108	129	212	197	302	394	371	486	208	216	436	457	469	826	324	209
ENSG00000158292	GPR153	1	6247353	6261098	-	13746	0	NA	1129	1156	1160	3160	1185	1003	668	926	907	1267	658	814	620	775	759	826	584	643
ENSG00000270605	NA	1	28239509	28241453	-	1945	0	NA	23	25	27	9	11	12	8	23	30	19	18	7	34	16	36	39	27	20
ENSG00000028137	TNFRSF1B	1	12166991	12209228	+	42238	0	NA	1235	1013	1147	2716	1383	1240	1360	1554	1786	1087	928	714	68	67	64	103	80	76
ENSG00000130939	UBE4B	1	10032832	10181239	+	148408	0	NA	4458	4131	4168	2820	2755	2639	4242	3595	3939	3960	3248	3372	4702	5325	5526	4862	4108	4162
ENSG00000060656	PTPRU	1	29236516	29326813	+	90298	0	NA	2311	2557	2626	2420	3195	3146	3508	3939	3702	5236	2160	2259	3545	4036	4019	4472	2358	2375
ENSG00000189280	GJB5	1	34755047	34758512	+	3466	0	NA	25	35	32	62	61	56	55	38	28	51	41	61	17	30	33	60	37	53
ENSG00000134698	AGO4	1	35808016	35857890	+	49875	0	NA	2148	1967	2326	1220	1689	1813	2208	1951	1940	1284	2132	1929	1699	2202	2338	2501	2095	2290
ENSG00000134690	CDCA8	1	37692481	37709719	+	17239	0	NA	2092	2836	2836	979	948	855	1193	1428	1491	1154	936	946	2684	4233	4593	2922	2531	2302
ENSG00000272420	NA	1	2363061	2363628	-	568	0	NA	7	10	5	2	0	8	6	6	8	0	4	4	18	8	16	2	5	0
ENSG00000132881	CPLANE2	1	16231692	16237183	-	5492	0	NA	113	179	186	210	154	152	63	35	45	114	121	94	48	62	37	84	61	70
ENSG00000116251	RPL22	1	6185020	6209389	-	24370	0	NA	7095	5735	5914	5649	6013	5527	7723	6864	6891	8569	6426	6074	9025	6012	6200	6105	5410	5178
ENSG00000158286	RNF207	1	6205475	6221299	+	15825	0	NA	530	590	420	732	822	821	265	277	241	486	402	451	158	161	138	365	320	249
ENSG00000232273	FTH1P1	1	37544763	37545294	+	532	0	NA	0	2	0	2	2	0	0	2	3	10	2	2	2	1	3	0	2	0
ENSG00000116771	AGMAT	1	15571699	15585051	-	13353	0	NA	92	147	95	146	225	243	190	171	185	256	82	100	105	132	136	135	96	99
ENSG00000163879	DNALI1	1	37556919	37566857	+	9939	0	NA	753	633	585	320	431	398	803	756	778	616	835	886	1163	1161	1208	1013	1012	1043
ENSG00000116954	RRAGC	1	38838198	38859772	-	21575	0	NA	1565	1278	1243	1386	1103	1366	1843	1845	1726	1302	1352	1483	2844	2280	2226	1427	1945	1798
ENSG00000228589	SPCS2P4	1	28095742	28096422	-	681	0	NA	178	109	149	194	150	155	136	119	126	188	142	114	162	157	192	153	110	162
ENSG00000196449	YRDC	1	37802945	37808208	-	5264	0	NA	995	874	730	1637	1040	1140	1001	740	777	935	1363	1246	1410	928	923	897	841	986
ENSG00000179051	RCC2	1	17406760	17439677	-	32918	0	NA	7142	8755	8823	9511	10173	10042	6416	6171	6140	7971	7819	8116	6034	6560	6981	7571	6574	7142
ENSG00000126067	PSMB2	1	35599541	35641526	-	41986	0	NA	6929	6876	6930	8939	6929	6888	7184	8397	7965	8342	6594	6497	7568	7117	7174	6966	6178	6146
ENSG00000132906	CASP9	1	15490832	15526534	-	35703	0	NA	577	557	635	445	604	651	493	474	412	427	733	751	621	657	631	763	834	747
ENSG00000197312	DDI2	1	15617458	15669044	+	51587	0	NA	2686	2962	2912	2596	2083	2203	2166	2091	2512	1288	2568	2563	2677	3994	4194	3906	2231	2464
ENSG00000173660	UQCRH	1	46303698	46316776	+	13079	0	NA	7789	7074	6966	6738	8121	8119	9231	9299	9044	9887	8834	8164	11349	7985	8259	7551	7873	7611
ENSG00000054118	THRAP3	1	36224432	36305357	+	80926	0	NA	9043	9674	9817	8502	8477	8961	7013	5806	6237	7124	8495	8229	8555	8813	8762	8197	10029	9694
ENSG00000197982	C1orf122	1	37806979	37809454	+	2476	0	NA	1748	1537	1674	3449	3000	2757	1303	1131	1139	1651	1863	1893	1607	1458	1310	1422	1800	2047
ENSG00000183317	EPHA10	1	37713880	37765133	-	51254	0	NA	547	740	723	919	1099	1157	631	677	707	579	741	716	737	728	821	776	767	841
ENSG00000183386	FHL3	1	37996770	38005606	-	8837	0	NA	849	1058	1041	848	1456	1303	834	791	794	697	1367	1349	791	915	793	985	1638	1705
ENSG00000146463	ZMYM4	1	35268709	35422058	+	153350	0	NA	4745	4766	5512	3357	3665	3727	4211	4141	4061	3629	3438	3490	4826	5724	5928	4421	4538	4817
ENSG00000183520	UTP11	1	38009258	38024820	+	15563	0	NA	1485	1551	1541	1903	1811	1951	1423	1358	1257	1145	2063	2143	1775	1782	1948	1882	2383	2412
ENSG00000142686	C1orf216	1	35713877	35718894	-	5018	0	NA	451	870	793	1033	994	855	525	472	450	502	706	701	243	299	279	244	530	622
ENSG00000117000	RLF	1	40161387	40240921	+	79535	0	NA	4486	4778	5230	4094	3843	4078	6461	7273	7794	2370	3171	3120	3023	3741	3705	1727	3008	2965
ENSG00000134697	GNL2	1	37566816	37595937	-	29122	0	NA	6485	6910	6819	6579	6249	6811	5752	6720	6535	5399	6377	6020	7143	6729	6511	4682	5749	5983
ENSG00000006555	TTC22	1	54779712	54801323	-	21612	0	NA	1889	2325	2504	1897	2456	2275	1082	1021	1011	1140	2016	1993	812	929	932	1332	943	962
ENSG00000214114	MYCBP	1	38862493	38873368	-	10876	0	NA	798	835	955	987	853	787	878	985	921	992	816	826	777	795	818	712	898	814
ENSG00000121310	ECHDC2	1	52895910	52927212	-	31303	0	NA	1317	1275	1145	1288	1279	1231	1484	1215	1289	1425	1767	1589	1619	1493	1403	1502	1575	1210
ENSG00000169213	RAB3B	1	51907956	51990700	-	82745	0	NA	249	396	481	192	328	462	904	1550	1499	937	873	831	201	462	461	419	413	448
ENSG00000117419	ERI3	1	44221070	44355260	-	134191	0	NA	2493	3032	2989	2650	3378	3416	2994	3591	3379	3464	3351	3367	3668	3658	3628	3490	3838	4061
ENSG00000162384	CZIB	1	53214099	53220634	-	6536	0	NA	1413	1176	1220	706	1217	1253	945	831	859	894	1315	1235	1358	1117	1077	1311	1082	1053
ENSG00000117859	OSBPL9	1	51577179	51798427	+	221249	0	NA	6272	6255	6801	4546	4604	4638	6583	6540	6694	6607	5686	5374	7678	8022	8452	6909	5361	5294
ENSG00000253313	C1orf210	1	43281877	43285617	-	3741	0	NA	585	682	812	999	942	684	1928	1753	1632	1990	1037	1070	955	875	1048	1333	833	850
ENSG00000162396	PARS2	1	54756898	54764523	-	7626	0	NA	1044	1116	1213	1296	1304	1344	574	485	551	546	1154	1062	782	865	794	1058	750	724
ENSG00000162378	ZYG11B	1	52726453	52827336	+	100884	0	NA	4325	4059	4323	2317	2219	2306	3962	4226	4107	2750	2866	2759	5773	6838	6935	3923	3380	3183
ENSG00000117862	TXNDC12	1	52020131	52055191	-	35061	0	NA	527	612	622	572	569	572	623	614	592	679	633	630	774	788	726	636	648	787
ENSG00000183431	SF3A3	1	37956975	37990075	-	33101	0	NA	5446	6186	6221	4002	5586	5773	4467	4919	4704	4239	5049	5219	5963	6468	6373	5333	5361	5418
ENSG00000162407	PLPP3	1	56494761	56645301	-	150541	0	NA	4900	3277	3784	13626	3252	2249	7190	9865	9527	12245	1984	2301	1343	1232	1348	1986	1000	945
ENSG00000163877	SNIP1	1	37534449	37554293	-	19845	0	NA	1932	1761	1816	1827	1644	1639	2168	2376	2531	1011	1652	1693	2571	2419	2377	1753	2022	2116
ENSG00000157184	CPT2	1	53196792	53214197	+	17406	0	NA	1095	1213	1206	484	935	917	999	946	917	1139	973	936	948	915	988	976	828	735
ENSG00000198815	FOXJ3	1	42176539	42335877	-	159339	0	NA	5808	5957	6245	5778	4816	4968	5727	6292	6444	3657	5283	5127	6321	7030	6894	5328	5592	5888
ENSG00000134744	TUT4	1	52408282	52553487	-	145206	0	NA	2174	2342	2549	1437	2210	1962	2124	2102	2232	1655	2464	2505	1983	2988	2759	2833	2852	3037
ENSG00000162385	MAGOH	1	53226900	53238518	-	11619	0	NA	1865	1744	1779	2397	2064	2079	1513	1547	1673	1685	2155	2037	2046	1824	1905	1731	2354	2198
ENSG00000123080	CDKN2C	1	50960745	50974634	+	13890	0	NA	1862	2099	2411	531	770	676	1028	829	812	1130	659	796	4481	6615	6555	3497	2505	2408
ENSG00000157193	LRP8	1	53242364	53328469	-	86106	0	NA	4642	6820	6143	4880	5776	6127	7259	7529	7786	9188	6513	6206	3119	4354	4637	3510	2100	2055
ENSG00000116205	TCEANC2	1	54053584	54112519	+	58936	0	NA	1465	1573	1480	1075	987	1087	976	1004	1052	1077	1122	1044	970	1114	1174	1214	992	1156
ENSG00000198841	KTI12	1	52032103	52033810	-	1708	0	NA	127	115	136	196	164	176	80	103	72	44	236	202	120	107	116	121	169	203
ENSG00000116212	LRRC42	1	53946085	53968168	+	22084	0	NA	2739	2960	3197	2329	3057	3039	3209	3212	3303	2953	3342	3541	2480	2576	2642	2638	3350	3516
ENSG00000162607	USP1	1	62436297	62451804	+	15508	0	NA	7199	6775	7194	3891	3920	3977	5718	5532	5481	4474	4966	5212	10631	14091	13736	7921	7655	8447
ENSG00000116745	RPE65	1	68428822	68449954	-	21133	0	NA	1227	2114	1966	1048	2413	2912	1722	1955	1974	673	1678	1448	1520	1968	2011	721	1508	1543
ENSG00000162433	AK4	1	65147549	65232145	+	84597	0	NA	10833	17006	17198	12504	19479	19411	9922	10122	10408	4293	6360	6680	2707	2923	2916	2510	3089	3488
ENSG00000213625	LEPROT	1	65420587	65436007	+	15421	0	NA	5498	6032	5955	6885	6432	6282	6207	5760	5782	7484	5829	6183	5953	5367	5363	6150	6412	6510
ENSG00000188786	MTF1	1	37809574	37859592	-	50019	0	NA	3764	3521	3606	3483	2613	2961	3986	4300	4864	2416	3468	3292	3610	4566	4863	3049	3352	3603
ENSG00000066135	KDM4A	1	43650149	43705518	+	55370	0	NA	1181	1290	1320	1345	1048	1193	958	1040	1027	1281	1299	1287	2184	2893	2979	2078	2762	2834
ENSG00000117174	ZNHIT6	1	85649417	85708433	-	59017	0	NA	2907	3175	3115	3273	2918	3067	2280	2506	2420	1824	2786	2641	1236	1636	1552	1767	2524	2552
ENSG00000143013	LMO4	1	87328880	87348923	+	20044	0	NA	8204	10619	10547	7383	11385	9474	10334	12132	12897	17605	10770	10923	16718	17939	17424	18333	14819	13510
ENSG00000226084	NA	1	77129114	77129668	+	555	0	NA	1258	1093	1171	1008	1154	1130	1285	1116	1111	1283	1241	1375	1664	1169	1234	1241	1192	1060
ENSG00000134748	PRPF38A	1	52404602	52420836	+	16235	0	NA	4022	3579	3590	1837	2698	2684	3787	4151	4218	2536	2983	3077	4097	4131	4295	2951	3303	3473
ENSG00000142892	PIGK	1	77088989	77219430	-	130442	0	NA	3010	3470	3566	2196	2149	1938	3333	4333	4285	3099	2514	2785	4609	5694	5559	3573	3259	3179
ENSG00000116641	DOCK7	1	62454298	62688386	-	234089	0	NA	3810	5525	5605	4415	3309	3734	3624	4107	4091	3991	2437	2461	2612	2582	2894	2543	1910	1929
ENSG00000117480	FAAH	1	46394317	46413848	+	19532	0	NA	462	475	400	395	529	431	543	732	580	585	503	482	625	558	565	517	500	468
ENSG00000137944	KYAT3	1	88935773	88992953	-	57181	0	NA	1896	1746	1881	1012	1655	1628	1718	1473	1555	1612	2194	2148	1883	1508	1625	1538	1568	1421
ENSG00000067334	DNTTIP2	1	93866284	93879918	-	13635	0	NA	6296	5183	5365	6687	5381	5521	6583	6295	6056	6423	7833	7818	5899	5206	5124	4879	5952	5741
ENSG00000142949	PTPRF	1	43525187	43623666	+	98480	0	NA	68210	61846	64180	48085	50846	54288	87080	79086	80180	75147	61175	64637	74460	84698	86348	80210	67280	70066
ENSG00000116133	DHCR24	1	54849627	54887195	-	37569	0	NA	34863	45552	44755	39226	53361	53813	94138	105930	105372	101031	81902	81965	56487	74606	76662	58400	60268	57879
ENSG00000232882	PHKA1P1	1	90892992	90893612	-	621	0	NA	6	6	4	8	22	24	12	19	4	13	5	4	7	13	7	13	8	0
ENSG00000143036	SLC44A3	1	94820342	94895246	+	74905	0	NA	887	1113	1241	974	1321	1192	1241	1227	1372	1418	1225	1124	1655	1787	1733	1337	1442	1444
ENSG00000065243	PKN2	1	88684222	88836255	+	152034	0	NA	9336	8490	9181	6311	6188	6573	8686	8525	9454	7251	7467	7623	8604	11780	11686	9608	7519	7673
ENSG00000117528	ABCD3	1	94418389	94518666	+	100278	0	NA	5552	5825	5964	3953	4900	4758	4372	4392	4268	3748	5374	5479	5546	7392	7261	6810	7478	7762
ENSG00000036549	ZZZ3	1	77562416	77683419	-	121004	0	NA	4941	5037	4993	4578	4202	4166	3731	3542	3392	4300	3916	3937	5357	5393	5527	4923	4545	4562
ENSG00000058799	YIPF1	1	53851719	53889798	-	38080	0	NA	1149	1108	1181	1768	1435	1286	864	854	975	1248	1407	1425	1601	1384	1415	1397	1731	1669
ENSG00000287870	NA	1	77248633	77250826	+	2194	0	NA	7	9	10	6	5	2	5	6	12	3	24	29	67	131	107	70	72	68
ENSG00000189433	GJB4	1	34759740	34762327	+	2588	0	NA	94	101	106	194	189	219	70	83	54	126	160	152	13	28	10	67	166	180
ENSG00000179178	TMEM125	1	43269983	43274002	+	4020	0	NA	691	710	732	1561	938	764	713	540	585	1151	789	802	810	545	632	1006	702	696
ENSG00000162604	TM2D1	1	61681046	61725423	-	44378	0	NA	1700	1588	1568	1557	1763	1599	1646	1583	1555	1632	1826	1839	1773	1409	1483	1684	1764	1773
ENSG00000116171	SCP2	1	52927276	53051698	+	124423	0	NA	6257	6593	6791	4607	5250	4938	8068	8699	8867	6833	6233	6251	10453	9529	9477	6355	6374	6013
ENSG00000178028	DMAP1	1	44213455	44220681	+	7227	0	NA	1106	1178	1222	1201	1430	1322	1068	1048	1050	1022	1294	1240	1295	1136	1249	1087	1724	1508
ENSG00000168710	AHCYL1	1	109984765	110023742	+	38978	0	NA	8805	8687	9528	7379	6344	6407	6061	7135	7375	5539	5695	5690	5484	6927	6837	5015	5729	5345
ENSG00000117519	CNN3	1	94896949	94927223	-	30275	0	NA	9502	8353	8851	19477	8217	7577	10139	11751	11478	9913	8230	8467	9860	10965	10732	8479	10547	10986
ENSG00000134215	VAV3	1	107571161	107965180	-	394020	0	NA	2819	5228	4969	2516	4252	3279	3549	3098	3602	3454	3369	3397	15503	17117	16434	13171	8140	7538
ENSG00000228502	EEF1A1P11	1	96446930	96448318	+	1389	0	NA	104	77	61	117	140	97	74	59	89	163	157	137	80	86	60	101	68	119
ENSG00000152078	TLCD4	1	95117355	95197607	+	80253	0	NA	4774	4587	4493	3556	3061	3104	4188	4307	4328	3328	2490	2818	3809	4305	4387	3811	3357	3929
ENSG00000171492	LRRC8D	1	89821014	89936611	+	115598	0	NA	2295	2714	2756	2138	2292	2011	1347	1273	1230	1164	1408	1567	1168	1357	1315	1497	1094	1180
ENSG00000258634	NA	1	110058340	110062555	+	4216	0	NA	640	561	552	362	491	527	355	391	332	291	483	541	332	389	403	457	445	384
ENSG00000137962	ARHGAP29	1	94148988	94275068	-	126081	0	NA	17155	13832	14494	7408	8260	10151	11289	13150	12999	7101	12886	12150	10954	14651	14200	10339	22464	23865
ENSG00000079739	PGM1	1	63593411	63660245	+	66835	0	NA	12629	16054	16395	10348	17545	16038	12443	12913	12929	10169	9322	9255	12687	9840	9924	8436	7136	6372
ENSG00000162377	COA7	1	52684449	52698347	-	13899	0	NA	1355	1768	1629	2577	2276	2507	997	891	836	1381	2999	2933	1062	1391	1353	1309	1934	2206
ENSG00000023909	GCLM	1	93885199	93909456	-	24258	0	NA	6417	4582	4775	2754	2274	2611	3591	3895	3911	1552	5313	5810	1727	2453	2397	1589	3392	3416
ENSG00000198198	SZT2	1	43389882	43454247	+	64366	0	NA	3437	3536	3521	3324	2081	2653	2387	2388	2766	2329	2223	2224	1169	2706	2782	2302	2543	2614
ENSG00000183298	RPSAP19	1	101786340	101787219	-	880	0	NA	9	5	9	18	7	10	12	11	12	28	12	16	7	10	11	6	12	13
ENSG00000117525	F3	1	94529173	94541759	-	12587	0	NA	30845	32090	29766	34108	32455	44272	24794	29020	26427	21359	30137	29282	7085	8563	8381	9216	19349	22862
ENSG00000228057	SEC63P1	1	97545701	97546958	+	1258	0	NA	66	63	53	43	58	41	44	43	61	58	44	36	76	64	91	93	55	63
ENSG00000198162	MAN1A2	1	117367449	117528872	+	161424	0	NA	3972	3687	4051	3257	3080	3269	3311	3588	3376	3507	3131	3255	3423	3914	4364	4184	3889	4297
ENSG00000171517	LPAR3	1	84811602	84893206	-	81605	0	NA	1106	1603	1530	894	1754	1873	1533	1327	1274	1017	889	873	1856	1787	1799	1784	1308	1427
ENSG00000143079	CTTNBP2NL	1	112396214	112463456	+	67243	0	NA	2797	2377	2595	2344	1950	2047	3628	4299	4303	4258	2590	2381	901	1351	1184	1268	2091	2316
ENSG00000232450	NA	1	113698884	113699631	-	748	0	NA	10	10	16	27	11	14	17	14	17	21	17	16	20	32	28	35	32	44
ENSG00000143093	STRIP1	1	110031577	110074641	+	43065	0	NA	1353	1176	1233	1292	1066	1229	764	727	643	855	1077	1105	464	838	838	1026	1369	1404
ENSG00000226415	TPI1P1	1	76699789	76700538	+	750	0	NA	209	242	236	345	321	309	217	256	254	244	165	182	197	156	130	137	148	134
ENSG00000085491	SLC25A24	1	108134043	108200849	-	66807	0	NA	2789	3220	3124	2638	2659	2664	3227	3546	3279	3812	3220	3312	3280	3302	3324	2546	2636	2675
ENSG00000198799	LRIG2	1	113073198	113132260	+	59063	0	NA	1091	994	929	1217	567	665	1330	1451	1525	1170	783	751	1002	1249	1139	692	756	741
ENSG00000117620	SLC35A3	1	99969351	100035634	+	66284	0	NA	2613	3008	2956	1723	1966	2064	2956	3062	2974	3016	2094	2122	2662	2209	2363	2013	1313	1392
ENSG00000185946	RNPC3	1	103525691	103555239	+	29549	0	NA	717	544	535	472	361	430	588	624	603	424	451	438	847	778	690	561	533	475
ENSG00000162627	SNX7	1	98661701	98760500	+	98800	0	NA	1672	1631	1752	1018	1348	1332	1460	1710	1846	1361	1709	1497	1774	2045	1960	1442	1561	1654
ENSG00000162695	SLC30A7	1	100896076	100981757	+	85682	0	NA	2598	2850	2976	2967	2204	2552	1879	1995	2006	2104	2423	2376	1425	1695	1742	1937	2028	2091
ENSG00000265808	SEC22B	1	120150898	120176520	-	25623	0	NA	2026	1679	1787	2240	1513	1505	1448	1386	1280	1697	1514	1542	1465	1398	1435	1625	1955	1930
ENSG00000134247	PTGFRN	1	116909916	116990353	+	80438	0	NA	3263	3270	3480	1493	2509	2278	3649	4191	4335	3125	2337	2447	3259	4050	4134	2623	2972	3028
ENSG00000116752	BCAS2	1	114567557	114581629	-	14073	0	NA	1063	1145	1184	1141	1063	1230	815	754	733	1007	1129	1080	975	1209	1119	1242	1240	1517
ENSG00000162664	ZNF326	1	89995110	90035533	+	40424	0	NA	1582	1757	1685	1722	1411	1478	1722	2130	2016	1713	1357	1272	1343	1505	1409	1293	1166	1023
ENSG00000173218	VANGL1	1	115641970	115698224	+	56255	0	NA	2090	2550	2581	1491	1750	1950	896	831	871	807	1701	1657	1757	3062	3212	2210	2128	2104
ENSG00000183508	TENT5C	1	117606048	117628389	+	22342	0	NA	168	154	129	78	191	203	364	394	371	65	126	119	537	473	514	177	247	271
ENSG00000143398	PIP5K1A	1	151197949	151249536	+	51588	0	NA	4040	3658	3543	6001	3486	4121	4769	5174	5312	4239	4578	4399	5200	5591	5696	4443	5463	5278
ENSG00000065183	WDR3	1	117929720	117966543	+	36824	0	NA	2654	2942	3109	2908	2647	3050	1609	1621	1413	1367	3092	2865	1788	2029	2019	1444	1990	2087
ENSG00000163156	SCNM1	1	151156664	151170296	+	13633	0	NA	1263	1115	1125	916	1237	1223	1060	1061	1001	874	1411	1319	1798	1674	1603	1630	1564	1509
ENSG00000197323	TRIM33	1	114392790	114511203	-	118414	0	NA	4134	4600	4848	3506	3028	3616	3493	4092	4039	2770	3224	3256	3722	5336	5290	4140	4028	4202
ENSG00000116830	TTF2	1	117060326	117107453	+	47128	0	NA	678	1326	1239	895	1003	1042	783	1000	943	1102	1024	954	426	870	947	1030	938	991
ENSG00000224965	KCNC4-DT	1	110208834	110209987	-	1154	0	NA	5	4	3	29	20	12	10	4	6	8	4	7	4	3	9	5	2	1
ENSG00000143458	GABPB2	1	151070578	151125542	+	54965	0	NA	1027	865	978	699	648	613	792	839	794	942	675	703	937	1034	1046	1104	633	697
ENSG00000163155	LYSMD1	1	151159748	151165948	-	6201	0	NA	476	458	476	511	397	322	345	356	393	497	307	355	333	330	406	358	389	362
ENSG00000024526	DEPDC1	1	68474152	68497221	-	23070	0	NA	4215	4360	4489	1148	970	1080	2532	2877	2973	1640	1405	1542	6080	11033	10943	4100	4012	3710
ENSG00000137947	GTF2B	1	88852633	88891944	-	39312	0	NA	1852	1738	1997	3403	2355	2307	2822	3301	3527	2874	2431	2436	3634	2858	2947	2722	2742	2727
ENSG00000233589	NA	1	68479129	68483539	+	4411	0	NA	739	937	905	459	1275	1266	811	881	871	441	954	871	847	832	814	428	795	693
ENSG00000184371	CSF1	1	109910242	109930992	+	20751	0	NA	1710	971	1275	6933	928	745	1076	1321	1247	1434	491	449	101	129	91	428	369	342
ENSG00000233203	DHCR24-DT	1	54887563	54888850	+	1288	0	NA	19	36	17	25	26	16	31	29	28	21	22	31	30	15	9	17	41	45
ENSG00000177173	NAP1L4P1	1	116532936	116534092	-	1157	0	NA	53	67	57	65	75	79	86	80	66	112	70	55	20	17	21	21	29	32
ENSG00000162729	IGSF8	1	160091340	160098943	-	7604	0	NA	2824	2213	2378	2262	2403	2081	4023	3669	3739	4045	3589	3511	3366	2667	2840	2638	1972	1932
ENSG00000143158	MPC2	1	167916675	167937072	-	20398	0	NA	3437	3292	3172	2018	2838	2558	4016	4652	4589	3420	3829	4049	4252	5126	5041	4343	5030	4832
ENSG00000135862	LAMC1	1	183023420	183145592	+	122173	0	NA	91875	115596	117510	86832	92360	100462	124957	141441	144218	119450	89293	88434	84567	101139	105756	69713	59746	59829
ENSG00000143198	MGST3	1	165631213	165661796	+	30584	0	NA	3054	3055	3074	3033	3757	3783	3427	3769	3607	3336	4415	4066	3957	3256	3313	3308	3465	3142
ENSG00000143621	ILF2	1	153661788	153671028	-	9241	0	NA	9883	10951	10965	14676	11847	11986	9220	10169	9696	11139	11483	11153	11515	11375	11805	10156	11007	11571
ENSG00000143155	TIPRL	1	168178962	168202109	+	23148	0	NA	2583	2442	2621	2209	2125	2193	2243	2537	2446	2490	2801	2654	3009	3153	3030	2908	2903	2725
ENSG00000213064	SFT2D2	1	168225938	168253021	+	27084	0	NA	2710	3122	3073	2093	2232	2170	2131	2307	2068	1824	2485	2381	1480	1521	1612	1843	1904	2105
ENSG00000143179	UCK2	1	165827614	165911618	+	84005	0	NA	3844	4821	4689	5088	4782	4775	2271	2779	2777	2596	4542	4533	1551	1805	1698	1655	2688	2853
ENSG00000143315	PIGM	1	160024953	160031990	-	7038	0	NA	681	994	858	1106	1160	1089	650	517	449	949	734	760	247	258	307	501	570	608
ENSG00000272931	LRRC8D-DT	1	89820174	89820868	-	695	0	NA	11	3	2	49	14	27	21	17	7	34	10	8	4	2	2	22	18	14
ENSG00000224468	LAMC1-AS1	1	183138402	183141282	-	2881	0	NA	7	19	11	51	19	33	19	13	16	15	24	25	12	12	5	11	14	13
ENSG00000047410	TPR	1	186311652	186375693	-	64042	0	NA	13229	14189	14732	12806	8318	8994	10673	13589	14167	11523	9363	9011	7749	13250	13006	10912	10205	10038
ENSG00000171806	METTL18	1	169792529	169794963	-	2435	0	NA	513	503	512	385	532	427	311	326	322	403	418	386	473	469	425	628	440	411
ENSG00000215835	NA	1	166275629	166277597	-	1969	0	NA	34	39	38	73	54	44	45	50	41	84	55	48	31	29	53	66	54	63
ENSG00000118197	DDX59	1	200623896	200669907	-	46012	0	NA	1470	1170	1217	905	888	924	1208	981	1091	929	1017	932	1637	1690	1713	1674	1247	1143
ENSG00000135842	NIBAN1	1	184790724	184974508	-	183785	0	NA	2856	2970	3138	8287	1919	1657	1132	1813	2055	1131	869	842	728	1320	1360	1640	1178	1257
ENSG00000228238	NA	1	186578279	186579299	+	1021	0	NA	9	2	0	2	2	2	0	4	6	0	3	2	20	0	7	8	6	3
ENSG00000058085	LAMC2	1	183186238	183245127	+	58890	0	NA	204759	225770	233339	285045	227380	247235	185458	168762	161347	211303	131495	136608	152652	135876	143066	158071	93805	99030
ENSG00000233057	EEF1A1P14	1	194188967	194190342	+	1376	0	NA	17	11	10	23	11	12	20	6	26	20	33	17	12	28	21	6	18	6
ENSG00000174514	MFSD4A	1	205568885	205602918	+	34034	0	NA	510	861	820	539	491	554	688	733	651	722	299	309	646	585	578	461	175	206
ENSG00000224837	GCSHP5	1	168055901	168056422	-	522	0	NA	7	11	4	15	16	22	11	22	8	15	20	7	11	16	13	27	16	12
ENSG00000116833	NR5A2	1	200027614	200177420	+	149807	0	NA	1826	2166	2152	921	1819	1722	2469	2736	2919	1636	1861	1846	1504	2120	2056	1998	3260	3411
ENSG00000000457	SCYL3	1	169849631	169894267	-	44637	0	NA	570	696	664	643	706	662	375	304	438	468	642	547	569	799	683	790	848	732
ENSG00000143507	DUSP10	1	221701424	221742089	-	40666	0	NA	1188	1198	1062	3001	2498	2988	2180	2487	2378	4117	1756	1645	1477	1842	1822	1373	2871	3543
ENSG00000233196	NA	1	186580515	186581191	-	677	0	NA	0	0	4	2	2	0	0	2	0	0	0	0	13	0	4	2	0	0
ENSG00000229220	NA	1	200147531	200148279	-	749	0	NA	7	0	6	2	14	9	11	8	8	10	11	12	13	8	7	4	19	26
ENSG00000143653	SCCPDH	1	246724409	246768137	+	43729	0	NA	3157	3564	3716	3937	3049	2894	2544	2931	2877	3011	1960	1938	2942	2569	2587	2607	1824	1726
ENSG00000158711	ELK4	1	205597556	205632011	-	34456	0	NA	13965	13901	13934	8958	7470	7296	9438	10318	10486	5753	9645	9690	4551	6351	6152	9899	9541	10318
ENSG00000162851	TFB2M	1	246540561	246566261	-	25701	0	NA	1327	1295	1221	2033	1268	1438	971	897	976	829	1287	1418	1767	1343	1455	1190	1129	1010
ENSG00000143353	LYPLAL1	1	219173869	219212865	+	38997	0	NA	566	573	566	497	419	386	527	456	445	880	478	536	626	489	409	636	368	445
ENSG00000197965	MPZL1	1	167721192	167791919	+	70728	0	NA	9366	9457	10118	8578	9119	8354	12264	12910	12703	10619	8809	8832	9031	8950	9283	7982	6619	6602
ENSG00000143493	INTS7	1	211940399	212035557	-	95159	0	NA	1809	1900	2000	1360	1622	1743	1900	2104	2017	1799	1822	1692	2876	3703	3647	2734	2755	2606
ENSG00000117592	PRDX6	1	173477330	173488815	+	11486	0	NA	15107	13817	14024	13665	14394	13852	17869	18318	18040	17163	14932	14959	19300	15006	15521	12989	13001	12540
ENSG00000143499	SMYD2	1	214281102	214337131	+	56030	0	NA	1514	1898	1789	1135	2290	2411	1998	1999	1875	1805	1511	1605	2534	2003	1990	1744	1595	1628
ENSG00000188404	SELL	1	169690665	169711702	-	21038	0	NA	223	299	319	149	130	181	250	409	390	163	138	177	303	420	479	138	186	150
ENSG00000116574	RHOU	1	228735479	228746664	+	11186	0	NA	1420	1383	1186	1377	1668	1318	1264	1278	1363	1380	1302	1237	2687	3946	3672	2323	2339	2410
ENSG00000287929	NA	1	183252263	183258968	+	6706	0	NA	1277	1047	1093	1059	1330	1289	1406	1277	1192	1500	1340	1211	1727	1178	1208	1222	1160	1077
ENSG00000121481	RNF2	1	185045526	185102603	+	57078	0	NA	1727	1747	1983	1306	1603	1523	1698	1606	1695	1189	1556	1492	1583	1781	1626	1415	1341	1476
ENSG00000116679	IVNS1ABP	1	185296388	185317273	-	20886	0	NA	5030	6956	6941	3261	5108	5600	4442	4453	4584	3886	4970	4736	2580	2840	2699	1793	3913	3681
ENSG00000225920	RIMKLBP2	1	219199914	219200567	-	654	0	NA	10	5	5	13	0	5	2	1	6	0	10	2	0	6	0	6	8	2
ENSG00000143476	DTL	1	212035553	212107400	+	71848	0	NA	619	977	1124	259	704	729	1001	1745	1717	822	574	614	635	1030	1094	632	617	655
ENSG00000121486	TRMT1L	1	185118101	185157072	-	38972	0	NA	2139	2223	2438	1562	1531	1263	1766	1960	2244	969	1045	1104	2612	3110	3267	2439	1489	1337
ENSG00000228437	LINC02474	1	221966341	221984964	+	18624	0	NA	440	656	539	1609	1472	1592	577	453	476	978	994	865	760	943	995	1777	2545	2351
ENSG00000057252	SOAT1	1	179293714	179358680	+	64967	0	NA	6908	9229	9730	11265	8754	8289	6611	7466	7532	9079	6702	6508	4239	5457	5232	5236	4893	5008
ENSG00000162852	CNST	1	246566444	246668595	+	102152	0	NA	2343	2177	2389	2918	1967	2076	1522	1787	1602	1574	2010	2013	2287	2686	2651	1764	2514	2739
ENSG00000273004	NA	1	185317779	185318530	+	752	0	NA	15	19	9	4	3	6	11	8	18	23	11	11	19	9	4	12	10	8
ENSG00000143842	SOX13	1	204073115	204127743	+	54629	0	NA	1316	1723	1733	1457	1456	1592	1409	1344	1331	1114	1441	1261	1616	1691	1623	1732	1161	1269
ENSG00000120333	MRPS14	1	175010789	175023425	-	12637	0	NA	775	603	757	751	692	701	788	726	652	698	682	787	931	761	755	684	701	658
ENSG00000143355	LHX9	1	197911902	197935478	+	23577	0	NA	960	1274	1276	238	744	702	941	1266	1247	742	783	938	676	835	884	564	902	865
ENSG00000121644	DESI2	1	244653103	244709033	+	55931	0	NA	4429	4057	4305	3797	3321	3458	5032	5084	4761	3548	3278	3457	5726	6317	6254	4183	4106	4567
ENSG00000158715	SLC45A3	1	205657851	205680509	-	22659	0	NA	249	478	338	596	973	964	665	612	590	689	606	554	218	246	295	250	266	303
ENSG00000067533	RRP15	1	218285293	218337983	+	52691	0	NA	723	977	838	1307	1340	1330	831	653	672	1104	1149	1259	475	493	483	644	828	909
ENSG00000116209	TMEM59	1	54026681	54053504	-	26824	0	NA	24054	21239	22507	17298	18521	16794	24971	23858	24456	21790	20574	19977	36967	28422	28399	22436	22392	21987
ENSG00000116161	CACYBP	1	174999163	175012027	+	12865	0	NA	8836	7103	7902	7256	8382	7240	11083	11157	11075	7273	6925	7120	19382	14287	14017	8773	9525	9709
ENSG00000152104	PTPN14	1	214348700	214552449	-	203750	0	NA	11226	10821	11884	8314	6800	7589	10629	12809	13279	7666	6840	7146	6729	11353	11250	8612	6199	7327
ENSG00000117650	NEK2	1	211658657	211675630	-	16974	0	NA	2209	2507	2730	676	495	542	1676	2451	2215	1228	778	1015	4659	6975	7401	3324	3060	2707
ENSG00000203724	C1orf53	1	197902630	197907367	+	4738	0	NA	237	229	257	255	293	228	371	342	352	339	362	417	482	344	325	328	385	407
ENSG00000168118	RAB4A	1	229271062	229305894	+	34833	0	NA	3710	2832	3011	2599	2957	2530	3869	3201	3095	3920	3202	3383	5697	4165	3915	4047	3431	3454
ENSG00000173726	TOMM20	1	235109341	235128837	-	19497	0	NA	21560	17795	19816	15615	17486	16696	23025	20209	20334	21443	16697	16504	23922	18372	18606	17069	14396	15123
ENSG00000152382	TADA1	1	166856510	166876264	-	19755	0	NA	843	734	761	633	600	598	615	634	531	639	708	646	870	931	982	739	707	699
ENSG00000135829	DHX9	1	182839347	182887982	+	48636	0	NA	12659	15930	15939	18731	15772	16162	12404	13338	13031	12147	11764	11266	11473	13189	12830	10616	12902	14194
ENSG00000134717	BTF3L4	1	52056199	52090716	+	34518	0	NA	4778	4536	4715	2975	3580	3630	4048	4412	4199	3214	3548	3745	5042	4779	4641	3888	3511	3799
ENSG00000143756	FBXO28	1	224114111	224162047	+	47937	0	NA	6123	6540	6473	5591	5459	7059	4966	4814	4833	3354	5475	5564	5619	7401	7273	5573	6842	7233
ENSG00000213036	NA	1	214482813	214483387	-	575	0	NA	6	23	18	15	6	18	18	19	10	13	10	9	8	18	14	21	4	4
ENSG00000116906	GNPAT	1	231241207	231277973	+	36767	0	NA	2875	3047	3051	2511	2841	2548	2436	2441	2260	2432	2908	3054	3770	3846	3762	2610	3130	3127
ENSG00000157181	ODR4	1	186375838	186421378	+	45541	0	NA	2870	2966	3045	3373	2748	2646	2062	2490	2451	2344	2514	2558	1845	2448	2365	2376	2563	2654
ENSG00000117697	NSL1	1	212726153	212791782	-	65630	0	NA	848	1127	1001	866	898	838	1171	1246	1213	1165	1117	1177	1411	1602	1525	1493	1156	1266
ENSG00000143641	GALNT2	1	230057990	230282122	+	224133	0	NA	12174	11162	12387	11295	10752	10667	15188	17756	17362	16859	11866	12291	14668	16366	16536	12356	11526	11612
ENSG00000010072	SPRTN	1	231337104	231355023	+	17920	0	NA	409	457	373	957	506	578	230	205	224	226	528	527	336	577	525	582	985	1066
ENSG00000135766	EGLN1	1	231363751	231422287	-	58537	0	NA	4919	5160	5700	4742	5577	5476	4593	4687	5064	1454	2352	2574	2377	2816	2891	1948	2401	3208
ENSG00000066027	PPP2R5A	1	212285410	212361853	+	76444	0	NA	10693	8302	8875	4853	6985	6278	10005	9706	10329	6991	8526	8542	12746	12102	12432	10467	7960	8006
ENSG00000094975	SUCO	1	172532349	172611833	+	79485	0	NA	7445	5676	6128	5192	4023	4279	5790	5755	6043	3529	4628	4679	4442	5736	5712	4334	4079	4488
ENSG00000162772	ATF3	1	212565334	212620777	+	55444	0	NA	1563	1010	914	2737	1629	1838	5585	4815	4235	9069	2306	2191	1755	998	1030	1624	4919	7413
ENSG00000135828	RNASEL	1	182573634	182589256	-	15623	0	NA	645	588	655	307	362	417	595	530	650	299	518	480	254	414	465	408	407	433
ENSG00000076356	PLXNA2	1	208022242	208244384	-	222143	0	NA	2253	2785	2979	5218	2510	3122	1123	1224	1199	1312	1262	1136	640	1054	1102	1128	1690	1653
ENSG00000285665	TOP1P1	1	171339299	171339959	+	661	0	NA	22	17	22	24	27	47	24	30	36	34	20	31	12	27	34	24	23	26
ENSG00000123684	LPGAT1	1	211743457	211830763	-	87307	0	NA	8073	7233	7812	4153	4765	4708	10064	9846	10223	8223	8682	8289	6498	7266	7008	6119	5106	5567
ENSG00000123836	PFKFB2	1	207034366	207081024	+	46659	0	NA	2494	2524	2406	2195	2867	3108	3792	3488	3504	3591	2978	3106	2222	2899	2991	2559	3101	3139
ENSG00000117691	NENF	1	212432920	212446379	+	13460	0	NA	1316	1459	1413	1310	1456	1592	1712	1866	1659	1947	1710	1762	2198	1519	1591	1518	1573	1400
ENSG00000203705	TATDN3	1	212791828	212816830	+	25003	0	NA	348	326	352	263	211	262	421	393	341	610	401	390	357	335	415	567	331	240
ENSG00000279838	NA	1	185292384	185294372	-	1989	0	NA	11	19	9	10	18	39	40	40	25	13	31	19	18	11	22	14	18	24
ENSG00000171161	ZNF672	1	248838210	248849517	+	11308	0	NA	1785	1498	1543	2092	1959	1889	2068	2191	2354	2286	2003	2128	1550	1752	1814	2343	2449	2553
ENSG00000196878	LAMB3	1	209614870	209652425	-	37556	0	NA	161865	148645	164120	197654	165941	163583	128336	128901	133905	112706	114679	115170	72737	76223	78318	79520	80835	84525
ENSG00000133059	DSTYK	1	205142505	205211702	-	69198	0	NA	2621	2537	2617	1335	1518	1474	1518	1577	1693	1317	1660	1668	2141	2485	2642	1984	1697	1908
ENSG00000116918	TSNAX	1	231528541	231566524	+	37984	0	NA	1252	1443	1525	1824	1332	1282	1217	1385	1319	1492	1356	1369	1374	1503	1478	1439	1492	1603
ENSG00000176393	RNPEP	1	201982372	202006147	+	23776	0	NA	3004	2998	3101	2244	2948	2837	3763	4112	4054	3794	2873	3048	4580	4180	4064	3201	3177	2819
ENSG00000174606	ANGEL2	1	212992182	213015867	-	23686	0	NA	1106	1157	1255	1059	968	1169	870	981	895	1203	1097	898	930	1128	1039	1370	1031	1028
ENSG00000235750	KIAA0040	1	175156986	175192999	-	36014	0	NA	2985	3480	3176	6800	6472	6970	3502	2977	3466	3372	6085	5982	1055	1299	1214	2477	3330	3475
ENSG00000116903	EXOC8	1	231332753	231337852	-	5100	0	NA	1674	1528	1538	1798	1335	1362	921	1028	1014	674	1436	1488	785	1222	972	1460	1747	2092
ENSG00000151414	NEK7	1	198156994	198322420	+	165427	0	NA	20812	19092	20222	12137	13272	13320	18027	18678	18522	10666	12743	13540	21803	23918	23758	15486	19457	21307
ENSG00000177614	PGBD5	1	230314490	230426332	-	111843	0	NA	4857	6240	6275	4120	6162	6039	2960	2464	2584	1493	2164	2213	4519	4093	4344	2837	3091	3409
ENSG00000233461	NA	1	231520729	231528618	-	7890	0	NA	216	241	196	152	204	271	174	180	185	172	197	218	249	180	159	195	217	209
ENSG00000069248	NUP133	1	229440259	229508341	-	68083	0	NA	3696	3896	3967	2923	2845	2761	3038	3426	3354	2908	3107	3105	4408	4973	5009	3744	3760	3692
ENSG00000185220	PGBD2	1	248906196	248919946	+	13751	0	NA	201	150	171	220	151	186	106	122	126	108	165	213	260	242	228	264	300	277
ENSG00000162769	FLVCR1	1	212858275	212899363	+	41089	0	NA	2824	2854	2815	3469	2550	2490	5157	7597	7494	6598	3186	3108	1921	2504	2565	1786	2062	2315
ENSG00000133065	SLC41A1	1	205789094	205813748	-	24655	0	NA	3870	4487	4717	4370	4432	4371	2807	2800	3112	1843	2669	2939	2138	2544	2493	1984	2643	2956
ENSG00000035687	ADSS2	1	244408494	244451909	-	43416	0	NA	2650	3174	3178	2407	2731	3245	2783	2687	2470	2510	2440	2285	2017	2014	1965	1777	1990	2095
ENSG00000213080	NA	1	160894980	160896076	+	1097	0	NA	168	172	190	230	160	139	156	150	158	203	120	130	140	108	147	129	96	106
ENSG00000234678	ELF3-AS1	1	201995696	202010463	-	14768	0	NA	238	332	285	435	471	415	259	199	227	328	193	209	113	166	146	306	323	311
ENSG00000230124	ACBD6	1	180269653	180502954	-	233302	0	NA	1756	1913	1843	2152	2537	2262	2196	2516	2575	4338	2559	2546	2349	2005	1934	2123	1823	1713
ENSG00000117222	RBBP5	1	205086142	205122015	-	35874	0	NA	3223	2766	2780	2730	2101	2305	2365	2652	2497	1961	2294	2254	3275	4240	4146	2812	3037	3241
ENSG00000143324	XPR1	1	180632022	180890279	+	258258	0	NA	5702	5466	6054	5793	4678	4715	5545	5679	5683	7907	4394	4535	4940	5818	5800	6445	4826	5068
ENSG00000118193	KIF14	1	200551497	200620751	-	69255	0	NA	1695	2066	2223	676	326	408	790	989	1022	1061	488	539	1531	3809	3655	1939	1668	1681
ENSG00000231940	RPS7P3	1	233288868	233289447	-	580	0	NA	0	1	2	3	14	4	2	1	0	0	11	3	2	6	0	3	3	4
ENSG00000162702	ZNF281	1	200404940	200410056	-	5117	0	NA	2958	2758	2741	2522	2117	2503	1776	2065	2156	1042	2347	2404	2901	3826	3826	3586	3830	4132
ENSG00000054267	ARID4B	1	235131634	235328219	-	196586	0	NA	5886	5122	5112	4716	3491	3875	7064	8486	8871	4492	4243	4420	6952	8277	8606	5337	6387	6769
ENSG00000175137	SH3BP5L	1	248810446	248825915	-	15470	0	NA	3177	3146	2984	3540	3016	3084	1843	1397	1328	1303	3169	3182	3703	3977	4220	4282	4119	4148
ENSG00000228175	GEMIN8P4	1	89993593	89994321	-	729	0	NA	128	97	117	198	131	122	65	93	82	113	129	101	212	177	196	204	195	162
ENSG00000069275	NUCKS1	1	205712822	205750182	-	37361	0	NA	24151	23029	24529	13424	13787	13982	26274	29221	29001	24015	19122	19557	27199	31642	31123	24873	18372	17932
ENSG00000143674	MAP3K21	1	233327724	233385148	+	57425	0	NA	5056	4900	5133	3432	3502	3389	4605	5258	5449	3276	3695	3756	6237	7549	7754	5362	4995	5377
ENSG00000134375	TIMM17A	1	201955503	201970664	+	15162	0	NA	2525	2380	2418	4938	3341	3695	3130	3318	3126	4224	3218	2937	2954	2514	2535	1988	2476	2491
ENSG00000097046	CDC7	1	91500851	91525764	+	24914	0	NA	265	302	345	257	317	323	307	407	378	280	255	210	369	548	525	582	378	408
ENSG00000135778	NTPCR	1	232950605	232983882	+	33278	0	NA	1089	1103	1132	1078	1058	1013	1092	1174	1055	1420	1271	1228	1104	1034	1024	1108	976	942
ENSG00000117280	RAB29	1	205767986	205775482	-	7497	0	NA	1072	1591	1490	1902	2252	2141	1879	1799	1886	2293	1679	1612	1474	1707	1621	1775	1642	1666
ENSG00000136636	KCTD3	1	215567304	215621807	+	54504	0	NA	1656	2471	2303	2599	3275	3041	2543	2331	2392	4879	2070	2067	1697	2023	2105	2261	1928	1757
ENSG00000163874	ZC3H12A	1	37474580	37484377	+	9798	0	NA	15910	15371	15033	44779	22299	18938	14602	14565	14697	26801	9746	10874	1528	1677	1701	19583	9222	7165
ENSG00000135750	KCNK1	1	233614106	233672514	+	58409	0	NA	6792	5914	5999	7406	6163	6312	7918	8735	8865	6852	6218	5995	5986	5888	5640	5345	6438	6473
ENSG00000273483	NA	1	112517799	112518441	-	643	0	NA	5	0	10	3	9	6	5	4	7	10	8	11	14	7	10	10	3	8
ENSG00000162545	CAMK2N1	1	20482391	20486210	-	3820	0	NA	8578	7611	7480	6141	9632	9180	10583	8590	8811	8774	7859	8357	11125	9159	9438	9824	9854	10384
ENSG00000090432	MUL1	1	20499448	20508151	-	8704	0	NA	1878	1614	1811	2923	2584	2314	1616	1449	1444	1849	2247	2102	2184	1837	1795	2283	2703	2809
ENSG00000158828	PINK1	1	20633458	20651511	+	18054	0	NA	841	690	660	724	915	920	644	610	628	495	976	936	1289	1396	1366	1272	1583	1767
ENSG00000117242	PINK1-AS	1	20642657	20652193	-	9537	0	NA	283	290	329	420	288	257	361	385	371	498	312	315	315	379	350	369	292	263
ENSG00000134371	CDC73	1	193121983	193254815	+	132833	0	NA	5138	5212	5560	4088	3980	4022	4863	5530	5518	3509	3637	3631	4728	5595	5793	4247	4831	5156
ENSG00000066557	LRRC40	1	70144805	70205579	-	60775	0	NA	949	1204	1179	451	740	912	1033	1360	1268	1018	1046	1083	970	1239	1334	1137	1248	1197
ENSG00000118454	ANKRD13C	1	70258999	70354734	-	95736	0	NA	3458	3045	3056	3036	2694	2685	3504	3617	3825	3822	4009	3930	3942	5072	5109	4702	4770	4582
ENSG00000116761	CTH	1	70411218	70439851	+	28634	0	NA	929	1067	924	425	513	688	520	536	497	785	697	722	818	752	944	1240	1141	1764
ENSG00000117318	ID3	1	23557926	23559501	-	1576	0	NA	202	141	183	217	152	151	359	292	255	724	183	164	267	205	200	280	213	230
ENSG00000142676	RPL11	1	23691742	23696835	+	5094	0	NA	31885	27031	27245	25721	34738	35102	34416	29872	30350	37409	38514	36203	43945	29378	30645	33245	34955	33612
ENSG00000057757	PITHD1	1	23778418	23788232	+	9815	0	NA	1715	1621	1558	1291	1884	1648	1515	1411	1396	1136	1921	1991	1848	1992	1970	1892	2302	2327
ENSG00000011009	LYPLA2	1	23791145	23795539	+	4395	0	NA	2497	3443	3210	4141	4496	4605	3095	3138	3183	3798	4217	4014	1814	1915	1745	2759	2914	2967
ENSG00000117308	GALE	1	23795599	23800781	-	5183	0	NA	2568	3202	3149	2938	3528	3789	2946	2621	2622	4053	2809	2653	2451	1984	1956	2782	2240	2017
ENSG00000132703	APCS	1	159587826	159588865	+	1040	0	NA	57	48	34	4	19	14	31	37	25	20	30	28	76	94	84	48	109	89
ENSG00000132693	CRP	1	159712289	159714589	-	2301	0	NA	11813	7210	8425	4655	4022	3571	7595	6038	6059	5356	4980	5538	11220	6615	6671	4241	5814	5217
ENSG00000158716	DUSP23	1	159780932	159782543	+	1612	0	NA	379	328	376	241	311	332	389	297	267	424	368	314	442	418	380	435	487	406
ENSG00000228634	NA	1	31933020	31933975	+	956	0	NA	11	9	4	14	2	4	19	8	5	6	2	2	2	3	4	2	7	5
ENSG00000163399	ATP1A1	1	116372668	116410261	+	37594	0	NA	44283	47550	48139	46213	45868	45608	54250	52759	54937	63057	48154	46057	46666	50402	50899	44728	42944	43132
ENSG00000177888	ZBTB41	1	197153682	197201293	-	47612	0	NA	5098	4791	4744	2712	2514	2519	4826	5694	6106	2875	3141	3224	5013	7753	7363	4186	3289	3340
ENSG00000243364	EFNA4	1	155063737	155069553	+	5817	0	NA	627	785	737	846	919	791	783	777	920	665	565	511	541	587	586	698	511	602
ENSG00000143590	EFNA3	1	155078837	155087538	+	8702	0	NA	340	433	485	458	576	536	337	392	420	202	178	194	108	111	96	99	104	123
ENSG00000169242	EFNA1	1	155127876	155134899	+	7024	0	NA	16470	16483	17746	23131	14754	11614	16232	17512	17562	29668	7150	7844	14451	10853	10565	13443	7981	7887
ENSG00000169241	SLC50A1	1	155135344	155138857	+	3514	0	NA	3793	3428	3299	3368	3713	3606	4592	4043	4222	5157	4697	4548	4858	3612	3745	4661	4030	3189
ENSG00000163463	KRTCAP2	1	155169408	155173475	-	4068	0	NA	246	219	203	258	258	231	181	189	179	227	277	298	201	159	165	237	237	199
ENSG00000169231	THBS3	1	155195588	155209051	-	13464	0	NA	722	635	553	582	562	578	728	569	613	701	889	723	683	546	530	758	726	566
ENSG00000236675	MTX1P1	1	155230975	155234325	+	3351	0	NA	96	108	96	115	115	125	125	137	145	144	155	168	137	153	190	150	185	191
ENSG00000177628	GBA	1	155234452	155244699	-	10248	0	NA	1044	1262	1286	1373	1187	1186	1650	2007	1881	1746	1349	1399	1672	1870	1919	1665	1557	1514
ENSG00000116521	SCAMP3	1	155255979	155262430	-	6452	0	NA	3024	2917	3068	3459	3628	3567	3646	3724	3565	3683	3910	3943	3516	3082	3227	3673	3008	2944
ENSG00000176444	CLK2	1	155262868	155278491	-	15624	0	NA	2794	2213	2466	1988	2299	2277	2689	2834	2906	2706	2135	1973	2013	1818	1852	1844	2014	2160
ENSG00000143630	HCN3	1	155277463	155289848	+	12386	0	NA	201	251	225	291	356	283	776	788	665	652	437	404	138	122	116	187	206	206
ENSG00000142657	PGD	1	10398592	10420511	+	21920	0	NA	18904	16312	16665	17958	14551	14217	16556	16820	17488	20711	19954	20639	13610	12476	12999	12859	12001	11262
ENSG00000160049	DFFA	1	10456522	10472529	-	16008	0	NA	4202	4239	4337	4303	4965	4546	3238	3292	3165	3758	3695	3850	2967	2699	2913	3240	3151	3587
ENSG00000182004	SNRPE	1	203861599	203871152	+	9554	0	NA	1906	1668	1695	1829	1993	1908	2045	1968	1983	2343	1949	1900	2568	1903	1898	1625	1901	1862
ENSG00000130768	SMPDL3B	1	27935000	27959157	+	24158	0	NA	349	385	469	244	455	478	451	491	554	385	436	425	631	582	586	462	475	543
ENSG00000158156	XKR8	1	27959588	27968093	+	8506	0	NA	317	326	330	436	446	359	270	209	257	281	319	364	337	325	377	396	296	271
ENSG00000182118	FAM89A	1	231018958	231040254	-	21297	0	NA	308	409	304	425	498	560	178	193	199	289	619	655	108	153	131	201	470	590
ENSG00000143633	C1orf131	1	231223763	231241187	-	17425	0	NA	474	557	540	724	802	758	307	322	384	388	746	667	409	541	506	731	602	637
ENSG00000281912	LINC01144	1	45303910	45305619	+	1710	0	NA	25	9	19	18	12	22	10	6	8	36	6	15	12	3	4	19	5	6
ENSG00000132773	TOE1	1	45340052	45343973	+	3922	0	NA	350	416	391	437	524	541	237	216	194	321	430	434	195	330	301	291	406	446
ENSG00000280670	CCDC163	1	45493866	45500079	-	6214	0	NA	239	274	323	595	297	331	247	189	178	378	202	205	364	296	322	373	276	232
ENSG00000132763	MMACHC	1	45500300	45513382	+	13083	0	NA	169	398	378	550	467	386	203	180	207	306	250	257	207	233	279	300	209	215
ENSG00000259865	NA	1	247187281	247188526	-	1246	0	NA	169	168	115	96	91	95	130	146	217	102	113	84	194	127	153	105	113	115
ENSG00000162636	FAM102B	1	108560089	108644900	+	84812	0	NA	2031	2566	2825	772	1394	1439	3255	3726	3983	1954	1769	1628	2467	3566	3274	2019	1351	1357
ENSG00000162639	HENMT1	1	108648290	108661526	-	13237	0	NA	224	284	293	305	314	260	277	228	212	527	281	311	390	395	397	536	257	322
ENSG00000134186	PRPF38B	1	108692310	108702928	+	10619	0	NA	4638	3693	3667	6953	4743	4484	6115	6885	7035	6707	4823	5293	6932	6407	6082	5414	5635	6123
ENSG00000116266	STXBP3	1	108746674	108809523	+	62850	0	NA	2763	2660	2641	2013	2277	2334	2358	2292	2578	1816	2260	2458	3811	4029	3932	3074	3126	3231
ENSG00000244716	NA	1	108992282	108992836	+	555	0	NA	32	30	6	34	58	46	31	37	54	45	45	58	53	27	43	46	37	51
ENSG00000273382	TMEM167B-DT	1	109087971	109090858	-	2888	0	NA	29	28	23	39	37	45	19	18	23	30	27	27	23	19	23	53	36	25
ENSG00000215717	TMEM167B	1	109090764	109096934	+	6171	0	NA	2268	1649	1937	2139	1481	1361	2602	2625	2595	2261	1687	1707	3571	3048	2880	2496	2021	1968
ENSG00000132676	DAP3	1	155687960	155739010	+	51051	0	NA	4728	5162	5295	6126	6334	6684	4761	4737	4627	6754	5169	4859	5226	4620	4544	5510	5079	4943
ENSG00000203761	MSTO2P	1	155745829	155750137	+	4309	0	NA	150	122	130	216	108	131	140	121	128	124	122	110	147	155	151	177	124	126
ENSG00000132680	KHDC4	1	155913045	155934413	-	21369	0	NA	8153	7129	7242	7622	5497	5217	8465	8454	8606	6633	5740	5621	12672	11690	11803	7133	6446	6295
ENSG00000163479	SSR2	1	156009048	156020951	-	11904	0	NA	9397	8563	8320	11968	8981	8887	8641	8142	8077	9396	9042	8205	11066	8072	7903	9153	8323	7551
ENSG00000160803	UBQLN4	1	156035299	156053798	-	18500	0	NA	4278	5102	5162	5748	6291	6118	3192	3663	3619	3538	3490	3412	2153	2362	2399	2813	2673	2857
ENSG00000132698	RAB25	1	156061160	156070504	+	9345	0	NA	5451	5315	5575	4117	6481	6551	6501	5920	6128	6284	6381	6242	7879	5549	5463	5413	5097	5028
ENSG00000198952	SMG5	1	156249224	156282825	-	33602	0	NA	9182	9082	9225	13990	11178	10930	7703	8579	8685	9855	9628	9576	5559	7598	7441	9046	11342	12083
ENSG00000163472	TMEM79	1	156282935	156293185	+	10251	0	NA	699	643	686	579	508	532	623	585	648	524	553	510	991	931	866	836	858	983
ENSG00000163468	CCT3	1	156308968	156367873	-	58906	0	NA	34417	30993	31818	35037	36716	35386	30106	31863	32051	25710	26945	26915	44031	37378	37545	25621	34133	35455
ENSG00000254726	MEX3A	1	156072013	156082465	-	10453	0	NA	175	371	370	481	364	331	815	831	779	1198	459	493	151	196	167	291	238	287
ENSG00000224805	LINC00853	1	47179250	47180339	+	1090	0	NA	11	10	17	27	11	11	12	12	11	24	27	18	40	13	14	34	9	11
ENSG00000162366	PDZK1IP1	1	47183582	47191044	-	7463	0	NA	27866	19625	20886	16347	20029	18817	27478	18454	17674	25681	17873	19441	37736	17883	18567	23311	16304	15043
ENSG00000237424	FOXD2-AS1	1	47432133	47434641	-	2509	0	NA	767	533	533	283	337	241	439	352	422	466	318	309	603	510	413	514	277	336
ENSG00000189030	VHLL	1	156298624	156299307	-	684	0	NA	2	1	0	2	12	2	2	0	2	0	2	6	13	8	6	2	0	0
ENSG00000143061	IGSF3	1	116574399	116667755	-	93357	0	NA	6946	5837	6207	4766	4879	5639	9428	10480	10894	4617	5502	5438	3174	4252	4546	3144	2579	2477
ENSG00000135821	GLUL	1	182378098	182392206	-	14109	0	NA	12170	11517	12177	8588	9216	8696	11776	11302	11615	11040	10983	10933	27151	27306	27232	24882	17453	19015
ENSG00000168275	COA6	1	234373456	234385080	+	11625	0	NA	1042	960	938	1038	1219	1043	995	898	878	870	986	1043	1491	1127	1105	1004	1050	1088
ENSG00000153207	AHCTF1	1	246839098	246931948	-	92851	0	NA	4523	4811	4897	5419	3788	4511	3004	3375	3501	3303	4548	4434	3061	4378	4702	3413	4201	4372
ENSG00000156869	FRRS1	1	99703970	99766635	-	62666	0	NA	2401	2713	2780	1529	1677	1688	3734	4477	4645	2266	2497	2241	2678	3367	3497	1978	2014	1772
ENSG00000159352	PSMD4	1	151254709	151267479	+	12771	0	NA	9659	9402	9463	8374	9562	9436	7942	8017	7978	7866	9237	9381	11849	10380	10644	9824	10881	10841
ENSG00000158710	TAGLN2	1	159918107	159925507	-	7401	0	NA	46665	52353	52134	46579	52037	50005	74459	79453	80673	68598	55892	56381	66496	59512	59107	50754	42608	40369
ENSG00000162734	PEA15	1	160205380	160215376	+	9997	0	NA	11976	10851	11133	12255	11052	11253	13888	15585	15199	13007	11635	11548	10227	8788	9195	9361	10186	10531
ENSG00000049239	H6PD	1	9234774	9271337	+	36564	0	NA	6050	5100	5496	6471	3866	3902	4874	4742	4565	7754	4583	4603	3805	3782	3762	5811	3263	2928
ENSG00000186564	FOXD2	1	47438044	47440691	+	2648	0	NA	169	247	223	130	179	133	140	130	93	41	156	144	109	172	150	133	175	173
ENSG00000244038	DDOST	1	20651767	20661544	-	9778	0	NA	18884	18627	19503	17404	15795	15535	21185	22095	21983	20823	16839	17086	24364	20856	21707	16669	15480	14534
ENSG00000171163	ZNF692	1	248850006	248859144	-	9139	0	NA	783	974	834	952	904	1044	713	581	615	654	1013	951	741	611	632	828	1039	966
ENSG00000157870	PRXL2B	1	2586491	2591469	+	4979	0	NA	5976	10591	10188	7109	14192	13383	4851	6341	6437	6564	5692	5774	3058	3336	3382	4526	3286	3069
ENSG00000179085	DPM3	1	155139891	155140595	-	705	0	NA	621	385	476	529	634	523	964	786	830	1224	960	960	912	664	537	868	616	534
ENSG00000116685	KIAA2013	1	11919591	11926428	-	6838	0	NA	4392	3834	4007	4155	4652	4100	4253	3837	3834	3595	3716	4077	5920	4566	4554	4242	3884	3943
ENSG00000083444	PLOD1	1	11934205	11975538	+	41334	0	NA	16957	15803	17326	12519	12829	11446	21232	23316	23127	18636	12556	12812	27232	23411	23993	17654	13263	13102
ENSG00000116691	MIIP	1	12019466	12032045	+	12580	0	NA	609	601	681	889	700	719	732	749	689	1094	801	677	849	866	823	794	848	740
ENSG00000162521	RBBP4	1	32651142	32686211	+	35070	0	NA	7210	6841	7346	8422	6509	6066	7020	7609	7698	7863	7514	7599	8433	9258	9434	7477	8023	7766
ENSG00000162522	KIAA1522	1	32741830	32774970	+	33141	0	NA	44359	45631	46822	33435	45563	41321	58280	60757	62311	38711	50287	50307	40462	49566	50112	54942	51723	53267
ENSG00000116497	S100PBP	1	32816767	32858875	+	42109	0	NA	979	1050	997	687	808	788	1070	1181	1259	1050	896	936	1128	1305	1329	903	934	1018
ENSG00000121900	TMEM54	1	32894594	32901438	-	6845	0	NA	2475	2308	2406	2220	2439	2360	3012	3133	3085	3008	2750	2922	3724	3454	3403	3313	3318	3135
ENSG00000143222	UFC1	1	161152776	161158856	+	6081	0	NA	4403	3396	3776	3640	4057	3639	3748	3489	3476	4186	4065	4021	5733	4339	4459	4585	4359	4208
ENSG00000143224	PPOX	1	161166056	161178013	+	11958	0	NA	352	371	312	114	313	318	301	261	275	247	385	387	362	380	334	296	341	318
ENSG00000158850	B4GALT3	1	161171310	161177968	-	6659	0	NA	4366	3857	4081	4137	4413	3976	4281	3941	3928	3684	4585	4492	5078	4309	4146	3780	4190	4035
ENSG00000158882	TOMM40L	1	161225939	161230746	+	4808	0	NA	90	210	189	568	412	361	169	164	110	291	182	266	77	144	135	257	346	267
ENSG00000188931	CFAP126	1	161364733	161367876	-	3144	0	NA	555	527	600	539	380	446	465	548	504	620	491	446	307	290	334	301	294	254
ENSG00000116688	MFN2	1	11980181	12015211	+	35031	0	NA	6640	6632	6718	7998	7369	7690	6237	7088	7353	6333	7602	7632	7198	8678	8397	7392	8371	8357
ENSG00000084073	ZMPSTE24	1	40258041	40294180	+	36140	0	NA	5066	5223	4918	4787	4595	4368	4648	4542	4325	3959	3979	4181	5776	6612	6059	4607	4472	4994
ENSG00000049089	COL9A2	1	40300489	40317813	-	17325	0	NA	3368	2170	2518	4173	1802	1481	3363	3239	3039	6136	2294	2611	3959	2680	2794	3733	1819	2104
ENSG00000260920	NA	1	40464319	40466767	+	2449	0	NA	61	94	70	100	147	126	42	35	31	88	93	102	54	81	88	99	79	91
ENSG00000158887	MPZ	1	161304735	161309968	-	5234	0	NA	10	27	23	106	38	40	33	38	19	132	18	24	12	20	26	104	3	12
ENSG00000117640	MTFR1L	1	25818640	25832942	+	14303	0	NA	840	796	794	820	821	811	618	566	502	750	854	813	999	862	936	1055	1118	1055
ENSG00000182749	PAQR7	1	25861484	25875708	-	14225	0	NA	550	690	668	732	1125	990	487	403	344	545	717	688	822	534	614	779	678	748
ENSG00000117632	STMN1	1	25884181	25906991	-	22811	0	NA	5000	5700	6273	3126	3803	4061	5667	7497	7449	5232	4866	4972	9889	10700	10761	6389	6804	6594
ENSG00000126106	TMEM53	1	44635238	44674481	-	39244	0	NA	349	391	397	467	440	478	664	777	723	1229	695	731	521	380	467	611	522	434
ENSG00000142945	KIF2C	1	44739818	44767767	+	27950	0	NA	3620	4759	5271	2020	1334	1393	2752	4230	4399	2299	1718	1946	5559	9489	9623	4778	4250	3833
ENSG00000142937	RPS8	1	44775251	44778779	+	3529	0	NA	65643	50931	51789	48471	62829	59523	67996	57957	58204	68919	62822	62649	86157	56027	55143	55356	54795	54970
ENSG00000173846	PLK3	1	44800377	44805990	+	5614	0	NA	729	746	626	1334	776	1080	1020	857	823	1774	1729	1690	205	260	294	797	1306	1484
ENSG00000126107	HECTD3	1	45002540	45011324	-	8785	0	NA	2633	2762	2735	1923	3076	2831	1719	1368	1520	1276	2356	2258	2263	2487	2474	2501	2854	2570
ENSG00000126088	UROD	1	45010950	45015575	+	4626	0	NA	1059	1165	1149	754	1200	1340	1246	1417	1298	1146	1376	1344	1865	1738	1724	1444	1643	1673
ENSG00000162408	NOL9	1	6521347	6554513	-	33167	0	NA	830	917	912	690	577	671	476	461	481	355	622	629	650	881	830	538	729	781
ENSG00000204859	ZBTB48	1	6579994	6589280	+	9287	0	NA	709	529	589	773	575	690	665	597	667	761	694	626	720	655	638	477	773	743
ENSG00000273058	NA	1	236536162	236536704	-	543	0	NA	0	6	14	42	15	31	6	10	12	59	14	10	25	31	16	23	19	27
ENSG00000119285	HEATR1	1	236549005	236604516	-	55512	0	NA	3981	4851	4952	3236	3388	3805	3449	3814	3710	3509	3669	3758	2870	3690	3954	2747	2744	2972
ENSG00000117758	STX12	1	27773219	27824443	+	51225	0	NA	3181	2716	3006	2260	2457	2379	2023	2036	2056	2295	2511	2543	2686	2490	2453	2439	2574	2705
ENSG00000117751	PPP1R8	1	27830782	27851676	+	20895	0	NA	2021	2111	2195	1997	2098	2067	1478	1683	1734	1389	1933	2008	2896	2632	2564	2305	2120	1994
ENSG00000130775	THEMIS2	1	27872543	27886685	+	14143	0	NA	352	249	303	86	383	372	311	309	252	442	352	344	729	504	476	666	543	486
ENSG00000117748	RPA2	1	27891524	27914746	-	23223	0	NA	564	892	819	727	770	659	553	546	494	692	627	768	626	705	595	764	593	672
ENSG00000159363	ATP13A2	1	16985958	17011928	-	25971	0	NA	2043	2439	2426	2172	3516	3350	2020	2063	1882	2128	2328	2343	2075	2219	2286	2102	2171	2144
ENSG00000117118	SDHB	1	17018722	17054032	-	35311	0	NA	2054	2032	2241	1913	2210	2310	2033	2180	2302	1949	2180	2013	2758	2457	2404	1944	2098	1888
ENSG00000142871	CCN1	1	85580761	85584589	+	3829	0	NA	6155	5007	4740	7160	3721	4144	3048	2770	2418	2181	4692	4326	10445	10943	10913	12483	11487	13346
ENSG00000154305	MIA3	1	222618097	222668007	+	49911	0	NA	5406	4995	4955	4675	3420	3564	3285	3321	3345	2992	3810	3899	4489	5548	5817	5091	4528	4800
ENSG00000272750	NA	1	222658867	222661512	-	2646	0	NA	25	26	22	20	27	36	42	32	59	36	41	25	64	41	42	31	37	22
ENSG00000186063	AIDA	1	222668013	222713210	-	45198	0	NA	2905	2706	2892	1410	1763	1807	2670	2348	2406	1613	1812	1957	2613	2604	2643	1760	1838	1696
ENSG00000162819	BROX	1	222712553	222735196	+	22644	0	NA	7335	5662	6306	3100	3431	3251	6536	6251	6523	3586	4587	4569	8446	8600	8433	6419	4876	4756
ENSG00000187554	TLR5	1	223109404	223143248	-	33845	0	NA	814	533	704	546	415	250	665	613	689	551	651	584	812	667	623	1721	412	462
ENSG00000164010	ERMAP	1	42817122	42844991	+	27870	0	NA	1537	1454	1651	785	1066	1097	1170	1394	1537	1214	1303	1235	2218	2212	2142	1940	1796	1469
ENSG00000164011	ZNF691	1	42846573	42852477	+	5905	0	NA	527	633	655	579	573	582	272	343	311	471	467	442	460	468	461	574	487	550
ENSG00000260941	LINC00622	1	119597702	119599271	-	1570	0	NA	18	23	33	18	39	24	33	24	27	21	24	20	12	11	11	16	19	20
ENSG00000143067	ZNF697	1	119619377	119648266	-	28890	0	NA	243	284	240	328	255	322	627	541	445	583	240	298	113	177	142	239	346	345
ENSG00000092621	PHGDH	1	119648411	119744218	+	95808	0	NA	2923	4078	3564	2108	1759	2122	3329	4118	3854	3971	1839	1596	4175	5048	5119	3926	2686	2812
ENSG00000137970	RPL7P9	1	96678874	96679620	-	747	0	NA	165	172	174	107	145	156	198	180	177	192	134	111	260	147	143	135	135	121
ENSG00000130764	LRRC47	1	3778559	3796498	-	17940	0	NA	3100	3064	3257	3298	3219	3153	2299	2307	2329	2770	2803	3017	3948	3320	3446	2943	3293	3298
ENSG00000272153	NA	1	3785008	3785538	+	531	0	NA	17	3	5	8	7	9	10	11	9	4	18	15	16	7	2	16	18	10
ENSG00000198837	DENND4B	1	153929501	153946718	-	17218	0	NA	3403	4227	4159	4017	3856	4093	3088	3110	3083	2536	2730	2729	1621	2092	2139	2255	2236	2318
ENSG00000160741	CRTC2	1	153947669	153958615	-	10947	0	NA	4634	4159	4196	4781	3906	3926	4135	4571	4706	3983	3994	3859	6654	6200	6111	5758	5275	5543
ENSG00000282386	NA	1	153964361	153965070	+	710	0	NA	54	29	40	59	41	44	39	34	27	56	38	36	16	22	20	49	43	27
ENSG00000143578	CREB3L4	1	153967534	153974361	+	6828	0	NA	355	406	459	450	392	410	535	451	409	691	483	485	601	648	590	980	555	462
ENSG00000143543	JTB	1	153974269	153977674	-	3406	0	NA	898	835	826	903	863	783	676	739	707	783	755	684	1130	983	965	719	949	966
ENSG00000143545	RAB13	1	153981617	153986358	-	4742	0	NA	1852	1502	1540	1612	2027	1769	1851	1671	1915	2280	1912	1983	2486	1877	1791	2030	1699	1865
ENSG00000177954	RPS27	1	153990762	153992155	+	1394	0	NA	33391	28001	28397	32039	42560	41823	33914	29388	30367	43279	44656	42416	43118	28522	30102	42621	40949	39192
ENSG00000162642	C1orf52	1	85249953	85259672	-	9720	0	NA	1248	1135	1064	1362	1200	1381	1621	1412	1493	920	1604	1432	2010	1643	1674	1137	1478	1445
ENSG00000116198	CEP104	1	3812086	3857396	-	45311	0	NA	2480	2451	2567	2702	2029	2050	1710	1713	1820	1846	2346	2609	2128	3128	3165	2869	2844	3123
ENSG00000162836	ACP6	1	147629652	147670524	-	40873	0	NA	1063	1655	1654	1400	1579	1606	1261	980	936	1116	1030	968	1506	1278	1300	1403	1405	1231
ENSG00000125945	ZNF436	1	23359448	23369836	-	10389	0	NA	1200	1122	1211	855	850	821	1449	1851	1784	740	702	829	1124	1281	1359	930	812	755
ENSG00000162885	B3GALNT2	1	235447190	235504452	-	57263	0	NA	843	1043	1007	693	864	900	784	829	756	746	716	831	840	1134	1161	704	1010	1062
ENSG00000173110	HSPA6	1	161524540	161526894	+	2355	0	NA	100	47	53	50	145	121	3260	1390	575	4044	113	183	989	215	195	25	198	177
ENSG00000225855	RUSC1-AS1	1	155316863	155324176	-	7314	0	NA	188	171	82	203	140	162	526	741	696	550	278	244	162	83	82	176	141	95
ENSG00000160752	FDPS	1	155308748	155320666	+	11919	0	NA	3615	4448	4443	4359	5458	5431	7807	9732	9127	8932	10124	9906	3932	4509	4772	4903	4939	4332
ENSG00000121957	GPSM2	1	108875350	108934545	+	59196	0	NA	1157	1506	1437	677	576	508	637	644	678	888	644	764	1066	2035	2037	1790	1496	1503
ENSG00000188396	DYNLT4	1	44805893	44807351	-	1459	0	NA	82	118	92	90	62	117	58	51	57	23	41	70	10	34	26	29	49	48
ENSG00000116747	RO60	1	193059454	193091777	+	32324	0	NA	3517	3142	3168	2002	1702	1920	2701	3074	3148	1525	2828	2689	2201	2984	2842	2865	3251	3836
ENSG00000117395	EBNA1BP2	1	43164175	43270936	-	106762	0	NA	3202	4299	3824	4407	5231	5581	3887	3865	3481	4394	4338	4465	3576	3619	3835	3327	3879	3911
ENSG00000065600	PACC1	1	212363928	212414901	-	50974	0	NA	525	607	593	985	866	828	684	709	496	637	604	689	604	627	630	571	754	803
ENSG00000009780	FAM76A	1	27725961	27763116	+	37156	0	NA	420	428	401	337	247	292	415	473	489	709	399	418	354	478	430	473	374	405
ENSG00000023572	GLRX2	1	193090866	193106114	-	15249	0	NA	688	771	780	940	991	939	556	634	685	426	741	769	871	883	779	682	1059	1099
ENSG00000077254	USP33	1	77695987	77759852	-	63866	0	NA	3730	3620	4018	2262	2520	2570	2514	2498	2526	1861	3164	3235	2448	3890	3790	3676	3951	3858
ENSG00000134644	PUM1	1	30931506	31065991	-	134486	0	NA	11266	12589	12939	13966	11402	11737	13916	16049	16825	13899	12608	12616	12726	15473	15907	14913	13965	15009
ENSG00000215788	TNFRSF25	1	6460786	6466175	-	5390	0	NA	415	313	265	322	285	178	446	441	555	394	390	284	181	183	159	149	152	113
ENSG00000117625	RCOR3	1	211258377	211316385	+	58009	0	NA	2324	2302	2309	1639	1610	1458	2588	2428	2398	2501	1697	1836	2843	2885	3007	1976	1767	1866
ENSG00000121766	ZCCHC17	1	31296982	31364953	+	67972	0	NA	1337	1291	1398	1286	1229	1152	867	947	908	1125	1427	1531	1250	1372	1447	1484	1425	1409
ENSG00000143157	POGK	1	166839447	166856359	+	16913	0	NA	8203	8193	8073	9811	7987	7730	6863	6453	6298	8565	8289	8131	5284	5830	5745	6118	6220	7093
ENSG00000160781	PAQR6	1	156243320	156248117	-	4798	0	NA	152	97	109	89	153	135	142	144	117	186	220	183	179	144	80	139	298	248
ENSG00000116396	KCNC4	1	110210314	110283100	+	72787	0	NA	1826	2673	2379	3020	2801	2602	1705	1462	1342	2279	2224	2374	840	821	838	1369	995	1114
ENSG00000163875	MEAF6	1	37489993	37514766	-	24774	0	NA	4094	3724	4166	3916	3800	3546	3184	3318	3256	3295	3331	3190	4162	3875	3591	3385	3413	3340
ENSG00000131238	PPT1	1	40072710	40097260	-	24551	0	NA	2842	2958	3115	2038	2409	2463	3571	3612	3296	2674	2601	2546	4137	4224	4120	2685	2984	2866
ENSG00000116977	LGALS8	1	236518000	236552981	+	34982	0	NA	2831	2920	3383	3151	2625	2554	2327	2522	2658	2452	2331	2337	1679	2114	2157	2078	2434	2425
ENSG00000242485	MRPL20	1	1401909	1407293	-	5385	0	NA	852	1020	1063	1568	1551	1576	1093	932	1000	1600	1354	1286	865	793	859	1337	1133	1104
ENSG00000272455	MRPL20-DT	1	1409096	1410618	+	1523	0	NA	54	31	29	38	31	38	31	32	40	26	36	28	66	67	67	31	33	27
ENSG00000179403	VWA1	1	1434861	1442882	+	8022	0	NA	1672	2964	2806	3686	4019	3897	3220	4300	4310	7415	3138	3533	3634	3703	3649	5302	4167	4055
ENSG00000135776	ABCB10	1	229516582	229558707	-	42126	0	NA	1319	1725	1752	1646	1811	1610	1101	1286	1123	1332	1229	1079	819	999	1026	957	992	946
ENSG00000135763	URB2	1	229626247	229660200	+	33954	0	NA	927	989	971	2167	1012	1279	433	333	408	461	1705	1833	423	722	781	747	1261	1365
ENSG00000178828	RNF186	1	19814029	19815283	-	1255	0	NA	56	24	47	10	34	40	17	10	12	6	16	17	16	50	50	86	58	84
ENSG00000169914	OTUD3	1	19882395	19912945	+	30551	0	NA	1295	1107	1070	871	628	763	836	944	1010	583	828	704	1146	1636	1532	1102	1182	1364
ENSG00000079277	MKNK1	1	46557407	46616843	-	59437	0	NA	1069	1193	1067	983	1289	1438	978	1070	979	806	1405	1284	1343	1459	1353	1635	1660	1629
ENSG00000117407	ARTN	1	43933320	43937240	+	3921	0	NA	7	13	18	31	22	19	26	87	37	388	47	37	19	19	19	17	6	16
ENSG00000237950	LINC02918	1	43937918	43940781	-	2864	0	NA	36	36	36	100	33	47	24	22	23	33	31	30	6	10	8	26	17	18
ENSG00000117408	IPO13	1	43946950	43968022	+	21073	0	NA	1729	2073	1854	2822	2535	2620	923	873	843	1243	1757	1741	1544	1920	1867	1774	2318	2409
ENSG00000117410	ATP6V0B	1	43974487	43978295	+	3809	0	NA	4587	4580	4652	5743	6477	6280	5047	5038	4820	5542	5699	5261	6035	5475	5243	4162	5524	5643
ENSG00000159214	CCDC24	1	43991359	43996528	+	5170	0	NA	315	375	305	314	373	438	515	466	480	686	542	521	496	387	397	450	337	307
ENSG00000273487	NA	1	92189237	92190707	+	1471	0	NA	20	9	17	2	2	4	4	5	13	3	7	7	32	29	31	32	17	14
ENSG00000228594	FNDC10	1	1598012	1600135	-	2124	0	NA	143	292	237	315	638	409	140	211	197	218	152	130	240	241	209	201	131	124
ENSG00000272106	NA	1	1613758	1615795	-	2038	0	NA	201	146	157	339	187	177	170	130	100	471	120	131	111	66	72	68	83	59
ENSG00000189339	SLC35E2B	1	1659529	1692795	-	33267	0	NA	2694	3262	3320	3010	3317	3119	2000	1735	1816	1900	2602	2737	2094	2959	3085	3275	3149	3171
ENSG00000269737	NA	1	1671990	1674397	+	2408	0	NA	22	39	12	63	19	20	49	27	10	8	25	18	4	23	13	26	15	29
ENSG00000008130	NADK	1	1751232	1780457	-	29226	0	NA	2417	2833	2709	3631	4254	4209	2845	2403	2358	4156	3997	3778	1878	2190	1977	2398	3536	3473
ENSG00000178821	TMEM52	1	1917590	1919279	-	1690	0	NA	14	32	30	17	30	18	38	17	25	45	31	28	41	15	36	19	14	28
ENSG00000117505	DR1	1	93345907	93369493	+	23587	0	NA	6008	5176	5341	3732	3773	3675	6642	7539	7798	4588	4642	4823	7625	7548	7770	5241	5251	5294
ENSG00000162889	MAPKAPK2	1	206684905	206734281	+	49377	0	NA	9443	8929	9250	13778	11731	11147	9351	10036	10376	10080	11512	11737	10522	10289	10745	10951	13488	14409
ENSG00000162896	PIGR	1	206928522	206946466	-	17945	0	NA	7685	9734	9989	2967	5348	5394	7879	9820	11057	3527	4734	5040	9538	11613	11602	4028	5801	4929
ENSG00000182795	C1orf116	1	207018522	207032756	-	14235	0	NA	8705	10684	10347	10331	13013	12569	8322	8959	9416	8795	14268	14145	7108	8966	9283	12779	13323	13586
ENSG00000198890	PRMT6	1	107056674	107067636	+	10963	0	NA	539	600	609	1685	1168	1181	325	285	240	601	932	1059	280	312	293	676	1075	1161
ENSG00000142669	SH3BGRL3	1	26280086	26281522	+	1437	0	NA	4570	4832	4669	7255	7253	6936	5421	5129	5172	7234	5752	5650	5201	4357	4506	4746	4173	3809
ENSG00000142910	TINAGL1	1	31576485	31587686	+	11202	0	NA	30974	32553	32882	40181	46509	46699	39566	38047	37987	56565	40881	39919	35535	28277	28333	33353	20275	20125
ENSG00000162517	PEF1	1	31629866	31644896	-	15031	0	NA	3740	3458	3596	4313	3970	3756	3740	4158	3985	4293	3817	3840	4379	4046	3935	3245	3752	3783
ENSG00000224680	PLA2G12AP1	1	52368677	52369244	+	568	0	NA	2	8	6	3	7	5	17	12	3	0	7	5	7	8	6	6	6	11
ENSG00000085840	ORC1	1	52372829	52404423	-	31595	0	NA	389	683	721	168	351	398	698	1172	1095	576	355	388	712	964	1031	591	490	394
ENSG00000143751	SDE2	1	225982702	225999343	-	16642	0	NA	2534	2061	1981	1642	1295	1574	2699	3073	3003	1482	2108	2016	3378	2954	3044	2095	1978	2141
ENSG00000163041	H3-3A	1	226061851	226072019	+	10169	0	NA	1913	1538	1801	1326	1317	1378	2280	2175	2159	1843	1545	1503	2650	2086	1943	1194	1314	1240
ENSG00000182827	ACBD3	1	226144679	226186741	-	42063	0	NA	6959	5901	6002	4494	4436	4714	9024	10143	9932	7705	5891	5921	9824	8868	8772	6291	6386	6588
ENSG00000143753	DEGS1	1	224175756	224193441	+	17686	0	NA	4524	4121	4386	4388	4953	5032	4789	5373	5351	3114	3144	3172	3033	2704	2682	1907	2903	3195
ENSG00000143771	CNIH4	1	224356858	224379459	+	22602	0	NA	3187	3855	3936	3644	4107	3840	2858	2957	2942	2972	3336	3181	2986	2850	2805	2210	2522	2577
ENSG00000090621	PABPC4	1	39560709	39576790	-	16082	0	NA	13175	13066	13506	8378	13205	13375	14169	12318	12567	12277	12067	12755	17521	16709	17182	13072	13516	14825
ENSG00000143369	ECM1	1	150508062	150513789	+	5728	0	NA	121	69	112	169	250	259	143	176	143	205	194	161	199	130	193	226	177	136
ENSG00000143420	ENSA	1	150600851	150629612	-	28762	0	NA	9292	10036	10515	12407	12256	12805	10865	12507	12097	12665	12494	12196	10266	10357	10218	11048	12862	12981
ENSG00000143457	GOLPH3L	1	150646230	150697154	-	50925	0	NA	10404	9077	10091	8690	6394	6023	13057	13922	14329	8618	7011	6915	13273	12289	12141	9244	6884	6638
ENSG00000143384	MCL1	1	150560895	150579738	-	18844	0	NA	28682	23424	23658	25535	21034	24520	30593	31655	31677	19048	30635	29252	27716	31963	30966	24861	34081	36308
ENSG00000143793	C1orf35	1	228100726	228105411	-	4686	0	NA	1238	1249	1329	1454	1817	1964	1286	1332	1227	1689	1601	1763	1315	1213	1218	1282	1509	1558
ENSG00000162910	MRPL55	1	228106679	228109312	-	2634	0	NA	851	906	768	1197	1208	1042	916	888	802	1168	1245	1290	668	726	646	1053	981	919
ENSG00000181873	IBA57	1	228165804	228182257	+	16454	0	NA	1748	1535	1574	1305	1394	1452	1540	1592	1527	1070	1199	1268	869	1263	1268	1025	1501	1460
ENSG00000154370	TRIM11	1	228393673	228406835	-	13163	0	NA	2746	2638	2623	3940	3192	3190	3303	3098	3020	4691	3133	3061	2426	2533	2395	2513	3197	3352
ENSG00000171960	PPIH	1	42658335	42676758	+	18424	0	NA	992	1086	1065	929	978	898	1052	1244	1185	1355	1121	1080	1388	1274	1297	1194	1123	1125
ENSG00000065978	YBX1	1	42682418	42703805	+	21388	0	NA	85614	77326	79239	74342	93675	88308	96933	92138	90431	97037	86820	89777	113401	94954	93246	84999	79816	80207
ENSG00000117385	P3H1	1	42746335	42767084	-	20750	0	NA	1204	1158	1284	1026	1276	1214	1397	1481	1385	1654	1209	1192	1739	1623	1686	1407	1674	1520
ENSG00000001461	NIPAL3	1	24415802	24472976	+	57175	0	NA	4806	5404	5560	3541	3882	3698	4266	3945	4081	3989	4181	4133	3901	4774	4828	4032	3403	3582
ENSG00000117602	RCAN3	1	24502351	24541040	+	38690	0	NA	3049	2821	2912	1623	2339	2084	2931	2954	2818	2320	2233	2295	2216	2457	2517	2309	2013	2105
ENSG00000184454	NCMAP	1	24556087	24609328	+	53242	0	NA	22684	22531	25472	23108	17245	14600	15478	18172	18994	18931	12605	12241	12029	10641	10414	11659	10183	10343
ENSG00000177606	JUN	1	58776845	58784048	-	7204	0	NA	8483	6323	6124	26503	17694	18341	22373	17745	15409	82999	31796	33081	8879	6667	6367	13568	25706	32544
ENSG00000116539	ASH1L	1	155335268	155563162	-	227895	0	NA	14178	14472	15095	15273	9375	10158	14198	15650	17255	11029	9465	9647	10559	15214	16714	13525	10870	12511
ENSG00000084652	TXLNA	1	32179675	32198285	+	18611	0	NA	4434	4971	5218	4489	4360	4258	2620	2709	2387	3225	4215	4086	2337	2865	2982	3744	5266	5754
ENSG00000160051	IQCC	1	32205671	32208682	+	3012	0	NA	80	149	143	153	123	151	75	62	100	80	115	131	97	98	76	121	122	142
ENSG00000183615	FAM167B	1	32247222	32248856	+	1635	0	NA	9	3	10	22	28	21	20	15	11	25	18	22	40	10	14	23	20	6
ENSG00000116478	HDAC1	1	32292083	32333635	+	41553	0	NA	9538	11024	10604	13502	12689	11934	12667	14653	14087	15354	11810	12081	14763	14209	14380	12124	12039	12143
ENSG00000175130	MARCKSL1	1	32333839	32336233	-	2395	0	NA	16134	15276	14536	13920	18925	18345	18444	16214	16240	14312	17220	18196	18739	13636	13648	14600	17328	17683
ENSG00000273373	SLC16A4-AS1	1	110370154	110373003	+	2850	0	NA	69	62	46	27	16	12	84	60	56	48	15	19	90	52	34	18	30	12
ENSG00000134248	LAMTOR5	1	110401249	110407942	-	6694	0	NA	2039	1631	1815	1800	1860	1931	2312	1981	2208	2161	2160	2034	2885	1926	1824	1690	1857	1629
ENSG00000198492	YTHDF2	1	28736621	28769775	+	33155	0	NA	5244	5145	5277	7133	6111	6312	4803	4613	4730	4266	6832	7291	6339	5448	5526	6026	6698	6892
ENSG00000116353	MECR	1	29192657	29230942	-	38286	0	NA	734	704	778	907	949	1011	676	716	708	1276	840	846	631	645	598	901	621	610
ENSG00000162817	C1orf115	1	220690363	220699153	+	8791	0	NA	685	669	765	321	547	492	672	598	645	610	717	646	617	676	675	547	656	612
ENSG00000117593	DARS2	1	173824653	173858808	+	34156	0	NA	1286	2048	2056	1750	1639	1699	1574	1876	1699	3190	1560	1593	1136	1683	1727	2235	1629	1503
ENSG00000270084	GAS5-AS1	1	173862473	173863941	+	1469	0	NA	28	37	46	35	26	13	23	42	33	40	32	37	50	48	50	42	37	31
ENSG00000135870	RC3H1	1	173931084	174022357	-	91274	0	NA	4248	3107	3208	2215	1743	1830	4427	4395	5105	1644	2384	2227	5070	5971	6151	3418	2467	2340
ENSG00000158769	F11R	1	160995211	161021343	-	26133	0	NA	10882	10412	10753	9181	9558	9234	13577	13538	13149	11656	11349	10586	10716	10049	10105	7834	10213	10151
ENSG00000215845	TSTD1	1	161037631	161038977	-	1347	0	NA	1144	933	944	540	1022	1104	1260	1174	1116	737	1308	1263	1438	1040	975	770	1004	899
ENSG00000158773	USF1	1	161039251	161045977	-	6727	0	NA	2741	2272	2501	3063	2046	1864	2249	2309	2474	1880	2089	2049	3121	2767	2689	2241	2574	2436
ENSG00000143217	NECTIN4	1	161070998	161089558	-	18561	0	NA	3242	3246	3369	2284	3198	2928	7352	7737	7611	5288	2795	2891	6407	5738	5911	4832	2456	2406
ENSG00000162755	KLHDC9	1	161098361	161100346	+	1986	0	NA	61	42	38	27	24	21	81	109	95	97	53	67	146	99	62	103	72	34
ENSG00000143256	PFDN2	1	161100556	161118055	-	17500	0	NA	2751	2638	2698	3188	3337	3672	3104	3109	2788	3570	3492	3586	3435	2701	2734	2672	3221	3356
ENSG00000158793	NIT1	1	161118086	161125445	+	7360	0	NA	1293	1507	1333	969	1305	1390	914	920	843	1271	1395	1286	1150	937	922	1430	1364	1224
ENSG00000158796	DEDD	1	161120974	161132688	-	11715	0	NA	1748	1633	1759	1971	1957	1922	1817	1806	1844	1780	1992	1911	1857	1820	1646	1781	1798	1847
ENSG00000196188	CTSE	1	206008535	206023909	-	15375	0	NA	16843	16724	17779	24835	22029	21880	21125	19265	18790	30886	21902	21620	22957	18493	18592	21723	19054	17985
ENSG00000174574	AKIRIN1	1	38991276	39006059	+	14784	0	NA	4800	4364	4272	9330	6420	6683	4181	4271	4360	3597	6937	7035	5237	6204	6105	6301	10342	11335
ENSG00000168653	NDUFS5	1	39026318	39034636	+	8319	0	NA	2718	2412	2378	2689	2893	2836	3085	3058	2958	3370	3535	3399	3596	2650	2818	2413	2401	2304
ENSG00000121931	LRIF1	1	110947190	110963965	-	16776	0	NA	1608	1176	1055	852	534	490	1375	1335	1416	913	930	913	2920	1976	2087	1480	929	966
ENSG00000162777	DENND2D	1	111185969	111204535	-	18567	0	NA	622	756	685	1458	814	650	463	478	505	790	699	771	482	619	566	891	967	1082
ENSG00000156171	DRAM2	1	111117163	111140203	-	23041	0	NA	1793	1724	1966	1541	1311	1174	1901	1894	1902	2069	1577	1613	2102	1738	1778	1855	1442	1328
ENSG00000143252	SDHC	1	161314381	161363206	+	48826	0	NA	2480	2564	2531	3427	2691	2522	2597	2796	2805	3813	2789	2698	2739	2608	2785	2616	2521	2487
ENSG00000288670	NA	1	161368022	161371964	+	3943	0	NA	452	420	444	513	408	352	372	329	373	526	387	352	309	229	204	225	206	179
ENSG00000143437	ARNT	1	150809713	150876708	-	66996	0	NA	4214	3992	4162	2701	2684	2872	4025	4506	4287	2854	3279	3374	2702	3788	3784	3131	4239	4168
ENSG00000143799	PARP1	1	226360210	226408154	-	47945	0	NA	5380	6227	6698	3609	5020	4910	7441	9277	9480	7255	5778	5444	5548	7194	7426	5080	5166	5368
ENSG00000158864	NDUFS2	1	161197104	161214723	+	17620	0	NA	4376	4457	4596	3539	4478	4501	3956	3985	3877	4495	5234	5177	4243	4516	4619	4565	5089	4707
ENSG00000117450	PRDX1	1	45510914	45542732	-	31819	0	NA	20890	20194	19714	21546	22573	21993	20012	21086	20503	19057	20846	20117	26646	21298	21562	15731	20411	20221
ENSG00000132780	NASP	1	45583846	45618904	+	35059	0	NA	6364	7859	7065	6670	6775	6675	5799	7139	6980	5940	6910	7132	8536	9998	9681	8280	10304	10795
ENSG00000159588	CCDC17	1	45620044	45624057	-	4014	0	NA	131	132	114	113	141	186	124	152	203	83	191	136	330	258	270	246	253	131
ENSG00000159592	GPBP1L1	1	45627304	45688113	-	60810	0	NA	12065	11319	11794	10074	9683	9116	11693	11252	11603	10020	11215	11439	12692	13974	13983	13169	11864	11330
ENSG00000234329	RPL7AP16	1	45651039	45651826	-	788	0	NA	12	18	24	85	34	29	31	29	23	29	21	20	31	52	42	27	37	34
ENSG00000159596	TMEM69	1	45688181	45694436	+	6256	0	NA	1438	1618	1642	1746	2046	2129	1486	1437	1392	1558	1789	1613	1877	1320	1387	1939	1697	1776
ENSG00000230896	NA	1	45694684	45697075	-	2392	0	NA	71	60	37	63	47	54	48	57	42	74	48	61	67	66	53	65	84	70
ENSG00000143774	GUK1	1	228139962	228148984	+	9023	0	NA	11785	10135	9934	12797	13375	13191	13394	12790	12345	15255	12599	11802	12319	9230	9295	8966	9357	9146
ENSG00000142864	SERBP1	1	67407810	67430415	-	22606	0	NA	32531	34806	33782	24104	35725	36472	29285	28080	27375	23652	28682	28668	26260	26189	26054	25008	27281	29226
ENSG00000198160	MIER1	1	66924895	66988619	+	63725	0	NA	5298	4491	4552	2683	3158	3368	5655	5692	6104	2694	3454	3688	5232	6035	5768	3490	4081	4151
ENSG00000188295	ZNF669	1	247099962	247104372	-	4411	0	NA	254	245	202	226	211	209	132	119	118	110	263	290	309	341	324	387	311	298
ENSG00000116750	UCHL5	1	193012250	193060080	-	47831	0	NA	2229	2498	2462	2149	2044	2089	2151	2323	2356	2080	1901	2054	1841	2261	2343	1796	1806	1993
ENSG00000235169	SMIM1	1	3772749	3775982	+	3234	0	NA	22	34	34	21	45	28	56	29	28	20	40	42	55	48	37	48	57	23
ENSG00000116514	RNF19B	1	32936445	32964809	-	28365	0	NA	7200	4688	5346	5161	3848	3672	8944	9378	9008	7916	4789	4657	5480	4688	4659	3923	4027	4170
ENSG00000162419	GMEB1	1	28668778	28719353	+	50576	0	NA	1454	1142	1291	1221	917	1152	1256	1388	1428	1153	1092	1090	1411	1621	1587	1212	1453	1373
ENSG00000154222	CC2D1B	1	52345723	52366205	-	20483	0	NA	2770	2752	2571	3993	2894	2915	2093	2155	2104	3188	2382	2187	1512	1753	1761	1956	2630	2552
ENSG00000197147	LRRC8B	1	89524829	89597861	+	73033	0	NA	2928	3268	3484	3146	2648	2859	2922	3166	3199	2696	2754	2827	1339	1698	1697	1831	2248	2638
ENSG00000131236	CAP1	1	40040233	40072649	+	32417	0	NA	21686	23062	23292	24313	25586	27011	23311	25744	25181	24011	24728	23691	23813	23373	23971	18796	21598	20951
ENSG00000081870	HSPB11	1	53916574	53945699	-	29126	0	NA	644	712	817	548	824	761	834	1013	944	729	935	873	1242	953	1091	752	925	859
ENSG00000143183	TMCO1	1	165724293	165827755	-	103463	0	NA	4591	4377	4267	5463	4567	4329	4532	4772	4765	5071	5121	5002	5526	5286	5080	4732	5498	5074
ENSG00000248333	CDK11B	1	1635225	1659012	-	23788	0	NA	1690	1579	1553	1654	1636	1714	1135	1367	1270	1406	1538	1661	1740	1878	1944	1612	2069	2070
ENSG00000117448	AKR1A1	1	45550543	45570049	+	19507	0	NA	3160	3211	3475	2396	2918	2991	3192	3287	3347	4190	3502	3452	3775	3516	3360	3007	3008	2620
ENSG00000143387	CTSK	1	150794880	150809577	-	14698	0	NA	887	667	627	623	628	586	1038	1131	1198	697	916	806	1271	1242	1308	772	1065	915
ENSG00000278997	NA	1	33141871	33143230	-	1360	0	NA	43	51	22	37	70	54	38	46	48	36	77	65	37	53	46	50	102	110
ENSG00000116525	TRIM62	1	33145399	33182059	-	36661	0	NA	532	773	647	549	660	711	426	493	553	422	646	630	451	464	482	607	1105	1100
ENSG00000163131	CTSS	1	150730079	150765957	-	35879	0	NA	10100	8898	9761	15672	7523	6117	7255	6939	7402	9975	4554	5018	7850	5962	5907	6577	3638	3583
ENSG00000213516	RBMXL1	1	88979456	88992960	-	13505	0	NA	4784	5048	5119	4300	3822	3508	5046	6337	6350	4399	5987	5857	4233	4975	5087	5286	5356	5594
ENSG00000117226	GBP3	1	89006679	89022894	-	16216	0	NA	28113	19294	21881	20228	10723	9697	8932	9169	9425	5262	5500	5804	5412	4779	4998	4319	3634	3239
ENSG00000117228	GBP1	1	89051882	89065360	-	13479	0	NA	3979	1663	2078	2511	507	461	1577	1901	2148	556	615	654	376	381	474	499	485	391
ENSG00000162645	GBP2	1	89106132	89150456	-	44325	0	NA	36883	19073	24240	13600	10152	7573	24187	21413	23610	11216	17219	17966	23003	20968	21604	20130	13875	12618
ENSG00000162654	GBP4	1	89181144	89198942	-	17799	0	NA	2218	1382	1585	1786	420	522	867	1085	1254	217	385	415	288	378	457	371	517	385
ENSG00000126705	AHDC1	1	27534035	27604431	-	70397	0	NA	3433	3511	3254	3861	4637	4868	7432	7225	7908	5876	5877	5855	4241	4518	4766	5634	4801	5376
ENSG00000126709	IFI6	1	27666064	27672212	-	6149	0	NA	3814	3275	3393	3224	4047	3883	3749	3334	3478	3204	3498	3698	4771	3808	3913	2277	3828	3786
ENSG00000174151	CYB561D1	1	109494052	109502932	+	8881	0	NA	1420	1637	1672	1156	1384	1296	929	791	873	745	1065	980	741	769	844	804	999	1078
ENSG00000181754	AMIGO1	1	109504178	109509738	-	5561	0	NA	102	163	136	178	252	179	55	69	35	48	77	106	41	39	50	98	109	129
ENSG00000065135	GNAI3	1	109548615	109600195	+	51581	0	NA	6064	6419	6605	5151	4993	5430	6716	7512	7428	5395	5148	5151	4453	4979	4816	3882	5307	5265
ENSG00000073756	PTGS2	1	186671791	186680922	-	9132	0	NA	27368	20868	24197	78398	14270	13571	24541	30497	31234	19381	4126	4842	1395	2108	2031	3273	2625	2650
ENSG00000153904	DDAH1	1	85318481	85578363	-	259883	0	NA	11841	10764	11682	5967	10417	9530	11124	11298	11616	6259	10236	10569	15347	17631	16793	11955	13534	14818
ENSG00000155380	SLC16A1	1	112911847	112957593	-	45747	0	NA	4783	6360	6391	8196	8010	7817	4677	5221	5314	3792	4713	4714	2970	2710	2698	2422	2620	3039
ENSG00000188976	NOC2L	1	944203	959309	-	15107	0	NA	4894	5152	4915	4585	6194	6751	5662	6028	5812	5389	5517	5536	5236	5580	5494	4130	4993	5197
ENSG00000187583	PLEKHN1	1	966482	975865	+	9384	0	NA	190	222	191	218	389	568	287	205	192	265	234	202	177	153	207	219	168	123
ENSG00000272512	NA	1	995966	998051	-	2086	0	NA	214	179	167	108	304	251	251	327	287	73	294	276	283	252	258	163	467	517
ENSG00000188290	HES4	1	998962	1000172	-	1211	0	NA	1848	1432	1529	1139	2274	2672	2072	2062	1958	2195	1701	1896	1622	1247	1434	1583	2711	3178
ENSG00000187608	ISG15	1	1001138	1014540	+	13403	0	NA	4189	4172	3937	3315	4364	5993	3612	3293	3428	2337	3445	3131	4025	3317	3529	2701	6349	5755
ENSG00000188157	AGRN	1	1020120	1056118	+	35999	0	NA	137594	129186	135099	122383	118595	122127	151013	129399	129202	138810	110684	115049	117967	126676	131131	123916	104013	108529
ENSG00000116221	MRPL37	1	54184041	54225464	+	41424	0	NA	8629	8636	8806	6643	8320	7869	9218	9457	9536	8720	9037	8653	11258	9204	9917	8332	8480	8083
ENSG00000198711	SSBP3-AS1	1	54236440	54239063	+	2624	0	NA	15	19	11	21	11	14	35	52	37	29	19	13	25	19	18	20	26	38
ENSG00000157216	SSBP3	1	54225433	54413479	-	188047	0	NA	2017	1509	1510	1347	1564	1340	2519	2349	2626	3755	2012	2013	3118	3009	3088	2816	2511	2557
ENSG00000135775	COG2	1	230642481	230693982	+	51502	0	NA	873	1203	1101	1607	1425	1508	524	417	349	904	1029	1110	495	616	612	1101	1237	1349
ENSG00000119280	C1orf198	1	230837119	230869589	-	32471	0	NA	5548	5155	5159	4128	4945	4855	5737	5956	5866	5100	6376	6336	7577	8305	8418	6019	7708	7648
ENSG00000137965	IFI44	1	78649796	78664078	+	14283	0	NA	706	722	787	1127	847	949	790	1070	927	1498	1047	1020	1567	1364	1403	1771	2975	2606
ENSG00000160714	UBE2Q1	1	154548577	154559028	-	10452	0	NA	5396	5045	5309	5886	5766	5302	4638	4670	4541	4522	5796	5475	6673	5807	5930	5514	5507	5543
ENSG00000160710	ADAR	1	154581695	154628013	-	46319	0	NA	35526	31758	33093	32727	21807	21970	22492	23702	24035	16392	19060	19144	16392	20062	20429	18476	16145	16302
ENSG00000159658	EFCAB14	1	46674659	46719146	-	44488	0	NA	15528	15216	15654	11640	12820	12798	13203	13603	13236	11161	12959	13135	12840	15486	15645	12335	12309	13364
ENSG00000081721	DUSP12	1	161749758	161757238	+	7481	0	NA	592	619	653	668	808	776	430	448	488	693	599	497	702	598	669	631	636	541
ENSG00000229808	NA	1	161890833	161892196	+	1364	0	NA	37	12	20	10	15	12	17	35	23	11	12	13	11	12	2	10	13	20
ENSG00000236809	SNX25P1	1	211417025	211417934	+	910	0	NA	10	15	6	7	16	37	8	19	11	9	19	3	10	10	2	11	15	18
ENSG00000170385	SLC30A1	1	211571568	211579161	-	7594	0	NA	4353	3277	3427	3032	2059	2408	10675	8473	6061	3347	2574	3001	5159	6014	5972	2948	3307	4236
ENSG00000118217	ATF6	1	161766298	161977574	+	211277	0	NA	7840	6973	7398	6393	5463	5602	6962	7299	7343	7884	5946	6176	6203	7015	7267	6658	6398	6553
ENSG00000137955	RABGGTB	1	75786197	75795086	+	8890	0	NA	4915	4045	4199	3217	2902	2900	5576	5261	5660	4831	3171	2833	6747	5885	6024	3451	3195	3140
ENSG00000117399	CDC20	1	43358981	43363203	+	4223	0	NA	4262	5404	5686	2529	1800	1587	4568	5471	4936	4057	2300	2660	7521	11879	12284	6202	6484	5992
ENSG00000066322	ELOVL1	1	43363398	43368074	-	4677	0	NA	6920	8083	7844	7592	9057	9170	10272	10355	9955	10246	9675	8960	7681	6914	7286	7554	6684	6562
ENSG00000159479	MED8	1	43383917	43389808	-	5892	0	NA	1683	1591	1606	1798	1742	1653	1466	1442	1422	1523	1503	1475	1538	1411	1299	1361	1748	1859
ENSG00000116337	AMPD2	1	109616104	109632051	+	15948	0	NA	1079	1654	1551	1780	1779	1837	1024	855	988	1366	1337	1261	1009	1065	1044	1021	1274	1335
ENSG00000066279	ASPM	1	197084121	197146694	-	62574	0	NA	3861	4951	4801	1383	683	847	2250	3142	3301	1618	1305	1453	4402	12091	12548	6523	5113	4956
ENSG00000117020	AKT3	1	243488233	243851079	-	362847	0	NA	8196	8615	9188	7594	6758	6458	7508	8223	8637	6700	5320	5351	4672	5136	4991	4714	3612	3581
ENSG00000198912	C1orf174	1	3889125	3900293	-	11169	0	NA	1132	1128	1106	1048	894	907	1097	1127	1223	746	897	896	1814	1728	1501	1067	942	867
ENSG00000183856	IQGAP3	1	156525405	156572604	-	47200	0	NA	4778	8769	8001	2750	1841	2319	3171	6240	6205	4937	3233	3192	3023	5523	5927	4770	3208	3115
ENSG00000163382	NAXE	1	156591756	156609507	+	17752	0	NA	1935	2476	2426	3379	3825	3633	2681	2553	2594	3450	3091	3058	2659	2682	2671	2704	2517	2366
ENSG00000272068	BCAN-AS1	1	156637783	156641004	-	3222	0	NA	765	824	862	338	696	705	873	870	761	1235	942	815	1003	911	966	1133	785	694
ENSG00000272405	NA	1	156641666	156644887	-	3222	0	NA	919	1209	1241	682	1060	1044	1067	1025	944	1372	1076	1107	598	1007	924	1090	852	914
ENSG00000132688	NES	1	156668763	156677407	-	8645	0	NA	128	175	134	180	267	299	240	218	161	306	228	264	113	167	170	123	124	171
ENSG00000143320	CRABP2	1	156699606	156705816	-	6211	0	NA	1146	1186	1186	1195	1317	1530	1606	1777	1876	1455	1034	1118	1718	1206	1253	1057	822	758
ENSG00000143319	ISG20L2	1	156721891	156728766	-	6876	0	NA	3573	3509	3349	4957	3914	4444	3352	3088	3064	3145	4456	4348	2504	2769	2722	3262	3524	3657
ENSG00000143303	METTL25B	1	156728442	156736960	+	8519	0	NA	2055	1813	1801	1947	2074	1898	1769	1636	1712	2156	1939	2091	1937	1730	1824	2313	1913	2055
ENSG00000143314	MRPL24	1	156737303	156741590	-	4288	0	NA	1379	1607	1593	1930	1797	1797	1778	1895	1790	3045	1963	1804	1815	1498	1482	2291	1251	1311
ENSG00000143321	HDGF	1	156742109	156766925	-	24817	0	NA	59011	63890	64726	117532	83169	71761	49368	54840	56025	53619	44485	46265	36264	35356	36470	40556	34967	34392
ENSG00000143294	PRCC	1	156750610	156800815	+	50206	0	NA	5143	4487	4788	7272	6156	5634	4276	4017	4127	4447	5115	5444	6154	5522	5233	5125	5736	5408
ENSG00000123091	RNF11	1	51236273	51273447	+	37175	0	NA	10861	8850	9340	8259	8745	8675	12449	11824	12172	8605	8842	8714	11919	10841	10397	7854	8884	8907
ENSG00000233406	NA	1	51250603	51251472	-	870	0	NA	12	12	11	13	20	13	5	7	4	6	10	7	18	5	7	14	16	14
ENSG00000273443	NA	1	1062208	1063288	-	1081	0	NA	67	66	28	78	47	50	136	129	87	72	101	70	19	20	24	40	65	49
ENSG00000237330	RNF223	1	1070967	1074306	-	3340	0	NA	230	284	245	370	411	498	487	436	449	559	345	345	234	271	280	382	491	563
ENSG00000131591	C1orf159	1	1081818	1116361	-	34544	0	NA	814	1067	953	1040	1161	1053	920	995	956	1031	1084	1026	714	716	670	850	811	855
ENSG00000272141	NA	1	1169357	1170343	+	987	0	NA	241	139	100	263	227	229	181	152	149	77	229	168	68	35	39	143	155	134
ENSG00000085831	TTC39A	1	51287258	51345116	-	57859	0	NA	1496	1810	1700	1133	1328	1587	2182	2009	2016	1621	1411	1370	2322	1794	1872	1760	1073	877
ENSG00000137992	DBT	1	100186919	100249834	-	62916	0	NA	1708	2117	1982	1188	1377	1412	1659	2036	1915	1691	1332	1440	1594	2127	2096	1386	1254	1211
ENSG00000137996	RTCA	1	100266216	100292769	+	26554	0	NA	1201	1099	1006	684	882	862	1312	1174	1172	1389	1035	1057	1287	1068	1053	1032	844	768
ENSG00000121774	KHDRBS1	1	32013868	32060850	+	46983	0	NA	15125	15772	16599	9309	12950	13674	17994	18859	18741	16492	13811	14260	20834	18224	18679	16111	16335	16970
ENSG00000121775	TMEM39B	1	32072031	32102866	+	30836	0	NA	1091	1112	1142	951	1120	1198	933	1011	955	849	948	1022	1230	1429	1480	1192	1173	1125
ENSG00000025800	KPNA6	1	32108056	32176563	+	68508	0	NA	10006	9459	9862	7646	6958	7057	8963	10313	10284	6258	8899	8973	10045	11254	11272	8953	9346	9988
ENSG00000160050	CCDC28B	1	32200595	32205453	+	4859	0	NA	70	114	98	148	120	120	165	141	134	167	154	114	62	66	60	102	57	83
ENSG00000064703	DDX20	1	111754832	111775602	+	20771	0	NA	568	516	548	747	540	588	219	165	146	252	655	773	306	431	396	517	718	655
ENSG00000122406	RPL5	1	92832013	92841924	+	9912	0	NA	62634	50289	52199	51497	60201	59149	66591	55180	55240	71856	63364	60462	80561	52503	52724	55700	55005	53260
ENSG00000143033	MTF2	1	93079235	93139079	+	59845	0	NA	1541	1673	1674	1427	1443	1488	1743	1915	1848	1484	1642	1710	1452	1864	1904	1981	1925	1842
ENSG00000117298	ECE1	1	21217247	21345572	-	128326	0	NA	39183	37988	39979	49851	37096	37894	24978	26374	27290	20155	18915	19190	15482	18691	18233	14120	12749	13117
ENSG00000272864	NA	1	74698769	74699333	-	565	0	NA	25	35	14	6	18	14	24	31	21	10	11	7	48	29	24	11	22	21
ENSG00000116791	CRYZ	1	74705482	74733408	-	27927	0	NA	10484	8895	9393	6101	6888	6883	10510	11523	12256	7381	8673	8486	16999	15572	15700	9690	11786	10843
ENSG00000162623	TYW3	1	74733152	74766678	+	33527	0	NA	3591	3243	3186	2414	2596	2428	3452	3687	3846	2553	2791	2598	6980	5829	5933	3306	3592	3397
ENSG00000183929	DUSP5P1	1	228650241	228651379	+	1139	0	NA	8	6	3	2	10	24	31	49	54	138	31	8	14	8	11	0	2	8
ENSG00000233030	NA	1	149785659	149793020	-	7362	0	NA	61	38	32	24	40	32	14	8	14	28	22	20	88	87	122	76	229	300
ENSG00000178096	BOLA1	1	149887890	149900798	+	12909	0	NA	558	596	586	561	569	568	305	346	352	463	389	355	503	459	483	591	376	347
ENSG00000143368	SF3B4	1	149923317	149927803	-	4487	0	NA	6146	6076	6028	10769	7972	7733	6331	6240	6076	6688	7035	7174	7082	5906	5918	7047	7414	7558
ENSG00000116857	TMEM9	1	201134772	201171574	-	36803	0	NA	2777	2840	2838	2463	3062	2762	4601	4661	4377	4910	3684	3899	5239	4247	4163	3960	2922	2767
ENSG00000174529	TMEM81	1	205083129	205084460	-	1332	0	NA	484	341	324	229	249	298	371	414	390	217	401	341	1086	797	788	399	514	483
ENSG00000116984	MTR	1	236795260	236921278	+	126019	0	NA	2433	3412	3245	1525	2100	2199	2445	2289	2329	2042	1820	1867	1689	1831	1985	2181	1238	1295
ENSG00000143742	SRP9	1	225777813	225790468	+	12656	0	NA	7243	6564	6875	5166	5494	5202	7009	8135	8019	6570	5298	5410	8544	7801	7964	5336	5563	5273
ENSG00000242861	NA	1	225840883	225846522	-	5640	0	NA	184	279	200	295	369	336	263	259	293	344	361	357	357	281	294	420	314	307
ENSG00000196187	TMEM63A	1	225845536	225882380	-	36845	0	NA	4949	7665	7133	7622	9244	8713	6529	7726	7839	8742	7348	7539	4295	7369	7434	8913	7573	7675
ENSG00000143819	EPHX1	1	225810124	225845563	+	35440	0	NA	2336	2043	1891	1832	2479	2402	1751	2004	2114	1808	2106	2085	3046	2512	2657	1997	2349	2433
ENSG00000116649	SRM	1	11054584	11060020	-	5437	0	NA	1533	2017	1972	3039	3598	3492	1985	1389	1414	2102	2311	2126	1290	1215	1154	1162	1296	1329
ENSG00000171824	EXOSC10	1	11066618	11099869	-	33252	0	NA	2413	3135	2775	2159	2449	2807	2223	2163	2022	2147	2565	2647	2529	3197	3345	3101	3157	3165
ENSG00000117614	SYF2	1	25222276	25232502	-	10227	0	NA	2940	2611	2694	2365	2740	2402	2863	2531	2919	2820	3155	3098	4361	3436	3199	3673	3278	3225
ENSG00000117616	RSRP1	1	25242249	25338213	-	95965	0	NA	4271	2678	2818	5218	2571	2282	4406	4751	4940	5306	2091	2079	6642	4861	5026	1619	2648	2595
ENSG00000261349	NA	1	25266102	25267136	-	1035	0	NA	36	25	16	93	13	8	8	19	13	72	6	8	5	18	11	37	8	15
ENSG00000183726	TMEM50A	1	25338317	25362361	+	24045	0	NA	4813	4489	4434	5798	5256	5382	5069	4904	5071	5288	5122	5082	5526	5348	5070	5049	4901	4772
ENSG00000204178	MACO1	1	25430858	25500209	+	69352	0	NA	1827	1988	1881	1989	2512	2633	1842	1568	1574	1520	2609	2473	2186	2273	2386	2788	2739	2988
ENSG00000143382	ADAMTSL4	1	150549369	150560937	+	11569	0	NA	714	602	579	590	665	711	1013	890	964	1058	931	796	901	746	733	761	524	579
ENSG00000184007	PTP4A2	1	31906421	31944856	-	38436	0	NA	25035	28719	29219	34150	39743	37384	23356	20856	21696	27022	26292	26064	20368	22138	21980	27531	26600	26055
ENSG00000137942	FNBP1L	1	93448118	93554661	+	106544	0	NA	14568	14214	15088	8826	11119	11070	23426	21346	22695	22730	17002	16750	14545	15803	15495	16046	12951	14145
ENSG00000163374	YY1AP1	1	155659443	155689000	-	29558	0	NA	5269	4687	4697	4458	4577	4092	5071	5006	5279	3232	4630	4598	5881	5961	6163	5065	5363	5367
ENSG00000143740	SNAP47	1	227728200	227781826	+	53627	0	NA	2105	2236	2328	2156	2480	2259	1723	1887	1752	1807	2175	2301	2701	2499	2513	2172	2237	2091
ENSG00000117411	B4GALT2	1	43978943	43991170	+	12228	0	NA	3143	3842	3563	4056	5650	5510	3608	3057	3143	3807	3376	3541	3198	3007	3024	2950	2511	2518
ENSG00000185090	MANEAL	1	37793847	37801137	+	7291	0	NA	589	807	757	853	1197	1045	840	873	822	913	755	942	654	780	710	599	550	631
ENSG00000157873	TNFRSF14	1	2555639	2565382	+	9744	0	NA	2235	2293	2242	2941	2148	1925	1421	1283	1332	1851	1408	1510	1504	1022	939	1577	945	779
ENSG00000168264	IRF2BP2	1	234604269	234610178	-	5910	0	NA	9845	10466	10745	11073	11717	10790	12955	12378	12683	7018	8392	8569	4869	5444	5444	6824	7898	9015
ENSG00000162775	RBM15	1	110338506	110346681	+	8176	0	NA	1368	1186	1180	1371	1210	1171	1281	1251	1229	605	1465	1580	2056	2514	2609	2765	2355	2443
ENSG00000081692	JMJD4	1	227730425	227735411	-	4987	0	NA	182	278	235	389	414	427	143	96	101	208	261	305	141	137	102	161	255	234
ENSG00000179023	KLHDC7A	1	18480930	18485974	+	5045	0	NA	379	500	400	1056	547	591	336	254	222	1184	378	470	260	366	410	1146	820	937
ENSG00000173171	MTX1	1	155208695	155213824	+	5130	0	NA	763	647	721	655	823	762	723	856	664	729	821	847	742	657	660	993	809	785
ENSG00000143862	ARL8A	1	202133404	202144743	-	11340	0	NA	2813	2621	2673	3199	2841	3119	3813	4209	3961	3715	3742	3675	2479	2359	2462	2452	2772	3025
ENSG00000143376	SNX27	1	151612006	151699091	+	87086	0	NA	3451	3479	3885	2635	2336	2113	3693	4223	3984	2615	2486	2579	3720	4151	3853	2713	2570	2304
ENSG00000143436	MRPL9	1	151759647	151763496	-	3850	0	NA	1839	1587	1742	1507	1802	1800	1657	1525	1420	1672	2075	1911	2081	1756	1685	1921	1809	1959
ENSG00000143450	OAZ3	1	151762899	151771334	+	8436	0	NA	91	30	44	46	76	61	134	115	159	104	114	117	151	132	142	158	134	135
ENSG00000249602	NA	1	151763384	151769501	-	6118	0	NA	79	79	46	100	63	72	105	121	144	156	95	99	80	86	82	71	73	84
ENSG00000268288	NA	1	151766486	151767000	-	515	0	NA	7	1	1	2	3	3	1	5	10	9	14	7	13	13	16	5	2	6
ENSG00000196407	THEM5	1	151847101	151853712	-	6612	0	NA	19	32	43	40	30	30	46	63	55	112	68	54	58	93	75	135	108	71
ENSG00000159445	THEM4	1	151870866	151909637	-	38772	0	NA	256	362	300	465	563	567	326	284	298	603	544	506	461	343	325	714	484	537
ENSG00000197747	S100A10	1	151982915	151993859	-	10945	0	NA	16878	17324	16860	20534	27575	31314	23363	20891	20351	22881	24383	23934	22744	17185	17290	17540	19158	17581
ENSG00000123473	STIL	1	47250139	47314892	-	64754	0	NA	3478	4552	4990	2485	2199	2110	2937	3604	3635	2372	1746	1862	3546	6117	6140	3734	2499	2467
ENSG00000020129	NCDN	1	35557473	35567274	+	9802	0	NA	1864	2519	2436	6264	4811	4724	1605	1321	1146	2706	2671	2803	1208	1530	1655	1976	2950	3363
ENSG00000186603	HPDL	1	45326895	45328710	+	1816	0	NA	195	247	254	428	523	542	143	134	120	281	296	380	115	76	88	134	88	110
ENSG00000162430	SELENON	1	25800193	25818221	+	18029	0	NA	1983	2564	2514	2049	2112	1952	2953	3301	3297	3017	2418	2448	2734	3307	3164	2878	2257	2258
ENSG00000154429	CCSAP	1	229321011	229343294	-	22284	0	NA	2016	2520	2670	772	1306	1300	1969	2035	1879	581	769	842	1630	2238	2409	1016	1025	1049
ENSG00000117010	ZNF684	1	40531573	40548167	+	16595	0	NA	103	124	115	84	83	180	96	151	151	55	110	109	237	314	284	151	143	93
ENSG00000242125	SNHG3	1	28505980	28510892	+	4913	0	NA	554	577	475	616	764	859	835	669	661	915	698	520	786	663	690	644	625	566
ENSG00000279443	NA	1	28544460	28546542	+	2083	0	NA	56	70	71	103	122	82	77	102	76	56	64	66	150	199	144	135	113	175
ENSG00000180098	TRNAU1AP	1	28553085	28578545	+	25461	0	NA	1064	1195	1230	892	1103	1218	814	853	834	850	1144	983	900	941	796	870	1031	929
ENSG00000117266	CDK18	1	205504596	205532793	+	28198	0	NA	722	684	770	347	872	787	1010	960	994	953	778	720	1042	829	796	793	740	620
ENSG00000143850	PLEKHA6	1	204218853	204377665	-	158813	0	NA	5290	5471	5976	3364	4178	4259	4317	4342	4641	3917	5628	5530	5279	7335	7524	7285	5355	5724
ENSG00000240219	NA	1	204626775	204629712	+	2938	0	NA	45	42	50	29	45	36	49	35	35	31	61	55	42	40	44	36	84	84
ENSG00000121903	ZSCAN20	1	33472645	33501643	+	28999	0	NA	585	628	737	504	517	478	577	482	566	516	417	417	479	810	697	627	482	463
ENSG00000116809	ZBTB17	1	15941869	15976132	-	34264	0	NA	1031	802	821	1179	880	915	845	874	888	1215	923	1003	1364	1401	1124	1046	1254	1215
ENSG00000142634	EFHD2	1	15409888	15430339	+	20452	0	NA	5672	9458	8418	10236	12699	12155	4937	5506	5750	5502	9848	9771	3175	4157	3864	5029	5591	5489
ENSG00000176261	ZBTB8OS	1	32600172	32650903	-	50732	0	NA	504	594	500	1090	815	889	459	407	428	807	672	694	532	549	566	820	798	778
ENSG00000213281	NRAS	1	114704469	114716771	-	12303	0	NA	5607	5473	5672	5431	4642	5107	6305	6158	5988	4698	5295	4969	4280	4921	4809	4326	4220	4147
ENSG00000052723	SIKE1	1	114769479	114780685	-	11207	0	NA	1562	1653	1549	1100	1162	1228	995	1060	1163	881	1251	1346	1261	1570	1496	1355	1478	1752
ENSG00000268903	NA	1	135141	135895	-	755	0	NA	63	75	77	66	92	88	134	100	116	102	91	117	91	60	50	91	61	74
ENSG00000132485	ZRANB2	1	71063291	71081289	-	17999	0	NA	3803	3651	3737	2341	2818	3156	2268	2228	2134	1421	2342	2228	2777	2618	2627	3185	3104	3584
ENSG00000143418	CERS2	1	150960583	150975003	-	14421	0	NA	7159	6998	7116	5263	7045	7426	7647	7313	6879	6467	6768	6835	8814	8661	8592	7501	7922	7865
ENSG00000143412	ANXA9	1	150982249	150995634	+	13386	0	NA	645	720	714	578	689	699	1126	1190	1069	1021	788	861	1366	996	1109	1246	867	780
ENSG00000143363	PRUNE1	1	151008420	151035713	+	27294	0	NA	1222	1545	1460	1329	1309	1228	1043	1135	1103	913	1350	1157	869	1117	1259	1779	1709	1680
ENSG00000143443	C1orf56	1	151047751	151051986	+	4236	0	NA	334	422	464	458	554	401	388	343	320	485	481	488	455	470	446	798	566	627
ENSG00000197622	CDC42SE1	1	151050971	151070325	-	19355	0	NA	4047	4377	4456	5364	4798	5106	3962	3881	3529	4844	5394	5191	2805	3110	2960	3447	5098	5111
ENSG00000162783	IER5	1	181088700	181092900	+	4201	0	NA	5617	4218	4562	8907	5258	4857	4343	3693	3857	3878	5522	5687	3326	2987	3169	4834	6019	6928
ENSG00000160785	SLC25A44	1	156193932	156212796	+	18865	0	NA	1549	1554	1511	3046	1943	2033	1236	1450	1314	1679	2066	2119	1667	2153	2254	2152	2812	2797
ENSG00000091483	FH	1	241497511	241519799	-	22289	0	NA	3079	3140	3223	2858	2520	2458	2784	3412	3466	2883	2398	2369	3260	3753	3668	2478	2823	2625
ENSG00000203668	CHML	1	241628851	241640369	-	11519	0	NA	1810	2369	2203	2513	2154	2484	1598	1578	1435	1307	1632	1672	923	1112	1189	1721	1987	2275
ENSG00000197785	ATAD3A	1	1512162	1534685	+	22524	0	NA	753	1067	931	1003	1498	1507	1161	1114	1087	987	1027	968	1000	1146	1282	935	981	903
ENSG00000205090	TMEM240	1	1534778	1540624	-	5847	0	NA	177	96	105	68	107	110	148	121	148	122	156	166	150	68	78	67	108	132
ENSG00000160075	SSU72	1	1541673	1574863	-	33191	0	NA	4854	4466	4413	5668	6775	6470	4228	4069	4089	4910	6135	5825	5291	4040	4290	5707	6346	6548
ENSG00000197530	MIB2	1	1615454	1630605	+	15152	0	NA	1914	2066	2050	2575	3339	2979	1671	1533	1667	1582	2001	2101	2130	1975	1881	2023	3018	3119
ENSG00000116128	BCL9	1	147541501	147626216	+	84716	0	NA	1222	1119	1120	1358	1061	1159	1778	1546	1598	1740	1734	1830	886	1214	1281	1640	1325	1375
ENSG00000229022	RPL6P3	1	241831935	241832787	+	853	0	NA	11	4	11	8	9	6	10	7	6	10	8	10	22	6	2	16	5	10
ENSG00000174371	EXO1	1	241847967	241895148	+	47182	0	NA	544	901	942	349	361	476	689	1388	1377	574	503	441	834	1434	1418	628	553	500
ENSG00000143815	LBR	1	225401502	225428925	-	27424	0	NA	4036	4702	5046	3841	4034	3895	4828	4872	4654	5711	4365	4520	3129	5140	5154	3692	5299	5607
ENSG00000143479	DYRK3	1	206635536	206684419	+	48884	0	NA	955	1105	1125	786	1116	992	1637	2032	1947	439	1187	1228	823	1307	1134	662	1454	1448
ENSG00000254685	FPGT	1	74198238	74234086	+	35849	0	NA	542	607	672	309	351	388	449	427	382	387	381	383	442	460	456	471	352	400
ENSG00000163125	RPRD2	1	150363091	150476566	+	113476	0	NA	6067	6287	5964	3062	4725	4426	5629	5289	5507	5090	5882	5961	6924	8342	8565	11491	6272	6280
ENSG00000117481	NSUN4	1	46340789	46365152	+	24364	0	NA	1897	2125	2191	2154	2106	1999	2336	2636	2510	2858	2139	1863	1128	1626	1648	2086	1893	1982
ENSG00000160789	LMNA	1	156082573	156140081	+	57509	0	NA	22408	30408	29208	33780	42810	44987	50602	55698	57536	65737	57834	56393	23021	28840	28659	25914	29112	30674
ENSG00000142798	HSPG2	1	21822244	21937310	-	115067	0	NA	58836	60503	61770	38021	30490	40540	78434	68163	70321	56266	35074	36718	32477	52586	56266	43455	26396	27675
ENSG00000285417	NA	1	206035253	206062257	+	27005	0	NA	1167	1602	1352	945	1109	1032	672	705	678	943	703	879	597	456	565	992	709	776
ENSG00000263961	RHEX	1	206053173	206102449	+	49277	0	NA	457	500	439	533	711	756	565	463	412	945	837	800	729	555	584	1026	691	764
ENSG00000196550	FAM72A	1	206186179	206204414	-	18236	0	NA	177	158	134	42	18	30	76	100	62	60	35	43	201	358	361	174	95	109
ENSG00000266028	SRGAP2	1	206203346	206464436	+	261091	0	NA	2814	2163	2130	1113	1337	1337	2513	2702	2661	1773	2022	2011	3553	5144	5091	3505	3259	3156
ENSG00000263528	IKBKE	1	206470476	206496889	+	26414	0	NA	3049	3601	3813	7013	5597	4379	1429	1450	1476	1571	2179	2119	285	285	328	1123	926	843
ENSG00000261000	NA	1	206503948	206504456	+	509	0	NA	12	8	3	14	28	21	24	14	14	3	20	14	5	0	2	19	7	6
ENSG00000266094	RASSF5	1	206507531	206589448	+	81918	0	NA	1554	1364	1419	1434	1524	1196	1145	1409	1416	1154	1328	1434	1094	1200	1090	2423	1784	1981
ENSG00000143486	EIF2D	1	206571292	206612465	-	41174	0	NA	2741	2421	2484	1081	2238	2278	2627	2688	2646	1745	2605	2509	3813	3130	3087	2250	2942	2919
ENSG00000143494	VASH2	1	212950520	212992037	+	41518	0	NA	34	41	28	6	28	35	578	764	648	537	159	149	60	63	51	53	27	51
ENSG00000215883	CYB5RL	1	54169651	54200036	-	30386	0	NA	850	1041	909	553	691	705	882	762	714	924	817	806	877	1082	1097	955	887	885
ENSG00000162650	ATXN7L2	1	109483479	109492804	+	9326	0	NA	161	163	155	172	203	201	70	55	66	80	176	186	168	146	216	219	250	285
ENSG00000120334	CENPL	1	173799550	173824883	-	25334	0	NA	626	779	875	462	429	449	564	645	602	574	460	406	877	1353	1480	908	698	797
ENSG00000162714	ZNF496	1	247297412	247331867	-	34456	0	NA	3601	3413	3738	3064	3094	3274	3621	3866	3495	4422	3285	3523	3819	3528	3384	4364	3371	3394
ENSG00000152061	RABGAP1L	1	174159410	174995308	+	835899	0	NA	13701	13914	14566	8592	9088	7828	15673	18135	20189	12550	10174	10229	15920	22269	21393	18990	11452	10736
ENSG00000180198	RCC1	1	28505943	28539300	+	33358	0	NA	3895	5445	5280	4826	6376	6118	3740	4129	3739	4128	3716	3823	5630	6609	6573	5819	6119	7162
ENSG00000116922	C1orf109	1	37681570	37692249	-	10680	0	NA	1182	1118	1083	2369	1225	1250	835	833	771	1149	1352	1637	1588	1362	1401	1010	1067	1127
ENSG00000116863	ADPRS	1	36088892	36093932	+	5041	0	NA	2669	3019	2845	1798	2986	3295	1541	1476	1732	969	2559	2261	1805	1886	1811	1488	2209	2199
ENSG00000054116	TRAPPC3	1	36136570	36156053	-	19484	0	NA	2933	2605	2577	4675	3862	3721	2386	2350	2241	2966	3470	3227	3863	3444	3433	3273	3901	3721
ENSG00000116871	MAP7D1	1	36155579	36180849	+	25271	0	NA	4369	3917	3833	9996	7258	8219	6794	6479	6062	7951	6836	7173	4252	5273	5094	5596	7741	8687
ENSG00000160094	ZNF362	1	33256492	33300719	+	44228	0	NA	484	750	696	237	565	600	546	443	408	724	503	541	798	813	888	1229	578	525
ENSG00000197956	S100A6	1	153534599	153536244	-	1646	0	NA	49149	48916	48725	58084	67520	70340	63725	56159	56639	69278	67390	62707	71915	51647	51244	49019	46127	45522
ENSG00000196154	S100A4	1	153543613	153550136	-	6524	0	NA	235	257	220	619	748	668	441	304	316	814	384	448	613	478	506	626	595	582
ENSG00000188015	S100A3	1	153547329	153549258	-	1930	0	NA	24	36	39	186	135	120	45	53	16	49	31	38	25	10	14	43	32	55
ENSG00000196754	S100A2	1	153561108	153567890	-	6783	0	NA	697	747	735	2487	1050	1066	1085	1147	916	3831	809	871	1369	991	981	1866	577	636
ENSG00000188643	S100A16	1	153606886	153613145	-	6260	0	NA	10966	14869	13688	21876	28032	30193	15894	14250	13652	19674	25248	24864	8221	7631	7445	9594	10798	10796
ENSG00000189334	S100A14	1	153614255	153616986	-	2732	0	NA	10655	11015	10238	11121	18687	20425	15175	12858	12866	18544	20370	18727	15998	11507	12145	14658	14079	13664
ENSG00000189171	S100A13	1	153618787	153631360	-	12574	0	NA	1012	1043	940	1172	1360	1550	1239	1144	1107	1326	1543	1357	1474	1159	1168	1190	1478	1574
ENSG00000160678	S100A1	1	153627926	153632039	+	4114	0	NA	51	57	43	90	48	66	38	41	29	89	60	61	43	24	32	79	72	51
ENSG00000160679	CHTOP	1	153633982	153646306	+	12325	0	NA	6353	5292	5266	9153	6499	6686	4688	4395	4556	6410	6420	6171	5502	5111	5109	6258	5847	6424
ENSG00000143553	SNAPIN	1	153658703	153661852	+	3150	0	NA	1157	1212	1302	1186	1598	1286	947	862	955	1145	1510	1348	1045	1009	1076	1337	1359	1262
ENSG00000214193	SH3D21	1	36306368	36329340	+	22973	0	NA	3020	3089	2529	3036	3152	3511	3052	2272	2189	1851	2241	1902	1937	1273	1258	1677	1311	1616
ENSG00000196182	STK40	1	36339624	36385924	-	46301	0	NA	2437	1787	1688	4397	2718	3294	2647	2368	2301	2899	5385	4960	2545	2503	2417	2787	5371	6461
ENSG00000181817	LSM10	1	36391238	36397908	-	6671	0	NA	725	621	585	1534	1056	1028	809	735	697	1254	1316	1238	800	781	748	1052	1131	1278
ENSG00000116898	MRPS15	1	36455718	36464384	-	8667	0	NA	2355	2109	2338	2089	2776	2553	2569	2690	2293	2750	3085	2944	2980	2670	2419	3345	3040	2892
ENSG00000135823	STX6	1	180972712	181023121	-	50410	0	NA	2978	3280	3121	4237	3565	3719	2885	3151	3149	2984	3522	3575	2128	2406	2257	2347	3112	3190
ENSG00000153029	MR1	1	181033374	181061938	+	28565	0	NA	396	480	540	624	557	558	543	814	784	1025	722	704	669	894	858	805	801	690
ENSG00000117500	TMED5	1	93149742	93180516	-	30775	0	NA	8804	8199	8106	8199	7288	7235	7592	8014	8118	6437	6452	6572	9806	9988	9402	6689	7128	7953
ENSG00000177868	SVBP	1	42807052	42817397	-	10346	0	NA	326	302	322	274	318	277	372	295	320	319	310	346	497	345	340	371	391	379
ENSG00000120370	GORAB	1	170531819	170553834	+	22016	0	NA	771	852	793	970	558	644	565	663	717	507	556	517	473	707	682	394	614	667
ENSG00000004487	KDM1A	1	23019443	23083689	+	64247	0	NA	4617	5171	5378	4100	4822	4779	4731	5279	4859	4122	4703	4611	5548	6038	6335	5004	4841	4894
ENSG00000163209	SPRR3	1	153001747	153003856	+	2110	0	NA	101	106	93	302	81	137	132	82	108	143	57	93	132	117	99	121	59	42
ENSG00000169469	SPRR1B	1	153031203	153032900	+	1698	0	NA	143	182	207	743	206	336	136	161	132	168	69	102	77	63	60	96	38	30
ENSG00000163216	SPRR2D	1	153039732	153041931	-	2200	0	NA	20	22	9	166	28	53	24	13	10	20	2	7	2	9	7	37	8	0
ENSG00000241794	SPRR2A	1	153056120	153057512	-	1393	0	NA	172	89	91	598	167	309	138	68	72	256	69	91	125	68	75	254	50	49
ENSG00000244094	SPRR2F	1	153112121	153113516	-	1396	0	NA	2	9	2	35	12	4	0	4	2	8	6	0	7	0	2	2	0	2
ENSG00000163435	ELF3	1	202007945	202017183	+	9239	0	NA	31337	36829	36906	32784	30285	25854	44732	51626	52868	45662	18474	20058	15228	23385	22527	40805	25986	28723
ENSG00000249007	NA	1	202011370	202015657	+	4288	0	NA	56	57	55	51	42	57	71	86	75	108	31	33	17	16	14	62	37	38
ENSG00000116350	SRSF4	1	29147743	29181900	-	34158	0	NA	10318	8169	8975	6579	7871	7172	10851	11939	12671	9120	8705	9286	15542	13202	13179	10436	10074	10814
ENSG00000132694	ARHGEF11	1	156934840	157045742	-	110903	0	NA	3299	3319	3121	5355	3398	3179	2348	2490	2564	2878	3071	3198	2787	3852	4071	4264	4605	4768
ENSG00000224520	KRT8P45	1	157073257	157074703	+	1447	0	NA	232	271	224	252	369	386	472	400	362	460	458	456	330	372	378	272	381	361
ENSG00000117036	ETV3	1	157121191	157138474	-	17284	0	NA	3958	4032	3897	3923	3252	3533	5570	6048	6025	3679	3269	3334	3033	3627	3840	3842	3928	3873
ENSG00000163344	PMVK	1	154924740	154936719	-	11980	0	NA	1574	1611	1557	2155	2127	2069	1854	1662	1655	2379	2045	2042	2249	1820	1915	1911	2023	1946
ENSG00000163346	PBXIP1	1	154944076	154956123	-	12048	0	NA	6603	5630	6015	4195	5089	4591	10036	8807	8909	9503	8581	8846	11419	10804	11111	9505	8968	8541
ENSG00000163348	PYGO2	1	154957026	154963853	-	6828	0	NA	3271	3204	3341	4796	4079	3793	2744	2905	2894	3411	3337	3289	3023	3470	3273	3351	3789	3598
ENSG00000271380	NA	1	154961825	154962623	+	799	0	NA	17	13	12	18	37	19	26	16	14	15	15	17	23	15	30	35	39	29
ENSG00000160691	SHC1	1	154962298	154974395	-	12098	0	NA	5876	4593	5104	4907	4273	4172	5815	5755	6002	5937	5375	5276	4019	4246	4181	4984	4925	4826
ENSG00000173207	CKS1B	1	154974653	154979251	+	4599	0	NA	1592	1854	1797	1841	1588	1609	2424	3016	2951	2657	2129	2040	3266	3113	3125	2743	2103	1999
ENSG00000160688	FLAD1	1	154983338	154993111	+	9774	0	NA	1565	1482	1439	1943	1591	1865	1109	1012	1001	1704	2035	2014	1697	1538	1524	1826	1947	1974
ENSG00000160685	ZBTB7B	1	155002630	155018523	+	15894	0	NA	4516	5176	4991	5996	6161	5882	6768	6762	7299	6786	6384	6121	6402	6840	6683	6768	5640	6014
ENSG00000232093	DCST1-AS1	1	155045191	155046118	-	928	0	NA	5	8	6	4	19	15	2	10	0	4	6	7	10	5	3	18	9	6
ENSG00000143537	ADAM15	1	155050566	155062775	+	12210	0	NA	4394	5748	5586	4808	5644	5631	5789	7617	7198	6475	5547	5826	6360	6993	6953	5353	4634	4419
ENSG00000014914	MTMR11	1	149928651	149936879	-	8229	0	NA	1104	1012	1129	423	871	911	1886	1449	1473	1095	1508	1331	1573	1430	1500	1573	1474	1115
ENSG00000264522	OTUD7B	1	149937812	150010726	-	72915	0	NA	2456	2414	2475	2322	1931	1976	2752	3299	3139	2149	2418	2444	2244	3641	3386	2679	3107	3153
ENSG00000281571	NA	1	145214851	145215938	+	1088	0	NA	50	52	30	109	77	42	33	24	23	58	50	36	10	15	21	27	30	21
ENSG00000223612	NA	1	145233001	145233519	+	519	0	NA	205	158	216	248	256	230	306	283	253	270	200	167	170	284	289	281	174	209
ENSG00000131779	PEX11B	1	145911350	145918717	-	7368	0	NA	1107	1073	1114	1022	1009	918	796	796	766	1109	1067	1057	940	681	785	924	889	898
ENSG00000271601	LIX1L	1	145933423	145958017	-	24595	0	NA	596	437	514	254	410	360	698	586	589	442	496	514	617	561	578	681	461	516
ENSG00000121851	POLR3GL	1	145964690	145978848	+	14159	0	NA	363	301	344	184	221	236	261	312	315	443	481	486	753	561	604	657	501	447
ENSG00000265972	TXNIP	1	145992435	145996579	-	4145	0	NA	40649	31082	35302	20022	16906	11891	28092	24488	25661	18495	21730	23075	75124	51635	54410	36338	33794	41810
ENSG00000273062	RALGPS2-AS1	1	178724306	178726285	-	1980	0	NA	32	31	17	69	28	26	15	0	16	25	23	24	18	51	50	195	58	55
ENSG00000116191	RALGPS2	1	178725165	178921842	+	196678	0	NA	5068	5485	5437	3322	4405	5034	3796	3571	3637	2313	5380	5334	3440	5949	5937	6153	5412	5486
ENSG00000163191	S100A11	1	152032506	152047907	-	15402	0	NA	32740	31601	30169	51458	46308	47482	33489	30277	29870	49112	41991	40915	34933	25120	25472	34601	31194	29869
ENSG00000169641	LUZP1	1	23084030	23177808	-	93779	0	NA	2120	1999	2056	1669	1773	2072	1945	2121	2422	1298	2024	2218	1754	2205	2336	1789	2265	2694
ENSG00000143409	MINDY1	1	150996549	151008376	-	11828	0	NA	1155	1407	1465	747	1247	1052	1503	1371	1401	1389	1194	1194	1414	1604	1554	1743	1244	1182
ENSG00000060642	PIGV	1	26787054	26800659	+	13606	0	NA	815	734	789	577	660	651	658	523	601	723	622	730	1064	770	767	909	652	572
ENSG00000204160	ZDHHC18	1	26826688	26857604	+	30917	0	NA	2225	2083	2055	2463	2605	2761	2396	2176	2166	1974	3984	3885	1960	1894	1884	1723	2240	2592
ENSG00000175793	SFN	1	26863149	26864456	+	1308	0	NA	4941	5107	4630	10260	10663	12544	6623	6580	6271	7172	26183	24523	2791	2715	2673	4233	7591	8208
ENSG00000142751	GPN2	1	26876132	26890283	-	14152	0	NA	1727	1722	1787	2501	2136	2086	1862	1950	1857	2006	1955	1988	2119	1718	1911	1466	1746	1760
ENSG00000198746	GPATCH3	1	26890488	26900467	-	9980	0	NA	535	535	502	523	615	513	237	283	335	321	508	516	741	842	804	741	875	930
ENSG00000090273	NUDC	1	26900238	26946871	+	46634	0	NA	5954	5381	5241	7023	7563	6924	6956	6758	6511	6926	6443	6856	11184	8885	8775	7325	7811	8367
ENSG00000253368	TRNP1	1	26993692	27000886	+	7195	0	NA	5315	5887	5695	6588	9563	9909	7239	5982	6314	6112	7997	8014	8788	6649	6338	6373	7756	7670
ENSG00000130695	CEP85	1	26234200	26278808	+	44609	0	NA	1416	1553	1743	1536	1149	1115	1226	1543	1453	1161	1390	1390	1613	2533	2613	1784	1619	1748
ENSG00000198830	HMGN2	1	26472440	26476642	+	4203	0	NA	6680	6656	6911	4549	4426	4300	7767	8834	8689	7114	6407	6684	8686	9394	9015	7465	5619	5300
ENSG00000158062	UBXN11	1	26281328	26318363	-	37036	0	NA	673	620	632	406	523	600	692	916	841	598	740	577	1021	906	815	658	816	765
ENSG00000158615	PPP1R15B	1	204396492	204411887	-	15396	0	NA	7784	6203	6192	9689	6133	6648	8256	9678	9384	7479	8313	7926	7232	8779	8278	9579	10982	11940
ENSG00000058804	NDC1	1	53765478	53838463	-	72986	0	NA	3895	6421	6310	3866	4275	4226	4003	4486	4410	3637	3225	3370	4071	6348	6293	4414	3682	3893
ENSG00000189266	PNRC2	1	23956839	23963462	+	6624	0	NA	4134	3588	3539	4150	3342	3439	4132	4103	3858	3256	3162	3015	3573	3592	3600	3543	4540	4787
ENSG00000188529	SRSF10	1	23964347	23980927	-	16581	0	NA	4777	4522	4577	3651	3653	3759	3803	3320	3458	2660	3781	3854	4351	5441	5138	3179	4081	4304
ENSG00000010165	METTL13	1	171781660	171814023	+	32364	0	NA	2591	2696	2712	2301	2609	2623	1985	2091	2182	1777	2832	2511	3105	2908	2980	2599	2496	2356
ENSG00000198625	MDM4	1	204516379	204558120	+	41742	0	NA	1949	1789	1664	1378	883	1174	1430	1411	1322	2089	1216	1105	1122	1067	1088	1252	1157	1081
ENSG00000117713	ARID1A	1	26693236	26782104	+	88869	0	NA	10049	10135	9759	8034	7663	7641	11609	11986	12137	8459	7737	8402	9696	13187	13748	11683	9037	10086
ENSG00000143811	PYCR2	1	225919877	225924340	-	4464	0	NA	1524	1483	1458	1848	1692	1769	1159	1053	1073	1630	1522	1473	1313	1414	1240	1208	1431	1334
ENSG00000078618	NRDC	1	51789191	51878805	-	89615	0	NA	9172	12303	12322	8194	9961	9968	9026	9987	9752	10805	10875	10719	10442	12014	12412	12912	13556	13762
ENSG00000117523	PRRC2C	1	171485530	171593511	+	107982	0	NA	25638	24906	25130	26041	16175	18766	24154	25933	26175	22424	19624	19419	13181	19853	20803	20919	18615	22091
ENSG00000187017	ESPN	1	6424776	6461367	+	36592	0	NA	558	613	611	339	687	655	1260	1768	1649	1389	1565	1648	888	717	671	489	469	467
ENSG00000160767	FAM189B	1	155247205	155255483	-	8279	0	NA	1962	2264	2424	2723	3210	2625	3066	2621	2881	3005	2225	2515	2653	2436	2463	2466	2081	2119
ENSG00000132128	LRRC41	1	46261196	46303616	-	42421	0	NA	6308	5785	5904	5112	5654	5374	5465	5144	4968	5619	5522	5710	6224	5144	5176	5067	5257	5250
ENSG00000085552	IGSF9	1	159927039	159945613	-	18575	0	NA	260	484	411	117	529	588	601	593	687	389	433	477	438	567	518	374	503	517
ENSG00000143374	TARS2	1	150487414	150507602	+	20189	0	NA	1854	2145	2300	1782	2008	1794	1391	1543	1717	2001	2163	2076	1266	1396	1431	1906	1251	1188
ENSG00000182134	TDRKH	1	151770107	151791416	-	21310	0	NA	1227	1240	1336	1299	1017	1036	1517	1944	1816	1990	1509	1540	971	1239	1484	1284	1399	1423
ENSG00000134250	NOTCH2	1	119911553	120100779	-	189227	0	NA	17143	18241	19078	8001	10301	12491	14831	14764	15296	10117	11284	11871	12121	16958	18554	12119	11800	12499
ENSG00000132849	PATJ	1	61742477	62178675	+	436199	0	NA	13816	14295	15004	10156	10149	10381	12480	12504	12407	9227	10109	9820	10301	13227	13150	9426	9362	9472
ENSG00000162409	PRKAA2	1	56645314	56715335	+	70022	0	NA	3471	5065	4991	1895	3154	3009	2392	2506	2605	1335	2169	2404	1424	2351	2403	1667	2219	2339
ENSG00000221978	CCNL2	1	1385711	1399335	-	13625	0	NA	3525	2972	2552	4372	3842	4130	3451	3106	2888	3290	4942	4075	3301	2651	2646	2826	5318	4901
ENSG00000175707	KDF1	1	26949562	26960468	-	10907	0	NA	1400	1408	1492	1278	1432	1218	1082	1109	1036	1205	1341	1282	1450	1416	1406	1358	1221	1041
ENSG00000134258	VTCN1	1	117143587	117210960	-	67374	0	NA	2481	2268	2420	2231	1622	1523	2825	3028	3113	7290	2618	2741	6828	5400	5508	6231	2961	2852
ENSG00000122482	ZNF644	1	90915298	91022272	-	106975	0	NA	6724	6239	7179	7819	5184	5245	6843	6661	7152	6553	4568	4653	7493	7896	7720	7100	5069	5456
ENSG00000187961	KLHL17	1	960584	965719	+	5136	0	NA	323	364	280	427	463	490	333	342	330	328	357	408	224	201	204	254	371	326
ENSG00000117724	CENPF	1	214603195	214664571	+	61377	0	NA	8567	11655	11923	3908	1917	2290	4933	5959	5960	3841	2212	2308	9219	22357	23925	10268	8835	9521
ENSG00000116604	MEF2D	1	156463727	156500779	-	37053	0	NA	7444	5853	5895	6923	4978	5125	8672	8212	8421	5681	7895	7718	8005	9020	9004	7375	8215	9540
ENSG00000185499	MUC1	1	155185824	155192916	-	7093	0	NA	19244	18010	19527	15783	12170	10687	20997	18737	20470	27278	10748	11191	22969	14330	14868	18931	7638	7783
ENSG00000229133	RPS7P4	1	68242474	68243055	-	582	0	NA	0	2	0	4	4	8	5	2	2	5	4	13	10	2	4	2	8	5
ENSG00000162595	DIRAS3	1	68045886	68051717	-	5832	0	NA	97	110	92	87	163	138	117	98	81	90	197	205	147	166	158	103	266	293
ENSG00000011007	ELOA	1	23743448	23762059	+	18612	0	NA	3238	3372	3427	3715	3055	3297	2991	2910	2752	2560	2921	3160	2208	2287	2276	2182	2573	2438
ENSG00000117305	HMGCL	1	23801885	23838620	-	36736	0	NA	2915	2656	2780	1533	2085	2111	2375	2359	2485	2442	2283	2221	2607	2093	2158	2259	1823	1679
ENSG00000179163	FUCA1	1	23845077	23868290	-	23214	0	NA	2643	2463	2466	2060	1981	2015	2528	2482	2670	2844	2228	2192	3036	2441	2473	1763	1614	1655
ENSG00000084636	COL16A1	1	31652263	31704319	-	52057	0	NA	680	455	498	670	456	520	896	1047	1047	1046	1047	966	387	225	210	370	292	267
ENSG00000143149	ALDH9A1	1	165662216	165698562	-	36347	0	NA	3041	3384	3584	2431	2520	2636	3303	3895	3925	2763	2826	2831	3837	3893	4066	2283	2808	2553
ENSG00000143164	DCAF6	1	167935783	168075843	+	140061	0	NA	3545	4761	4650	4929	5483	5098	4514	5386	5506	6297	5100	5244	5552	7117	7148	6556	7976	8092
ENSG00000184678	H2BC21	1	149884459	149886682	-	2224	0	NA	5081	1920	2156	1360	1713	1762	3121	1569	1491	1692	1738	1898	4271	2080	2303	1353	3179	3554
ENSG00000122435	TRMT13	1	100133150	100150496	+	17347	0	NA	457	442	403	386	310	357	300	283	273	348	340	378	246	298	318	354	374	411
ENSG00000227288	ARID3BP1	1	81501794	81503468	+	1675	0	NA	11	6	23	21	11	31	32	22	37	8	37	18	0	4	6	3	10	6
ENSG00000117114	ADGRL2	1	81306147	81993932	+	687786	0	NA	23239	19882	21862	10584	13676	11514	18296	19434	20592	11218	12877	13138	22389	26438	26744	17693	21199	22985
ENSG00000179862	CITED4	1	40861054	40862363	-	1310	0	NA	2485	2625	2588	3412	4598	4750	2146	1671	1738	1853	2783	2960	997	679	705	1701	2503	2689
ENSG00000159166	LAD1	1	201380833	201399915	-	19083	0	NA	11692	13814	13537	15126	18146	17609	12673	13226	13582	15512	19141	19730	7551	9157	8916	13070	15896	17715
ENSG00000282221	NA	1	201399633	201401190	+	1558	0	NA	99	131	126	370	190	218	109	142	105	309	146	184	46	102	96	210	187	176
ENSG00000159173	TNNI1	1	201403768	201429866	-	26099	0	NA	419	389	372	1107	583	548	405	379	325	790	615	608	265	248	234	567	496	483
ENSG00000174307	PHLDA3	1	201464278	201469237	-	4960	0	NA	544	634	680	685	1228	1227	846	842	822	2320	1561	1608	972	1054	987	1543	910	1051
ENSG00000159176	CSRP1	1	201483530	201509456	-	25927	0	NA	2329	2463	2291	3633	2629	2594	3765	4791	4789	6151	3047	3131	3731	3357	3358	3644	1889	1918
ENSG00000198700	IPO9	1	201829149	201884291	+	55143	0	NA	5223	6841	6082	4972	5382	5965	5159	6107	6036	5975	5051	5029	3246	5672	5709	5216	5615	6071
ENSG00000198892	SHISA4	1	201888680	201892587	+	3908	0	NA	280	266	259	346	368	323	401	449	434	831	488	422	632	495	421	494	393	408
ENSG00000186364	NUDT17	1	145845630	145848954	+	3325	0	NA	78	64	78	86	82	53	136	111	110	124	105	70	171	92	124	116	72	66
ENSG00000131788	PIAS3	1	145848522	145859836	-	11315	0	NA	2025	2166	2028	1883	2162	2267	1732	1685	1801	1677	1796	1977	1381	1751	1819	1702	2174	2236
ENSG00000265241	RBM8A	1	145921556	145927678	-	6123	0	NA	1693	1934	1816	1727	1994	2137	1653	1773	1767	1546	1734	1692	1663	1818	1826	1345	1489	1466
ENSG00000116489	CAPZA1	1	112619805	112671616	+	51812	0	NA	7826	7795	7826	7370	6908	6938	8331	8413	8308	7479	7865	7939	7381	7729	7490	6401	6555	6364
ENSG00000155366	RHOC	1	112701127	112707434	-	6308	0	NA	5550	5118	5133	7596	7779	8093	6463	5868	6105	7297	7057	6620	6039	4605	4585	5847	5993	5537
ENSG00000155363	MOV10	1	112673141	112700756	+	27616	0	NA	1788	2065	2072	1799	1871	1852	1491	1457	1389	1567	1325	1405	1026	940	923	1175	1026	880
ENSG00000120656	TAF12	1	28587829	28648291	-	60463	0	NA	1406	1214	1191	1231	1256	1228	951	1006	1060	1292	1464	1363	1829	1532	1600	1586	1588	1626
ENSG00000197780	TAF13	1	109062496	109076012	-	13517	0	NA	1150	1006	992	1076	842	891	828	800	801	763	1081	1057	1271	1267	1261	727	1162	1091
ENSG00000136628	EPRS1	1	219968600	220046530	-	77931	0	NA	10529	13980	13638	6951	7991	9576	10885	11108	10749	12098	7072	7343	10699	12514	13086	10205	8026	8341
ENSG00000162813	BPNT1	1	220057482	220090462	-	32981	0	NA	2133	2722	2805	2825	2721	2621	3097	3604	3683	3529	3468	3360	3600	4313	4026	3555	3426	3349
ENSG00000067704	IARS2	1	220094132	220148041	+	53910	0	NA	10991	13105	13568	10059	11352	11360	10699	12680	11699	9916	8719	8831	12553	13448	13507	9771	9084	8722
ENSG00000118873	RAB3GAP2	1	220148293	220272529	-	124237	0	NA	5103	5181	5479	2491	2903	3163	3886	4222	4302	3110	3590	3647	4123	5904	6067	4079	3934	4219
ENSG00000218283	MORF4L1P1	1	220253570	220254536	+	967	0	NA	753	688	688	667	727	728	706	652	736	741	778	790	1044	788	803	760	708	928
ENSG00000143776	CDC42BPA	1	226989865	227318492	-	328628	0	NA	7339	7978	7920	6080	6724	7173	8745	8910	9283	10272	8751	9113	6221	9763	9917	9477	8776	9641
ENSG00000132196	HSD17B7	1	162790702	162812823	+	22122	0	NA	827	628	711	1287	727	694	2173	3530	3564	4737	1548	1456	2005	1754	1806	1654	1163	1159
ENSG00000127603	MACF1	1	39081316	39487177	+	405862	0	NA	52966	79520	77025	71828	73200	87240	44756	40750	38873	47824	55903	56876	26389	45555	48504	46303	49593	60250
ENSG00000117461	PIK3R3	1	46040140	46133036	-	92897	0	NA	819	725	687	1259	1002	1174	1020	912	827	1084	1325	1287	1283	2371	2422	1468	4019	3749
ENSG00000117472	TSPAN1	1	46175073	46185962	+	10890	0	NA	3712	3941	3831	2169	5131	6068	5003	4477	4651	2807	5561	4958	5588	4788	5021	2898	5270	4283
ENSG00000085999	RAD54L	1	46246461	46278480	+	32020	0	NA	330	483	611	201	140	183	384	772	705	277	252	222	315	571	519	268	370	272
ENSG00000085998	POMGNT1	1	46188683	46220305	-	31623	0	NA	3720	3958	3957	3135	3862	4090	3932	4363	4405	3926	3879	3942	4346	3741	3829	3673	3352	3243
ENSG00000117475	BLZF1	1	169367970	169396540	+	28571	0	NA	2421	2193	2181	1912	1640	1953	1943	1835	1906	1724	2389	2429	1124	1418	1330	1604	2392	2221
ENSG00000117479	SLC19A2	1	169463909	169485944	-	22036	0	NA	2940	2743	2596	2708	1832	1864	4477	5783	6036	2443	2055	1998	3784	3956	3838	1919	2329	2652
ENSG00000213062	NA	1	169486076	169500182	+	14107	0	NA	173	119	147	97	59	105	157	154	176	315	79	91	74	76	102	191	113	103
ENSG00000198734	F5	1	169511951	169586588	-	74638	0	NA	3954	5129	5253	2553	2020	1952	5097	6250	7024	3959	2808	2506	4398	6065	6330	3860	2510	2391
ENSG00000099260	PALMD	1	99646113	99694541	+	48429	0	NA	545	1626	1458	2355	3234	2463	715	585	594	1350	981	1008	683	639	611	3811	1067	992
ENSG00000116580	GON4L	1	155749659	155859400	-	109742	0	NA	2944	2746	2841	3381	2090	2543	2455	2668	2703	2462	2720	2534	1673	2706	2773	2378	2728	2975
ENSG00000127125	PPCS	1	42456117	42473385	+	17269	0	NA	3596	3069	3242	2808	3055	3054	2697	2620	2425	3436	3347	3455	3971	3391	3343	4025	3345	3058
ENSG00000009307	CSDE1	1	114716913	114758676	-	41764	0	NA	45129	40635	42896	32022	33798	32404	46192	43083	43450	39572	34412	34400	50735	45039	45357	37426	34323	34161
ENSG00000162413	KLHL21	1	6590724	6614607	-	23884	0	NA	13735	10098	10299	14918	8857	9722	11395	11108	11332	9847	12471	11798	15088	11816	12058	8679	7386	7527
ENSG00000116273	PHF13	1	6613731	6624030	+	10300	0	NA	2199	2036	2128	2172	1913	1849	3057	2834	2850	2323	2634	2585	2618	2985	2966	2435	2693	2882
ENSG00000117153	KLHL12	1	202891116	202928636	-	37521	0	NA	3343	2842	3286	2378	2143	2066	2982	3459	3249	3433	2285	2335	3654	3360	3614	2931	2265	2059
ENSG00000230280	HNRNPA1P59	1	202911812	202912729	+	918	0	NA	8	11	9	6	8	17	5	9	1	1	10	8	2	4	7	2	5	5
ENSG00000159346	ADIPOR1	1	202940826	202958572	-	17747	0	NA	11049	9424	10084	9369	8730	8580	10510	10236	10342	9360	9343	9240	12264	10752	10703	8882	8775	8545
ENSG00000159348	CYB5R1	1	202961873	202967275	-	5403	0	NA	1419	1506	1525	1476	1780	1936	1412	1316	1313	1558	1933	1829	1697	1413	1621	1784	1884	1827
ENSG00000163444	TMEM183A	1	203007374	203024848	+	17475	0	NA	2188	2135	2071	2291	2332	2203	2770	2565	2440	2766	2264	2451	2761	2751	2683	2280	2454	2408
ENSG00000127481	UBR4	1	19074510	19210266	-	135757	0	NA	23140	26572	26436	20650	13298	16129	20680	23028	24472	17761	13129	14049	11868	20789	23443	15370	15746	18523
ENSG00000053372	MRTO4	1	19251805	19260128	+	8324	0	NA	1411	1755	1797	2062	2356	2365	1105	1038	897	1464	2049	1981	1117	1050	1079	1169	1429	1484
ENSG00000286064	NA	1	19260521	19262307	-	1787	0	NA	19	16	11	63	33	44	42	17	30	38	45	43	92	73	93	57	29	25
ENSG00000270728	NA	1	19297080	19297903	+	824	0	NA	31	25	23	13	26	29	42	31	24	23	34	19	38	52	57	29	33	41
ENSG00000053371	AKR7A2	1	19303965	19312144	-	8180	0	NA	1394	1347	1416	836	1225	1148	1248	1296	1197	1362	1214	1125	2306	1704	1794	1247	1431	1229
ENSG00000040487	SLC66A1	1	19312326	19329300	+	16975	0	NA	541	592	621	804	782	653	313	280	302	540	602	575	719	677	743	620	881	841
ENSG00000183155	RABIF	1	202878282	202889149	-	10868	0	NA	840	776	775	745	1035	989	644	658	674	654	948	852	949	970	829	907	1030	1061
ENSG00000143847	PPFIA4	1	203026491	203078740	+	52250	0	NA	606	1032	865	450	1157	1051	258	247	316	137	146	90	302	159	136	118	96	91
ENSG00000143379	SETDB1	1	150926263	150964744	+	38482	0	NA	1994	2048	2128	1592	1682	1847	1591	1660	1705	1690	1499	1579	1518	1741	1678	1919	1654	1605
ENSG00000007923	DNAJC11	1	6634168	6701924	-	67757	0	NA	1633	1804	1854	2319	2425	2352	1386	1453	1309	2083	1908	1833	1615	2056	1978	2043	2332	2269
ENSG00000116731	PRDM2	1	13700188	13825079	+	124892	0	NA	4201	3282	3406	3002	2431	2455	4758	4798	5020	3885	3059	3000	3501	4493	4701	4083	3231	3754
ENSG00000127463	EMC1	1	19215660	19251552	-	35893	0	NA	7134	7152	7635	4986	5431	5641	7544	7923	7655	6035	5489	5830	7100	7717	7813	5110	5305	5598
ENSG00000117543	DPH5	1	100989623	101026088	-	36466	0	NA	776	811	819	724	699	611	883	727	710	935	888	781	1049	781	842	941	593	661
ENSG00000164008	C1orf50	1	42767245	42779491	+	12247	0	NA	155	179	239	168	171	187	148	141	172	191	152	194	126	181	115	117	142	188
ENSG00000116406	EDEM3	1	184690237	184754907	-	64671	0	NA	7476	6332	6998	10866	4607	4707	3934	3804	3978	4239	5067	5283	3859	5914	5746	5217	5043	5831
ENSG00000162704	ARPC5	1	183620846	183635783	-	14938	0	NA	8657	7778	7969	8670	8972	8841	9447	9842	9482	8839	9572	9973	9430	8780	8665	7610	8954	9055
ENSG00000116698	SMG7	1	183472216	183598246	+	126031	0	NA	9334	10661	10815	10512	9081	8578	9579	10290	10451	8477	8486	8303	6499	8326	8515	7752	7682	7822
ENSG00000184588	PDE4B	1	65792514	66374579	+	582066	0	NA	1489	1540	1956	10455	2626	1691	1109	1485	1470	6926	641	949	19	17	37	903	86	106
ENSG00000084070	SMAP2	1	40344850	40423326	+	78477	0	NA	1463	1777	1916	1412	1598	1458	1754	2389	2505	2083	1557	1488	1839	1886	1918	1932	1811	1864
ENSG00000127483	HP1BP3	1	20740266	20787323	-	47058	0	NA	6604	6835	6297	8018	6812	7091	6713	7782	7810	8019	6404	6338	6752	6984	7373	8195	8427	8540
ENSG00000164002	EXO5	1	40508741	40516038	+	7298	0	NA	77	133	140	164	132	182	42	36	58	85	135	164	73	144	99	154	203	191
ENSG00000133056	PIK3C2B	1	204422628	204494805	-	72178	0	NA	2009	2629	2639	2320	1680	1573	1810	2018	2220	1723	1407	1426	839	1405	1371	1529	1052	1019
ENSG00000163159	VPS72	1	151176304	151195321	-	19018	0	NA	2676	2381	2458	3224	3035	2626	2728	2512	2537	2853	3219	3165	3488	2879	2685	3273	3055	3063
ENSG00000143434	SEMA6C	1	151131685	151146631	-	14947	0	NA	317	220	179	184	125	163	221	136	150	136	297	316	400	348	404	499	487	461
ENSG00000260948	NA	1	111431046	111433068	-	2023	0	NA	37	36	19	66	33	54	21	40	13	40	60	68	20	15	13	21	40	42
ENSG00000233337	UBE2FP3	1	111437514	111438037	+	524	0	NA	0	3	5	15	17	12	14	4	1	5	6	1	2	3	6	7	2	0
ENSG00000116455	WDR77	1	111439890	111449256	-	9367	0	NA	447	654	582	680	810	886	412	399	392	446	374	429	175	325	315	273	503	472
ENSG00000116459	ATP5PB	1	111448864	111462773	+	13910	0	NA	5112	4845	4881	4650	4845	4934	5704	5881	5627	5526	5215	4897	6896	6182	5959	5420	5068	4957
ENSG00000116473	RAP1A	1	111542218	111716691	+	174474	0	NA	3846	3727	3902	2675	3675	3232	3755	3675	3750	2870	3057	3047	4809	4082	3940	2848	3427	3347
ENSG00000127129	EDN2	1	41478775	41484683	-	5909	0	NA	20	17	15	27	40	47	94	93	50	131	68	76	2	6	2	27	19	24
ENSG00000230638	NA	1	41542069	41544310	+	2242	0	NA	37	23	37	12	22	21	19	20	42	28	34	10	10	23	28	23	14	30
ENSG00000289466	NA	1	169112164	169112773	-	610	0	NA	5	4	2	12	5	3	5	2	1	10	2	0	5	1	0	1	3	4
ENSG00000143153	ATP1B1	1	169105697	169310992	+	205296	0	NA	54090	53264	55148	97481	56315	51930	56490	62829	65900	63056	45741	43929	26435	27800	27251	28494	29320	28550
ENSG00000183291	SELENOF	1	86862445	86914424	-	51980	0	NA	11822	11033	12157	11989	12364	12216	13156	13985	13634	13012	11554	11513	17211	15110	14337	10462	11759	11365
ENSG00000153936	HS2ST1	1	86914635	87109982	+	195348	0	NA	6590	6976	6844	4365	5434	5200	7895	8921	9074	6122	4836	5296	7562	8286	8010	5772	5199	5096
ENSG00000134709	HOOK1	1	59814786	59876322	+	61537	0	NA	10297	10259	11061	10675	8188	7882	9258	8945	9327	6030	9359	9258	8263	11815	11588	7944	9168	10483
ENSG00000134716	CYP2J2	1	59893308	59926773	-	33466	0	NA	919	1095	1154	795	1225	1075	858	876	914	748	899	1018	899	931	940	818	822	678
ENSG00000181218	H2AW	1	228434777	228457873	-	23097	0	NA	1176	680	621	473	1043	1056	1084	624	623	670	809	741	2732	1535	1363	850	1899	2138
ENSG00000196890	H2BU1	1	228458103	228463104	+	5002	0	NA	58	22	20	21	87	62	69	14	38	28	38	37	55	51	57	39	197	273
ENSG00000168159	RNF187	1	228487382	228499899	+	12518	0	NA	4012	4358	4587	6243	7191	6300	5361	4832	4922	5920	5122	5525	6614	5595	5905	5900	5652	5446
ENSG00000177674	AGTRAP	1	11736084	11754802	+	18719	0	NA	1571	1258	1368	1484	1170	986	1585	1577	1529	2127	1347	1407	1659	1233	1398	2004	1164	1251
ENSG00000177000	MTHFR	1	11785723	11806455	-	20733	0	NA	1796	1437	1386	1714	1594	1492	2907	3251	3117	2904	2417	2199	1609	1897	1970	2650	2228	2439
ENSG00000225828	FAM229A	1	32361270	32364278	-	3009	0	NA	248	159	180	145	199	186	401	388	405	237	309	295	454	252	228	232	292	235
ENSG00000041988	THAP3	1	6624868	6635586	+	10719	0	NA	876	656	710	694	582	564	633	650	782	473	592	522	1353	932	932	729	696	745
ENSG00000155367	PPM1J	1	112709994	112715332	-	5339	0	NA	68	77	73	60	98	136	106	139	72	128	136	134	96	67	79	89	73	91
ENSG00000160783	PMF1	1	156212993	156240042	+	27050	0	NA	517	518	488	678	644	628	581	750	753	788	673	701	885	804	838	932	979	952
ENSG00000066136	NFYC	1	40691648	40771603	+	79956	0	NA	4758	3974	4166	3600	3523	3409	4301	4329	4280	3239	3542	3650	6636	5315	5558	4321	4003	4113
ENSG00000180488	MIGA1	1	77779624	77879540	+	99917	0	NA	2564	2938	2880	1342	1765	1726	2336	2378	2348	2161	2210	2189	1931	2252	2222	2434	1893	1884
ENSG00000142961	MOB3C	1	46607719	46616811	-	9093	0	NA	656	621	575	1875	763	830	403	359	376	652	1541	1465	140	221	183	539	938	1114
ENSG00000116754	SRSF11	1	70205682	70253052	+	47371	0	NA	16638	12327	13488	14570	10955	10435	16289	19234	19180	14804	12486	12610	22652	20601	20963	13145	14960	14900
ENSG00000177788	RAB4A-AS1	1	229256892	229271242	-	14351	0	NA	765	936	859	709	906	878	522	390	394	571	874	846	412	395	404	644	612	590
ENSG00000227959	EPHA2-AS1	1	16155176	16158148	+	2973	0	NA	36	48	31	54	71	86	27	41	19	72	65	65	41	25	44	54	30	78
ENSG00000289291	NA	1	28736044	28737670	-	1627	0	NA	11	8	17	20	17	18	6	11	11	29	33	26	18	19	13	56	19	21
ENSG00000289612	NA	1	107140235	107140802	+	568	0	NA	7	1	9	0	0	2	14	5	2	20	13	18	7	14	11	18	25	32
ENSG00000197989	SNHG12	1	28578538	28583132	-	4595	0	NA	946	715	826	507	622	673	1425	1345	1327	1937	639	454	2588	1726	1613	658	1021	881
ENSG00000289407	NA	1	45583238	45583933	-	696	0	NA	20	10	20	17	20	12	7	12	12	11	19	16	10	12	13	23	10	22
ENSG00000289554	NA	1	26881109	26882235	-	1127	0	NA	17	24	11	46	31	17	11	8	14	16	15	29	12	11	15	17	28	20
ENSG00000289425	NA	1	174967328	174967944	+	617	0	NA	8	12	1	3	1	2	2	0	0	5	2	3	0	5	2	10	3	2
ENSG00000077585	GPR137B	1	236142505	236221865	+	79361	0	NA	1479	1433	1562	1134	1291	1160	1503	1183	1353	1371	1396	1416	1509	1406	1398	1395	1216	1292
ENSG00000086619	ERO1B	1	236214681	236282019	-	67339	0	NA	1828	1340	1605	2139	1289	1282	940	845	802	505	977	1041	833	801	750	819	915	1019
ENSG00000225556	C2CD4D	1	151837818	151840557	-	2740	0	NA	114	124	146	86	138	165	113	106	122	212	126	183	71	74	76	264	118	161
ENSG00000123472	ATPAF1	1	46632737	46673867	-	41131	0	NA	1905	1949	1997	1499	1574	1645	1967	2160	2163	1977	1738	1892	2654	2632	2541	2002	1797	1788
ENSG00000143333	RGS16	1	182598623	182604389	-	5767	0	NA	63	39	34	141	137	136	101	104	79	88	220	204	31	27	21	13	64	63
ENSG00000031698	SARS1	1	109213918	109238182	+	24265	0	NA	7480	7905	7935	6605	7146	7837	6393	6073	6064	8324	6713	6584	7374	7042	7059	9120	7564	7839
ENSG00000143126	CELSR2	1	109249539	109275751	+	26213	0	NA	299	294	310	277	312	290	435	548	491	299	236	238	429	561	667	455	440	596
ENSG00000134222	PSRC1	1	109279556	109283186	-	3631	0	NA	495	809	946	174	171	141	336	344	323	257	183	182	887	1538	1736	920	858	674
ENSG00000134243	SORT1	1	109309568	109397918	-	88351	0	NA	3087	4272	4358	2887	3209	3297	3773	5300	5059	4077	3053	3226	3953	5812	5911	3898	4057	4146
ENSG00000143106	PSMA5	1	109399042	109426448	-	27407	0	NA	5001	4663	5056	5964	4735	4676	3850	3928	3808	3907	4598	4529	4917	4356	4370	3252	4317	3935
ENSG00000185278	ZBTB37	1	173868082	173903547	+	35466	0	NA	709	816	688	389	344	433	462	568	524	370	365	363	286	409	345	479	354	308
ENSG00000117143	UAP1	1	162561722	162601240	+	39519	0	NA	4363	4308	4523	5339	4295	4474	4191	3977	4191	3296	4048	3951	3735	3384	3531	3039	3635	3988
ENSG00000222009	BTBD19	1	44808523	44815585	+	7063	0	NA	246	330	279	229	214	270	174	188	193	108	182	160	96	132	98	90	151	177
ENSG00000004455	AK2	1	33007986	33080996	-	73011	0	NA	6891	8212	7813	8796	9989	9888	8122	8496	8266	8495	6345	6122	6626	5801	5383	5457	5110	5022
ENSG00000117335	CD46	1	207752037	207795513	+	43477	0	NA	36793	31842	34036	25254	27621	27908	47155	46257	46223	40978	35078	35098	45299	42160	42014	31681	30137	29257
ENSG00000180667	YOD1	1	207043849	207052980	-	9132	0	NA	2361	2220	1815	1493	1740	1727	1930	2054	2118	1225	2636	2509	1943	2889	2787	2745	2380	2335
ENSG00000123843	C4BPB	1	207088860	207099993	+	11134	0	NA	108	160	129	167	115	92	212	145	161	139	218	147	159	175	215	122	162	169
ENSG00000123689	G0S2	1	209675412	209676390	+	979	0	NA	883	617	679	3291	1087	869	1126	1149	1138	1778	853	999	536	424	403	804	812	898
ENSG00000117595	IRF6	1	209785617	209806175	-	20559	0	NA	6530	5253	5596	5367	4866	5144	10172	10937	10763	6926	7054	6310	6449	5538	5693	4139	4488	4156
ENSG00000117597	UTP25	1	209827972	209857565	+	29594	0	NA	2519	2828	2826	3451	2855	3221	1873	1977	2020	2227	3190	2842	2003	2216	2317	2653	1893	2090
ENSG00000177181	RIMKLA	1	42380792	42424232	+	43441	0	NA	742	2011	1892	587	1600	1476	496	579	580	362	256	303	393	409	451	296	296	289
ENSG00000134684	YARS1	1	32775237	32818031	-	42795	0	NA	8447	10323	9799	6817	6994	8481	8713	9114	8522	10643	6292	6269	9205	8541	8577	8748	6987	7945
ENSG00000132716	DCAF8	1	160215715	160262549	-	46835	0	NA	1697	1541	1434	1191	1387	1343	1035	1045	1117	1171	1474	1332	1314	1394	1413	1721	1827	1599
ENSG00000224261	RPSAP18	1	160266340	160267225	-	886	0	NA	7	9	1	5	17	2	0	2	2	6	6	7	6	10	6	14	7	7
ENSG00000162735	PEX19	1	160276807	160286348	-	9542	0	NA	2390	2061	2045	1918	1866	1944	2163	2077	2003	2574	2387	2348	2167	2045	2094	2530	2190	1909
ENSG00000171786	NHLH1	1	160367071	160372846	+	5776	0	NA	33	21	30	127	34	58	39	49	49	68	79	42	107	46	40	31	47	50
ENSG00000122218	COPA	1	160288594	160343566	-	54973	0	NA	21084	22594	23670	10996	16133	19042	15771	17862	17980	13668	17533	16119	18556	21692	22048	14952	18653	18374
ENSG00000169474	SPRR1A	1	152984081	152985814	+	1734	0	NA	296	605	650	2778	793	987	300	565	602	397	256	313	101	67	71	126	99	57
ENSG00000118200	CAMSAP2	1	200738893	200860704	+	121812	0	NA	4274	4041	4247	4784	3742	4067	4782	4427	4569	3050	5063	4938	3657	5035	5238	4581	4504	5099
ENSG00000163362	INAVA	1	200891048	200915742	+	24695	0	NA	8814	8652	8845	9203	7770	7395	10737	12381	11993	11798	7448	7803	8186	9735	9948	11100	10129	9973
ENSG00000152904	GGPS1	1	235327350	235344532	+	17183	0	NA	750	802	798	641	1005	1010	716	814	931	1306	1142	1096	1351	1552	1513	1722	1241	1031
ENSG00000131791	PRKAB2	1	147155106	147172550	-	17445	0	NA	1816	1933	1898	1292	1376	1390	2104	2093	2178	1470	1569	1353	1273	1691	1641	2009	2085	1804
ENSG00000180867	PDIA3P1	1	147172744	147179622	+	6879	0	NA	245	261	232	276	181	159	186	234	260	251	224	221	165	265	234	340	217	203
ENSG00000162458	FBLIM1	1	15756607	15786594	+	29988	0	NA	230	193	211	323	334	402	328	372	251	687	379	365	206	182	184	357	268	201
ENSG00000187952	HS6ST1P1	1	21428303	21429536	+	1234	0	NA	95	113	140	128	109	77	87	118	118	98	69	105	101	158	124	69	89	95
ENSG00000076864	RAP1GAP	1	21596221	21669357	-	73137	0	NA	3400	4566	4233	4349	5297	5246	5941	8199	8218	8219	6460	6096	3473	3929	3855	2091	2133	1733
ENSG00000090686	USP48	1	21678298	21783606	-	105309	0	NA	2659	2828	2944	1874	2381	2258	2768	2728	2691	2281	2417	2577	2920	3181	3324	2412	2541	2642
ENSG00000116560	SFPQ	1	35176378	35193446	-	17069	0	NA	11663	14729	13695	28381	18965	20009	12327	10947	10595	16409	14770	15456	13345	14608	14363	16905	29764	32819
ENSG00000084072	PPIE	1	39692182	39763914	+	71733	0	NA	1982	1882	1819	1159	1460	1477	1691	1556	1487	1455	1771	1750	2295	2002	1992	1657	1731	1854
ENSG00000116985	BMP8B	1	39757182	39788865	-	31684	0	NA	749	882	782	384	1156	1140	1371	1589	1590	1195	1334	1440	741	1041	1037	740	851	903
ENSG00000043514	TRIT1	1	39838110	39883511	-	45402	0	NA	819	1181	1130	714	1035	933	728	644	691	624	874	724	808	659	699	604	834	714
ENSG00000116990	MYCL	1	39895426	39902256	-	6831	0	NA	485	443	439	128	326	309	1916	1774	1463	1159	479	571	1448	1437	1419	783	1035	989
ENSG00000168389	MFSD2A	1	39955112	39969968	+	14857	0	NA	97	82	53	584	180	187	68	98	112	50	123	105	14	19	24	58	120	59
ENSG00000228477	NA	1	39962680	39963404	+	725	0	NA	2	2	9	12	1	3	14	1	19	4	0	5	7	4	6	3	9	9
ENSG00000280099	NA	1	85152487	85154203	-	1717	0	NA	84	104	73	59	56	35	67	71	81	41	62	76	204	162	206	142	54	93
ENSG00000097096	SYDE2	1	85156889	85201724	-	44836	0	NA	527	471	469	426	257	286	445	412	423	401	387	383	774	1017	1111	915	504	551
ENSG00000160753	RUSC1	1	155320894	155331114	+	10221	0	NA	1493	1728	1715	1510	2083	2022	3086	3526	3663	2768	2662	2469	1894	2033	1863	1668	1767	1673
ENSG00000116584	ARHGEF2	1	155946851	156007070	-	60220	0	NA	2128	3176	3042	2591	3771	4764	2505	2817	3034	2374	4213	4058	1320	1995	2136	1694	2679	3081
ENSG00000289121	NA	1	161046027	161046855	+	829	0	NA	11	4	4	19	7	2	12	8	13	19	2	15	8	6	11	34	8	4
ENSG00000143258	USP21	1	161159450	161165723	+	6274	0	NA	2173	2096	2149	1814	2027	1708	1685	1584	1510	1605	1841	1800	2611	2384	2455	1845	2018	1990
ENSG00000239887	C1orf226	1	162378841	162386812	+	7972	0	NA	1281	929	1129	600	930	807	952	956	1073	573	716	721	2183	1502	1632	1353	1135	1059
ENSG00000152332	UHMK1	1	162497251	162529631	+	32381	0	NA	14857	15153	15719	10604	10180	11224	12108	12421	12349	8771	11531	11844	6286	8357	8478	7236	11252	12575
ENSG00000224687	RASAL2-AS1	1	178090677	178093984	-	3308	0	NA	79	57	54	43	45	64	55	43	51	50	21	47	56	67	76	57	61	93
ENSG00000154380	ENAH	1	225486765	225653142	-	166378	0	NA	6345	7043	7118	3720	5976	6175	7352	7395	7509	5351	5737	5908	7373	12220	11696	8127	8083	8860
ENSG00000289602	NA	1	225653285	225654323	+	1039	0	NA	18	11	10	14	15	16	8	14	16	4	6	21	14	9	17	16	16	21
ENSG00000233954	UQCRHL	1	15807169	15809348	-	2180	0	NA	158	142	175	172	218	191	193	203	159	226	226	214	298	160	193	237	194	206
ENSG00000054523	KIF1B	1	10210570	10381603	+	171034	0	NA	4831	4440	4673	4679	3120	3444	4185	4321	4265	3616	3665	3744	2529	3783	4057	3471	3990	4499
ENSG00000171793	CTPS1	1	40979300	41012565	+	33266	0	NA	884	1231	1259	1458	1740	2025	1350	1277	1183	1760	977	923	663	892	861	779	1041	1218
ENSG00000084623	EIF3I	1	32221077	32245397	+	24321	0	NA	11533	11077	11375	11010	11672	11423	12383	12311	12192	13161	12290	12158	14188	11477	11470	10846	10642	10038
ENSG00000143612	C1orf43	1	154206696	154220637	-	13942	0	NA	17430	15962	16233	14799	16799	16573	16285	15004	14847	14427	16151	15552	22342	17232	17286	15638	15624	14928
ENSG00000143569	UBAP2L	1	154220179	154271510	+	51332	0	NA	11256	12374	12239	15457	12250	11879	11126	11738	11288	11759	10891	11006	10958	12082	12315	10278	10265	10239
ENSG00000160058	BSDC1	1	32364633	32394731	-	30099	0	NA	8450	6536	6926	7757	5801	5579	8099	7541	7631	7305	8026	8223	4509	4181	4521	5834	5911	6320
ENSG00000142687	KIAA0319L	1	35393883	35557950	-	164068	0	NA	9537	9790	9780	6899	7735	8477	9616	9798	10136	10010	9231	8597	10571	11065	11148	10321	9114	9047
ENSG00000116586	LAMTOR2	1	156054782	156058506	+	3725	0	NA	1446	1489	1642	1627	1963	1860	1634	1644	1608	1930	1859	1871	2221	1860	1710	1714	1735	1591
ENSG00000130762	ARHGEF16	1	3454665	3481113	+	26449	0	NA	1351	1642	1739	907	1712	1723	2590	2935	2805	2662	2244	2415	1280	1579	1657	1561	1275	1311
ENSG00000158109	TPRG1L	1	3625015	3630127	+	5113	0	NA	3275	2779	2704	3060	3016	3304	3179	2715	2652	2722	3490	3362	3896	3363	3366	2772	2915	3010
ENSG00000116213	WRAP73	1	3630767	3652761	-	21995	0	NA	595	674	631	964	769	728	414	398	412	584	622	734	800	720	658	614	752	744
ENSG00000227372	TP73-AS1	1	3735511	3747373	-	11863	0	NA	543	687	541	602	578	598	627	478	499	618	798	660	502	568	604	787	774	711
ENSG00000081019	RSBN1	1	113761832	113812476	-	50645	0	NA	2616	2713	2908	1753	1725	1778	2584	2507	2696	1025	1333	1337	2750	3370	3248	1931	1600	1697
ENSG00000188761	BCL2L15	1	113876816	113887581	-	10766	0	NA	954	849	1056	1169	813	714	941	860	1020	1129	698	749	965	785	649	956	757	695
ENSG00000134262	AP4B1	1	113894194	113905201	-	11008	0	NA	687	572	533	672	489	476	381	401	406	517	498	497	314	290	317	424	542	445
ENSG00000163349	HIPK1	1	113929324	113977869	+	48546	0	NA	7406	7343	8075	6411	4261	4349	7152	8479	9203	5817	4740	4713	5643	8761	9289	8030	6131	6813
ENSG00000118655	DCLRE1B	1	113904619	113914086	+	9468	0	NA	442	553	507	539	421	380	324	381	381	394	476	408	368	567	558	522	480	518
ENSG00000162496	DHRS3	1	12567910	12618210	-	50301	0	NA	2953	2726	3032	5296	2700	2056	3371	3583	3727	3924	1350	1532	2099	1722	1687	2668	787	713
ENSG00000184292	TACSTD2	1	58575433	58577252	-	1820	0	NA	12641	15232	15021	23197	36205	35305	17156	14042	14061	20894	20078	19332	16182	13413	12684	14445	17034	17524
ENSG00000185839	NA	1	58630841	58631530	-	690	0	NA	18	21	34	40	56	59	19	44	26	29	22	34	19	20	11	24	27	13
ENSG00000162601	MYSM1	1	58643440	58700090	-	56651	0	NA	2412	2296	2137	1964	1594	1853	2437	2191	2385	2075	1798	1793	1874	2669	2759	2124	2158	2217
ENSG00000132879	FBXO44	1	11654375	11663327	+	8953	0	NA	233	277	280	431	365	304	388	322	364	367	317	291	417	353	315	344	259	308
ENSG00000117133	RPF1	1	84479259	84498352	+	19094	0	NA	1839	1919	2059	1824	1953	2000	1580	1510	1469	1793	2083	2122	2124	2346	2095	2128	2003	2150
ENSG00000174021	GNG5	1	84498323	84506581	-	8259	0	NA	2518	2095	1990	2687	3246	3085	2733	2285	2277	2622	2860	3107	2982	2399	2470	2791	2787	3008
ENSG00000117151	CTBS	1	84549611	84574480	-	24870	0	NA	1422	1076	1135	935	725	735	1465	1368	1388	1616	841	913	1695	1401	1373	1246	814	828
ENSG00000117155	SSX2IP	1	84643706	84690803	-	47098	0	NA	1223	1360	1405	866	1261	1334	1264	1427	1385	1114	1256	1464	1822	2530	2490	1963	1953	2192
ENSG00000116670	MAD2L2	1	11658918	11691811	-	32894	0	NA	884	951	860	965	854	803	1157	1282	1117	1139	1081	1190	1249	1145	1054	1227	1157	1210
ENSG00000188610	FAM72B	1	121167646	121185539	-	17894	0	NA	121	160	190	61	69	45	93	59	66	116	45	77	258	448	501	268	166	144
ENSG00000117394	SLC2A1	1	42925353	42958893	-	33541	0	NA	24013	31472	31303	38947	40956	43518	28900	29259	29104	18954	16853	16585	3714	3338	3561	2790	4238	5061
ENSG00000187140	FOXD3	1	63322567	63325128	+	2562	0	NA	26	14	15	17	9	11	26	18	24	6	12	19	22	32	24	33	31	46
ENSG00000235919	ASH1L-AS1	1	155562026	155563944	+	1919	0	NA	51	60	47	48	36	30	52	43	60	75	35	48	37	12	26	47	47	27
ENSG00000143365	RORC	1	151806071	151831845	-	25775	0	NA	691	649	662	151	308	259	717	502	511	472	640	651	951	941	996	1185	406	378
ENSG00000162909	CAPN2	1	223701593	223776018	+	74426	0	NA	23179	29664	28853	29159	33405	37759	21781	23718	24136	18092	20828	19522	22213	25517	25691	19065	17981	16788
ENSG00000143514	TP53BP2	1	223779893	223845954	-	66062	0	NA	5370	5055	4946	10291	5649	6212	7528	8550	8691	6742	5563	5924	4364	5381	5582	4590	5942	6384
ENSG00000116741	RGS2	1	192809039	192812275	+	3237	0	NA	1360	1022	1281	602	1138	1107	1523	2107	2068	1153	1002	982	2913	2620	2568	746	2664	2843
ENSG00000143575	HAX1	1	154272355	154275875	+	3521	0	NA	3944	3863	3820	4280	3916	3668	3703	3847	3696	4315	4036	3926	4185	3494	3462	4031	3670	3580
ENSG00000198715	GLMP	1	156290089	156295689	-	5601	0	NA	1060	1139	1069	1011	995	897	1398	1334	1218	1390	1243	1252	1570	1399	1335	1680	1215	1065
ENSG00000176092	CRYBG2	1	26321698	26360080	-	38383	0	NA	1943	1473	1628	2240	2010	2866	3885	4207	3860	4022	3805	3414	1088	1130	1171	1102	1587	1602
ENSG00000173409	ARV1	1	230978981	231000733	+	21753	0	NA	451	619	561	543	501	552	332	329	390	433	535	467	742	671	762	615	585	540
ENSG00000160055	TMEM234	1	32214472	32222359	-	7888	0	NA	410	364	373	654	386	343	522	340	485	743	418	489	270	234	218	354	405	450
ENSG00000116717	GADD45A	1	67685201	67688334	+	3134	0	NA	1760	1196	1281	1032	1359	1609	2196	2194	1999	1893	1933	1834	2155	1640	1522	1531	2036	2138
ENSG00000172380	GNG12	1	67701475	67833467	-	131993	0	NA	17180	18792	19625	11661	16065	16231	21863	25420	25404	16848	19435	19980	16165	19185	18731	12402	14092	13976
ENSG00000116729	WLS	1	68098473	68233120	-	134648	0	NA	5902	5566	6051	3646	4529	4641	8099	8749	9085	7398	7962	7763	7528	8997	8921	6488	6132	5979
ENSG00000163220	S100A9	1	153357854	153361023	+	3170	0	NA	920	761	818	2396	804	819	722	657	598	978	461	482	686	544	500	640	408	404
ENSG00000143556	S100A7	1	153457744	153460651	-	2908	0	NA	105	100	160	610	93	61	63	57	35	59	24	35	29	15	26	23	10	6
ENSG00000186891	TNFRSF18	1	1203508	1206592	-	3085	0	NA	84	54	28	232	79	56	44	72	52	92	21	33	7	17	7	7	0	4
ENSG00000078808	SDF4	1	1216931	1232031	-	15101	0	NA	12298	12687	12591	13875	14025	13014	14266	15047	15115	15719	12989	13596	16096	15860	15593	12796	11774	11683
ENSG00000176022	B3GALT6	1	1232237	1235041	+	2805	0	NA	789	1098	1035	2973	2363	2338	715	640	608	1070	1472	1566	396	430	407	923	1210	1489
ENSG00000184163	C1QTNF12	1	1242446	1246722	-	4277	0	NA	87	67	61	121	85	95	83	83	77	109	83	115	101	51	76	76	65	52
ENSG00000260179	NA	1	1249777	1251334	-	1558	0	NA	36	12	10	9	12	29	7	7	17	13	26	14	6	5	13	18	42	8
ENSG00000160087	UBE2J2	1	1253909	1273864	-	19956	0	NA	2116	1839	1807	3046	2571	2586	1693	1570	1766	1664	2604	2541	2534	2396	2401	2755	2994	3156
ENSG00000162572	SCNN1D	1	1280436	1292029	+	11594	0	NA	269	325	318	583	474	573	123	189	146	185	142	155	109	94	96	162	142	129
ENSG00000143401	ANP32E	1	150218417	150236156	-	17740	0	NA	5097	7366	7174	3650	4829	4326	7829	10124	9936	6569	4838	4867	6503	8476	8317	7010	6152	6433
ENSG00000118298	CA14	1	150257251	150265078	+	7828	0	NA	165	153	115	81	80	139	246	295	256	158	250	205	484	412	442	221	278	239
ENSG00000117362	APH1A	1	150265399	150269580	-	4182	0	NA	12149	12486	13266	12491	12512	12011	13649	14195	14476	15018	13876	13514	16676	14961	15015	12874	12765	12774
ENSG00000159208	CIART	1	150282543	150287093	+	4551	0	NA	134	169	123	69	78	91	62	51	62	20	73	84	70	36	77	32	33	46
ENSG00000266472	MRPS21	1	150293861	150308979	+	15119	0	NA	1842	1830	1759	1898	2289	2479	1998	1771	1768	3040	2635	2527	2532	1931	2066	2435	2250	2076
ENSG00000117360	PRPF3	1	150321479	150353233	+	31755	0	NA	3879	3251	3666	4379	2860	2788	3401	3653	3845	2726	3547	3707	3405	3979	4091	3385	4241	4255
ENSG00000131584	ACAP3	1	1292390	1309609	-	17220	0	NA	1105	1074	1025	1344	2059	1976	1117	975	1019	1205	1496	1440	1061	1167	1072	1182	1950	1747
ENSG00000169972	PUSL1	1	1308597	1311677	+	3081	0	NA	340	446	470	660	774	682	341	340	356	437	549	577	274	382	350	401	584	543
ENSG00000127054	INTS11	1	1311585	1324687	-	13103	0	NA	3120	3676	3239	3596	4166	4356	3485	3330	3394	3256	3467	3496	3650	3593	3585	3528	3904	3915
ENSG00000240731	NA	1	1317581	1318689	-	1109	0	NA	57	64	46	80	77	72	58	31	39	33	55	52	40	27	39	28	57	37
ENSG00000224051	CPTP	1	1324756	1328896	+	4141	0	NA	1323	1325	1263	2543	2198	2055	1067	920	1040	1492	2019	2122	994	1080	1104	1617	2138	2169
ENSG00000169962	TAS1R3	1	1331280	1335314	+	4035	0	NA	32	28	24	68	112	107	31	52	46	92	52	66	34	69	94	63	164	199
ENSG00000107404	DVL1	1	1335276	1349418	-	14143	0	NA	3601	4897	4670	4950	8265	8573	5428	4700	4532	5979	5817	6018	4435	4406	4391	6539	5777	6216
ENSG00000162576	MXRA8	1	1352689	1361777	-	9089	0	NA	184	188	133	100	116	140	217	242	287	168	188	131	195	212	200	184	225	181
ENSG00000175756	AURKAIP1	1	1373730	1375207	-	1478	0	NA	2717	2582	2582	4165	3966	3756	2821	2490	2672	3455	3378	3502	3519	2955	2932	2967	3347	3212
ENSG00000186501	TMEM222	1	27322145	27336400	+	14256	0	NA	919	927	944	1126	1417	1447	1040	911	952	1198	1389	1182	1153	965	998	1073	1238	1238
ENSG00000142765	SYTL1	1	27342020	27353937	+	11918	0	NA	542	533	478	417	418	354	863	923	853	773	583	559	993	789	758	700	574	516
ENSG00000142733	MAP3K6	1	27355184	27366961	-	11778	0	NA	559	711	732	524	742	813	828	824	905	1053	941	1023	567	587	585	703	843	810
ENSG00000136631	VPS45	1	150067279	150145329	+	78051	0	NA	1377	1159	1402	1240	1130	1007	1109	1277	1174	1311	1495	1555	1635	1940	1856	1741	1841	1748
ENSG00000160712	IL6R	1	154405193	154469450	+	64258	0	NA	1317	914	960	407	611	691	2262	1985	1867	851	1227	1220	1269	1470	1428	952	522	554
ENSG00000179456	ZBTB18	1	244048547	244057476	+	8930	0	NA	2840	2664	2765	2932	2218	2058	3771	3615	3547	2634	2123	2377	4646	5045	5057	4017	3294	3291
ENSG00000231181	NA	1	9576427	9576985	+	559	0	NA	0	1	1	2	2	3	5	4	4	13	2	5	0	0	0	1	2	4
ENSG00000188807	TMEM201	1	9588911	9614877	+	25967	0	NA	450	641	640	796	814	871	344	225	242	266	646	695	199	335	259	322	346	507
ENSG00000171603	CLSTN1	1	9728926	9823984	-	95059	0	NA	14513	15562	16114	10188	13026	13066	17378	18322	18455	16336	12343	13389	19367	20626	22116	18108	14901	15113
ENSG00000162441	LZIC	1	9922113	9943407	-	21295	0	NA	2120	2043	2097	1892	1766	1764	1565	1502	1499	1482	1569	1633	1327	1550	1483	1431	1480	1468
ENSG00000265491	RNF115	1	145738868	145824095	-	85228	0	NA	2454	1922	2072	1121	1387	1488	1547	1707	1756	1376	1544	1776	2394	2845	2943	2309	2629	2633
ENSG00000186141	POLR3C	1	145824053	145844402	+	20350	0	NA	1608	1546	1644	1144	1357	1456	1154	1111	1036	989	1379	1354	1109	1519	1382	1338	1782	1814
ENSG00000049245	VAMP3	1	7771296	7781432	+	10137	0	NA	6152	5238	5404	4606	5603	5522	5201	4945	5001	4522	5917	5593	5202	4728	4773	4765	4530	4365
ENSG00000116288	PARK7	1	7954291	7985505	+	31215	0	NA	4840	5342	5078	5743	5624	5685	5558	5809	5566	6529	5213	5086	6201	5023	5263	4659	4758	4475
ENSG00000116285	ERRFI1	1	8004404	8026309	-	21906	0	NA	5753	5792	5138	10190	8484	10674	9933	9600	9504	6067	13522	12766	3945	4629	4565	7367	15793	20153
ENSG00000162368	CMPK1	1	47333790	47394866	+	61077	0	NA	25670	24185	25508	20977	21048	19967	23480	23626	23394	21677	17197	17982	28058	23124	22950	21846	15506	15237
ENSG00000082497	SERTAD4	1	210232796	210246631	+	13836	0	NA	362	583	593	145	286	248	208	158	177	94	135	137	424	572	567	528	295	371
ENSG00000132768	DPH2	1	43970000	43973369	+	3370	0	NA	1523	1785	1646	3061	2721	2691	834	812	766	1561	2180	2181	900	1071	1010	1218	1279	1286
ENSG00000162434	JAK1	1	64833223	65067754	-	234532	0	NA	53513	50060	53979	43734	34062	35540	42905	49213	51753	28438	26948	26945	28139	31339	31796	23251	26904	27598
ENSG00000142867	BCL10	1	85265776	85276632	-	10857	0	NA	5263	5287	5378	4457	4540	4584	7903	9481	9231	5449	4529	4429	4062	3888	3799	3922	4328	4805
ENSG00000077152	UBE2T	1	202331544	202341984	-	10441	0	NA	567	800	791	374	380	357	726	1122	1230	856	522	618	1363	1815	1842	887	733	786
ENSG00000163545	NUAK2	1	205302063	205321745	-	19683	0	NA	730	441	485	294	224	149	532	505	405	390	229	279	747	891	975	843	420	462
ENSG00000281406	BLACAT1	1	205434885	205457091	-	22207	0	NA	1060	1639	1561	1972	1942	2212	2121	2216	2025	5728	2314	2211	943	704	659	1478	356	369
ENSG00000162736	NCSTN	1	160343294	160358952	+	15659	0	NA	12425	10595	11599	8647	7889	7952	11721	12293	12413	11726	9991	10045	15534	13453	13839	11900	10431	10018
ENSG00000196352	CD55	1	207321519	207386804	+	65286	0	NA	25960	21655	22471	23369	21067	24503	23266	19619	21304	22079	27859	25258	18031	14578	14747	13672	13528	15252
ENSG00000092847	AGO1	1	35869808	35930532	+	60725	0	NA	3212	4273	4585	2541	3335	3193	2979	3190	3233	2357	2631	2834	2758	3809	4040	3473	3351	3697
ENSG00000126070	AGO3	1	35930718	36072500	+	141783	0	NA	3024	3083	2706	2035	1921	1901	2369	2802	2727	1494	2218	2116	2233	3048	3066	2492	2406	2644
ENSG00000269887	NA	1	164680085	164680799	+	715	0	NA	5	2	4	2	8	6	18	19	11	9	15	26	30	66	63	59	33	10
ENSG00000143761	ARF1	1	228082708	228099212	+	16505	0	NA	49143	39488	40889	47573	41766	40998	47923	46393	47558	44279	41155	42215	63141	50674	50755	39704	39857	40186
ENSG00000214973	CHCHD3P3	1	27200834	27201473	-	640	0	NA	28	12	19	24	10	15	12	25	12	20	21	18	18	13	15	29	24	18
ENSG00000225159	NPM1P39	1	27206930	27207796	+	867	0	NA	56	43	28	29	59	56	37	42	62	41	64	67	56	37	50	32	36	42
ENSG00000142784	WDTC1	1	27234632	27308636	+	74005	0	NA	4162	3976	4134	3145	3817	3076	3784	3994	3996	3114	4067	4100	3871	4700	4662	4958	4597	5047
ENSG00000158195	WASF2	1	27404230	27490167	-	85938	0	NA	22888	21692	22064	16285	15719	15971	27376	28442	29146	20922	19573	18543	22375	24151	24215	20756	16353	16688
ENSG00000135801	TAF5L	1	229593134	229626122	-	32989	0	NA	2602	2459	2663	3619	2546	2589	2337	2129	2332	2732	2761	2763	3234	2948	3005	3221	2964	2828
ENSG00000143162	CREG1	1	167529117	167553805	-	24689	0	NA	5502	4476	5288	5251	5828	5004	5410	4784	4686	5170	4528	4809	5919	5030	5193	4925	4676	4684
ENSG00000134255	CEPT1	1	111139479	111185104	+	45626	0	NA	3364	2349	2728	2372	1743	1590	2433	2382	2431	1695	1867	1775	2334	2269	2120	1472	1407	1386
ENSG00000289071	NA	1	207822903	207823546	+	644	0	NA	15	11	12	4	0	9	10	9	7	3	6	7	2	3	0	1	0	6
ENSG00000272583	NA	1	121518365	121519601	-	1237	0	NA	14	12	12	29	23	33	37	43	37	103	31	32	43	40	32	51	28	9
ENSG00000289103	NA	1	155000799	155002108	-	1310	0	NA	5	4	10	7	2	4	12	6	5	5	9	8	14	23	31	18	10	27
ENSG00000289318	NA	1	143972669	143975076	+	2408	0	NA	176	145	158	63	97	122	290	168	236	117	153	164	240	486	408	318	258	258
ENSG00000289402	NA	1	20486358	20487405	-	1048	0	NA	23	22	12	5	32	25	30	18	18	31	28	33	32	21	16	31	29	42
ENSG00000228606	DCAF8-DT	1	160261731	160263328	+	1598	0	NA	25	17	31	21	12	18	21	13	13	15	14	10	12	15	13	21	18	15
ENSG00000226754	MAGOH-DT	1	53238550	53246482	+	7933	0	NA	95	40	61	48	54	58	64	67	54	123	78	75	165	89	114	156	51	76
ENSG00000235501	CNN3-DT	1	94927361	94963616	+	36256	0	NA	246	198	226	410	245	229	462	581	506	765	383	439	358	386	334	525	417	279
ENSG00000290041	NA	1	44807524	44808090	+	567	0	NA	40	45	47	57	31	39	20	25	16	9	38	18	18	5	18	14	21	41
ENSG00000272205	POU2F1-DT	1	167219822	167220588	-	767	0	NA	18	13	4	13	9	4	7	4	11	1	12	19	14	10	7	18	5	13
ENSG00000233621	ZC3H12A-DT	1	37350934	37474432	-	123499	0	NA	1251	1252	1223	2883	2238	1665	681	709	619	1150	995	1077	278	268	217	806	850	631
ENSG00000288927	NA	1	12618389	12618987	+	599	0	NA	9	15	13	12	11	8	4	4	3	6	3	0	1	2	2	6	2	2
ENSG00000260805	NA	1	212557802	212559731	-	1930	0	NA	29	9	19	45	17	8	29	43	37	162	33	30	26	25	28	72	15	20
ENSG00000224870	MRPL20-AS1	1	1399515	1402046	+	2532	0	NA	651	734	706	754	954	947	255	226	266	401	675	686	412	503	497	536	888	880
ENSG00000287839	NA	1	155626755	155637604	-	10850	0	NA	323	265	266	254	137	133	139	165	145	142	124	128	270	164	239	203	143	113
ENSG00000238164	TNFRSF14-AS1	1	2549920	2557031	-	7112	0	NA	262	291	313	293	258	249	151	109	118	276	140	162	99	53	79	254	131	108
ENSG00000203706	SERTAD4-AS1	1	210231456	210234047	-	2592	0	NA	110	78	49	34	61	70	75	41	63	89	74	41	168	108	109	145	65	73
ENSG00000288934	NA	1	204411365	204412419	+	1055	0	NA	24	25	16	19	21	23	39	16	11	38	20	24	17	27	14	27	27	16
ENSG00000238279	NA	1	153533430	153535129	+	1700	0	NA	28	43	27	114	108	114	40	55	35	75	158	149	16	19	19	77	123	102
ENSG00000288999	NA	1	223846081	223846718	+	638	0	NA	61	32	45	123	75	72	131	43	41	93	50	52	36	27	36	81	45	35
ENSG00000197568	HHLA3	1	70354786	70385339	+	30554	0	NA	449	317	278	505	334	323	578	541	600	910	547	660	837	663	634	712	726	597
ENSG00000230798	FOXD3-AS1	1	63320878	63324441	-	3564	0	NA	29	41	54	29	69	69	83	48	60	80	96	97	61	63	62	68	81	105
ENSG00000223956	LINC01767	1	56414918	56417137	+	2220	0	NA	11	15	11	57	26	2	10	9	14	48	5	13	7	0	7	14	6	6
ENSG00000259943	ZMPSTE24-DT	1	40256333	40257971	-	1639	0	NA	306	279	271	276	241	196	247	261	253	413	233	235	331	301	242	342	273	234
ENSG00000289106	NA	1	161364221	161364751	+	531	0	NA	279	237	269	282	245	222	224	255	268	359	263	260	147	260	204	254	189	190
ENSG00000203288	TDRKH-AS1	1	151790804	151794403	+	3600	0	NA	52	55	51	22	40	40	87	47	33	48	44	38	85	50	53	39	45	27
ENSG00000272145	NFYC-AS1	1	40690380	40692074	-	1695	0	NA	25	6	10	16	35	15	14	12	13	21	6	23	13	9	12	21	21	8
ENSG00000231663	COA6-AS1	1	234372807	234373664	-	858	0	NA	17	6	16	33	5	18	18	26	19	30	21	16	31	9	3	27	16	7
ENSG00000234741	GAS5	1	173858559	173868882	-	10324	0	NA	8394	6762	7409	4982	8015	8012	8614	6746	6753	8279	9380	8411	11763	7001	7190	7181	8857	8862
ENSG00000224093	BCAR3-AS1	1	93591966	93610605	+	18640	0	NA	133	166	144	85	138	132	214	209	183	349	206	172	236	208	215	311	166	182
ENSG00000228084	NA	1	99968382	99969957	-	1576	0	NA	7	17	12	12	10	7	13	23	20	62	8	0	11	10	11	13	6	1
ENSG00000198468	FLVCR1-DT	1	212852105	212858139	-	6035	0	NA	96	67	88	167	160	148	262	284	288	777	219	218	107	126	87	268	206	177
ENSG00000230337	EXOSC10-AS1	1	11099430	11102105	+	2676	0	NA	33	17	14	15	27	34	30	6	8	14	15	24	54	38	37	41	43	31
ENSG00000120942	UBIAD1	1	11273198	11296049	+	22852	0	NA	1087	936	1028	1591	1370	1410	533	439	504	766	1231	1232	699	705	607	723	918	849
ENSG00000198793	MTOR	1	11106535	11262556	-	156022	0	NA	3782	4308	4454	4811	3945	4192	3164	3743	3626	3975	3236	3360	2668	4884	5091	3570	4551	4862
ENSG00000143373	ZNF687	1	151281618	151292176	+	10559	0	NA	4208	4242	4372	4625	4047	4153	4327	4189	4514	3651	3688	3688	4318	4792	4848	4897	4171	4138
ENSG00000143393	PI4KB	1	151291797	151327715	-	35919	0	NA	4074	3579	3709	4289	3778	3538	4295	4167	4282	4402	4579	4517	6315	6552	6753	6714	6030	5985
ENSG00000143390	RFX5	1	151340640	151347326	-	6687	0	NA	1496	2020	1911	2602	2621	2782	1214	1478	1398	1311	1936	2083	1480	2154	2200	2667	4377	4642
ENSG00000143416	SELENBP1	1	151364304	151372707	-	8404	0	NA	496	575	579	663	524	423	794	844	918	1443	729	770	1046	1091	1006	1284	1156	875
ENSG00000159377	PSMB4	1	151399560	151401937	+	2378	0	NA	10629	9989	10885	12696	12142	11049	10548	10740	10468	13355	11328	10838	12797	10736	10472	10488	10896	10275
ENSG00000143375	CGN	1	151510510	151538692	+	28183	0	NA	11254	11158	11644	9839	11940	12220	14091	15041	15505	11695	12631	12718	7978	10062	10589	12434	12218	12714
ENSG00000143367	TUFT1	1	151540305	151583583	+	43279	0	NA	5498	3821	4269	2297	2874	2860	11563	12324	12497	4771	5052	4837	7778	6215	6517	5161	4195	4805
ENSG00000143442	POGZ	1	151402724	151459494	-	56771	0	NA	6710	5927	6023	5843	4606	4337	6760	6616	6678	5390	5240	5356	6035	7157	7237	6821	5866	6030
ENSG00000117676	RPS6KA1	1	26529761	26575030	+	45270	0	NA	1684	2161	2017	2876	3527	3507	1816	1801	1954	1827	3005	2885	1334	1699	1709	1619	2229	2495
ENSG00000117682	DHDDS	1	26432282	26471306	+	39025	0	NA	891	959	1023	977	1018	1060	618	580	620	886	1074	987	501	628	606	680	799	790
ENSG00000120948	TARDBP	1	11012344	11030528	+	18185	0	NA	7691	6587	6607	9528	6694	6758	6154	6423	6334	7523	6205	6485	6900	6343	6644	5806	7792	8472
ENSG00000219201	NA	1	77810861	77811781	-	921	0	NA	153	157	161	84	131	96	181	166	142	93	130	138	137	160	158	72	119	159
ENSG00000162616	DNAJB4	1	77979175	78017964	+	38790	0	NA	2896	1954	2111	1166	1221	1171	5364	6437	6106	2910	1589	1674	11785	9594	9311	3557	3529	4461
ENSG00000285928	NA	1	78022565	78024861	-	2297	0	NA	109	73	70	55	52	53	159	137	138	29	85	84	825	645	644	273	135	191
ENSG00000162613	FUBP1	1	77944055	77979110	-	35056	0	NA	9808	9255	9684	13405	7806	7457	8343	8318	8082	9089	8549	8298	10650	10767	10635	11277	12156	13266
ENSG00000143624	INTS3	1	153728050	153774808	+	46759	0	NA	4540	4457	4402	4250	3213	3174	3966	3994	3941	3246	4500	4454	3649	4248	4377	5603	4267	3952
ENSG00000143554	SLC27A3	1	153774354	153780157	+	5804	0	NA	124	157	205	91	325	279	169	187	168	137	183	189	153	171	163	146	131	131
ENSG00000143614	GATAD2B	1	153789030	153923360	-	134331	0	NA	5413	4862	4870	4158	3705	3725	6940	7735	7691	3819	4076	4128	7258	8756	8933	5824	5529	5658
ENSG00000272654	JTB-DT	1	153977727	153979160	+	1434	0	NA	37	27	29	25	39	31	18	15	14	49	10	19	26	23	21	40	28	24
ENSG00000226986	PRELID1P5	1	211207239	211207897	+	659	0	NA	32	27	25	66	51	54	29	28	35	54	59	60	29	27	27	62	46	45
ENSG00000078369	GNB1	1	1785285	1892292	-	107008	0	NA	22518	22342	23288	21854	24355	24615	27615	26522	27227	24103	21383	21638	26661	23378	24122	20969	19128	19650
ENSG00000168765	GSTM4	1	109656099	109665496	+	9398	0	NA	228	155	206	204	152	177	270	281	267	272	307	285	272	205	195	247	168	125
ENSG00000134202	GSTM3	1	109733932	109741038	-	7107	0	NA	6458	4990	5494	7335	6443	5833	4545	4219	4350	3888	4439	4370	3369	2820	2856	2991	3605	3611
ENSG00000198758	EPS8L3	1	109750080	109764027	-	13948	0	NA	8791	9240	9614	12517	9496	9072	4656	4627	4999	5463	6571	6097	2530	2165	2224	3764	3159	2892
ENSG00000225630	MTND2P28	1	629640	630683	+	1044	0	NA	27	30	9	41	32	46	4	12	7	23	47	42	22	21	7	43	56	20
ENSG00000237973	MTCO1P12	1	631074	632616	+	1543	0	NA	382	373	225	307	237	305	253	317	367	321	453	363	400	289	258	373	331	443
ENSG00000229344	MTCO2P12	1	632757	633438	+	682	0	NA	17	9	14	24	14	4	4	8	14	26	50	33	14	19	10	23	40	34
ENSG00000248527	MTATP6P1	1	633696	634376	+	681	0	NA	10306	10155	7552	10018	9976	9901	6238	6229	6624	5212	12207	10427	11301	8320	7815	10844	9828	11445
ENSG00000198744	MTCO3P12	1	634376	634922	+	547	0	NA	31	40	15	48	34	30	25	8	19	30	72	50	23	29	30	49	37	60
ENSG00000225880	LINC00115	1	824228	827539	-	3312	0	NA	17	19	26	16	8	15	38	21	40	62	20	10	19	16	4	4	10	20
ENSG00000228794	LINC01128	1	825138	859446	+	34309	0	NA	402	468	398	692	718	830	381	487	459	446	580	492	312	406	409	340	568	603
ENSG00000143702	CEP170	1	243124428	243255348	-	130921	0	NA	2922	3980	4209	2111	2565	2967	4670	4775	4850	2983	2850	2929	3872	5372	5465	3449	3410	3576
ENSG00000289589	NA	1	181086644	181088539	-	1896	0	NA	57	45	49	193	45	20	11	7	13	25	6	17	2	6	7	34	5	14
ENSG00000169174	PCSK9	1	55039447	55064852	+	25406	0	NA	6921	7085	6946	4106	8460	9025	33457	35384	35646	29869	31354	31336	12501	16498	17594	13502	14025	13024
ENSG00000162402	USP24	1	55066359	55215378	-	149020	0	NA	10327	12036	12467	8702	7646	8311	8686	9588	10079	9004	7706	7936	6257	10348	10625	7166	8281	8720
ENSG00000162437	RAVER2	1	64745075	64833232	+	88158	0	NA	1729	2008	2148	1075	1525	1332	1980	2014	2176	1316	1385	1384	2484	2305	2415	2190	1219	1226
ENSG00000122417	ODF2L	1	86346824	86396342	-	49519	0	NA	579	681	593	375	518	529	859	869	860	794	795	809	682	809	760	865	957	1010
ENSG00000183853	KIRREL1	1	157993273	158100262	+	106990	0	NA	2063	2230	2088	1321	2056	2456	2527	3562	3405	885	1311	1251	748	1096	1099	571	868	790
ENSG00000074800	ENO1	1	8861000	8879190	-	18191	0	NA	79446	106494	106756	103409	121870	118597	98014	109220	106331	103386	72240	71021	94015	77025	80809	65053	58105	55961
ENSG00000238249	HMGN2P17	1	8893409	8894151	+	743	0	NA	14	17	10	8	8	13	23	14	26	6	6	22	20	11	23	10	8	8
ENSG00000142599	RERE	1	8352397	8848921	-	496525	0	NA	5811	6774	7091	4853	5286	4897	6407	6157	6829	8120	5422	5784	9654	12106	12235	14410	7209	7352
ENSG00000143622	RIT1	1	155897808	155911404	-	13597	0	NA	2451	2238	2334	2113	2106	2121	2338	2336	2304	1598	2708	2636	1069	1294	1371	1674	2076	1906
ENSG00000153187	HNRNPU	1	244840638	244864560	-	23923	0	NA	21267	23254	22950	23660	21744	22390	19104	17441	16880	19409	17143	17812	13455	14664	14537	12807	15417	16240
ENSG00000065526	SPEN	1	15836095	15940456	+	104362	0	NA	8994	8328	8629	10819	6855	7823	9088	9702	10168	5969	6834	7468	6140	10803	10816	8324	8803	9942
ENSG00000182873	PRKCZ-AS1	1	2181794	2184389	-	2596	0	NA	49	35	32	138	29	63	46	52	59	94	48	21	40	28	43	63	49	41
ENSG00000162585	FAAP20	1	2184461	2212720	-	28260	0	NA	909	986	950	1288	1310	1314	897	860	798	1296	1141	1026	1055	842	828	1050	950	863
ENSG00000157933	SKI	1	2227388	2310213	+	82826	0	NA	6459	6194	6026	5466	5784	6147	5745	6099	6285	3351	4539	4870	7929	7791	7795	5793	6003	6731
ENSG00000162923	WDR26	1	224385146	224437033	-	51888	0	NA	12538	11558	11781	10608	10485	11112	13430	14038	14558	10867	14395	13836	8917	10963	10898	13130	14131	15211
ENSG00000280649	NA	1	148458814	148459871	+	1058	0	NA	120	78	96	252	186	173	98	93	110	141	114	114	43	51	35	105	111	76
ENSG00000289614	NA	1	149176141	149176931	-	791	0	NA	18	9	12	43	44	40	23	14	14	20	17	27	5	18	6	14	17	17
ENSG00000178104	PDE4DIP	1	148808140	149048286	+	240147	0	NA	1864	1625	1706	1289	1083	955	1604	1494	1710	1100	1161	1102	4187	4555	4338	2281	2460	2539
ENSG00000117139	KDM5B	1	202724495	202808487	-	83993	0	NA	14147	15020	15937	13735	12288	12619	16412	16542	17610	9477	10616	10311	10499	12049	12272	8985	11025	11629
ENSG00000228288	PCAT6	1	202810850	202812473	+	1624	0	NA	179	188	181	178	245	246	181	146	137	211	146	114	246	112	147	269	190	212
ENSG00000116199	FAM20B	1	179025804	179076567	+	50764	0	NA	8491	8954	8975	6522	7186	7154	7729	8272	7744	7759	7687	7414	7205	9457	9026	7973	7162	7229
ENSG00000186283	TOR3A	1	179082070	179098023	+	15954	0	NA	465	700	663	1113	671	733	659	829	791	1188	727	809	795	883	938	836	854	871
ENSG00000143322	ABL2	1	179099330	179229684	-	130355	0	NA	5108	4549	4826	5738	3987	5522	4172	4749	4519	3203	3939	3994	4228	6462	6332	5218	5614	6682
ENSG00000169991	IFFO2	1	18904280	18956676	-	52397	0	NA	760	667	690	1226	934	875	703	589	662	496	575	633	494	441	402	387	507	552
ENSG00000231966	LINC02818	1	179829609	179836124	-	6516	0	NA	39	25	29	22	33	50	35	30	42	10	41	61	117	145	156	121	73	110
ENSG00000169905	TOR1AIP2	1	179839967	179877803	-	37837	0	NA	11388	10058	10088	6008	6694	6544	10568	11351	11756	4263	6790	7319	10016	13281	13443	10017	9664	9752
ENSG00000272906	NA	1	179881607	179882595	-	989	0	NA	10	5	14	7	8	13	17	7	13	20	16	14	19	11	33	13	34	37
ENSG00000143337	TOR1AIP1	1	179882042	179920077	+	38036	0	NA	4956	4748	4811	5787	4494	3963	5192	4838	4828	4932	4499	4697	5205	5268	5441	4750	3973	4036
ENSG00000116260	QSOX1	1	180154869	180204030	+	49162	0	NA	178224	166055	177574	157298	163387	157053	204944	200870	204296	203637	168082	171554	190229	175716	178037	170775	138784	149541
ENSG00000097033	SH3GLB1	1	86704570	86748184	+	43615	0	NA	9792	8945	9827	6050	7512	7697	10418	10808	10670	8398	8295	8661	8660	9435	8737	8150	7796	7434
ENSG00000227671	ZNF731P	1	247189851	247209493	-	19643	0	NA	622	598	476	626	439	445	514	642	490	550	477	451	440	525	443	480	502	474
ENSG00000290791	NA	1	149842875	149846486	+	3612	0	NA	173	145	165	87	106	116	170	130	129	63	79	88	307	400	350	243	229	268
ENSG00000290792	NA	1	149844498	149850937	-	6440	0	NA	966	778	715	452	514	516	678	557	546	276	400	410	1378	1676	1674	979	1151	1186
ENSG00000291077	NA	1	16215907	16217425	-	1519	0	NA	3	4	12	20	9	12	18	9	12	28	15	18	8	12	12	33	13	8
ENSG00000291156	NA	1	1059687	1066459	+	6773	0	NA	779	736	650	1153	994	1257	940	1196	1031	1402	1517	1450	452	414	461	535	808	666
ENSG00000143549	TPM3	1	154155308	154194648	-	39341	0	NA	19992	21095	20435	18976	22943	23936	22891	24202	24498	20753	21634	21498	21058	21465	21679	17807	17761	17649
ENSG00000169504	CLIC4	1	24745382	24844321	+	98940	0	NA	29050	22314	24141	33287	18313	17032	22191	23785	23267	20975	11954	12274	9729	10057	10091	11107	6944	7740
ENSG00000133226	SRRM1	1	24631716	24673281	+	41566	0	NA	4021	3768	3525	3257	2745	2997	4063	4568	4733	3331	3921	4015	3283	3081	2923	2880	3573	3331
ENSG00000125944	HNRNPR	1	23303771	23344336	-	40566	0	NA	5244	5200	5171	7831	5864	5516	5554	5898	5322	7384	4146	4294	4771	5345	5444	4844	4812	5335
ENSG00000249087	ZNF436-AS1	1	23368939	23371839	+	2901	0	NA	46	32	20	29	15	22	37	50	42	29	10	18	58	14	39	34	27	32
ENSG00000077549	CAPZB	1	19338775	19485539	-	146765	0	NA	8226	8534	8393	8263	9061	9328	10121	10274	10279	10327	9354	9079	10318	8762	9060	8267	8190	7615
ENSG00000158747	NBL1	1	19596979	19658456	+	61478	0	NA	6366	5093	5169	5853	6535	5855	5673	5985	6157	6128	6063	5803	6214	6079	5991	5147	5193	5547
ENSG00000233396	LINC01719	1	146052566	146061952	+	9387	0	NA	34	35	32	65	36	35	89	172	171	285	69	84	67	70	72	84	45	34
ENSG00000287978	NA	1	146387202	146388092	+	891	0	NA	94	64	109	39	84	90	114	92	80	102	84	82	107	87	113	161	98	44
ENSG00000226015	CCT8P1	1	147203276	147204932	-	1657	0	NA	17	27	22	18	41	30	26	29	33	34	31	34	48	34	26	59	32	30
ENSG00000135837	CEP350	1	179954674	180114880	+	160207	0	NA	7547	6886	7490	6508	3781	4418	5592	5619	5936	4234	3553	3724	5971	10434	10697	6572	5897	6508
ENSG00000085832	EPS15	1	51354263	51519328	-	165066	0	NA	5132	5963	5813	2998	4128	4213	3959	4410	4457	3832	4175	4015	3697	4135	4108	3763	3845	3598
ENSG00000134686	PHC2	1	33323623	33431095	-	107473	0	NA	6013	5209	5407	5334	6208	6479	6862	6380	6659	6338	8141	7815	8573	7301	7065	7283	7905	8634
ENSG00000159023	EPB41	1	28887091	29120046	+	232956	0	NA	3735	3690	3704	4972	3180	3018	5434	6125	6203	3790	3495	3522	2852	3842	3745	2989	2234	2350
ENSG00000159388	BTG2	1	203305491	203309602	+	4112	0	NA	530	459	438	775	505	423	776	976	921	2270	1085	1126	688	1205	1124	3720	2508	2738
ENSG00000171853	TRAPPC12	2	3379675	3485094	+	105420	0	NA	1341	1615	1581	2449	2087	1914	1419	1192	1156	1694	1867	1937	1008	1281	1287	1930	1920	2019
ENSG00000182551	ADI1	2	3497366	3519531	-	22166	0	NA	2676	2315	2269	3326	2674	2422	2112	1820	1765	2311	2377	2339	4076	3479	3209	3221	2942	3039
ENSG00000225234	TRAPPC12-AS1	2	3481242	3482409	-	1168	0	NA	204	194	143	64	98	102	104	106	92	90	129	140	109	176	217	158	116	124
ENSG00000171865	RNASEH1	2	3541430	3558333	-	16904	0	NA	716	780	716	1069	850	1009	566	449	431	604	835	781	652	660	714	690	906	961
ENSG00000287126	NA	2	3568505	3575100	-	6596	0	NA	121	134	121	84	121	88	98	56	75	80	87	76	212	205	208	264	126	143
ENSG00000151353	TMEM18	2	663877	677406	-	13530	0	NA	1114	846	967	949	1049	920	932	811	733	1145	986	951	1133	828	845	1286	1079	972
ENSG00000171863	RPS7	2	3575260	3580920	+	5661	0	NA	21201	17556	18762	19177	24626	24735	23986	20161	19931	24241	25439	24023	29413	19469	20330	19736	22360	22632
ENSG00000163029	SMC6	2	17663812	17800242	-	136431	0	NA	2009	2420	2331	2221	1956	2020	1668	2077	2052	2045	1737	1828	2035	2571	2737	2157	2251	2437
ENSG00000151693	ASAP2	2	9206765	9405683	+	198919	0	NA	6250	6693	6933	6047	5759	6717	4726	4428	4722	4659	6958	6405	2787	3746	3953	3930	3951	4458
ENSG00000084754	HADHA	2	26190635	26244672	-	54038	0	NA	13738	13909	14491	12955	13191	13380	18929	20711	20088	22054	17824	17091	19010	18182	18374	15246	16418	15831
ENSG00000183891	TTC32	2	19896631	19901983	-	5353	0	NA	126	113	103	184	172	152	89	65	113	167	166	163	126	113	125	265	206	191
ENSG00000178295	GEN1	2	17753858	17788946	+	35089	0	NA	396	747	645	353	316	411	252	264	248	309	361	392	167	302	294	532	457	508
ENSG00000138061	CYP1B1	2	38066973	38109902	-	42930	0	NA	21193	19416	22624	27258	15933	13269	40194	55394	56590	55033	25161	25574	5355	6075	5569	16862	10771	7572
ENSG00000118960	HS1BP3	2	20560448	20651130	-	90683	0	NA	1929	1885	1977	1414	1853	2193	2375	2376	2281	2158	2117	2261	2421	2398	2526	2253	2331	2110
ENSG00000158125	XDH	2	31334321	31414742	-	80422	0	NA	840	1551	1572	1903	1912	2502	628	441	577	736	460	397	398	411	383	454	165	166
ENSG00000115808	STRN	2	36837698	36966536	-	128839	0	NA	5713	5914	5969	4164	3869	4364	5361	6347	6529	2920	4658	4369	3111	5462	5545	4951	5815	6562
ENSG00000115163	CENPA	2	26764289	26801067	+	36779	0	NA	757	839	928	351	223	188	353	305	317	296	246	259	1605	2918	2957	1268	1205	1241
ENSG00000115421	PAPOLG	2	60756253	60802086	+	45834	0	NA	2266	1951	1946	1713	1218	1330	1653	1923	1964	1247	1473	1612	3239	3342	3421	1896	1791	1893
ENSG00000138029	HADHB	2	26243170	26290465	+	47296	0	NA	6109	5807	6147	5245	5018	5299	7640	7538	7417	8853	6646	6927	8620	6994	7555	6044	6304	5801
ENSG00000171055	FEZ2	2	36531805	36646087	-	114283	0	NA	2986	2476	2438	2170	2398	2508	2682	2341	2149	2229	2175	2162	2004	1969	1916	2076	1816	1688
ENSG00000196975	ANXA4	2	69644425	69827112	+	182688	0	NA	91804	105151	109480	60920	97882	92559	102747	117713	120725	104627	93577	94506	133470	110327	109166	75524	69119	66143
ENSG00000115944	COX7A2L	2	42333546	42425088	-	91543	0	NA	6019	4517	4735	4741	5341	5288	5860	5336	5177	5840	5697	5336	8129	5709	5610	5667	5923	5588
ENSG00000075292	ZNF638	2	71276561	71435069	+	158509	0	NA	10337	10745	10604	10779	8424	8674	6542	6552	6896	5270	9313	9094	7978	12100	12445	11459	10435	10714
ENSG00000119787	ATL2	2	38293954	38377285	-	83332	0	NA	6606	6334	6355	8589	6436	6400	9626	10019	10185	8774	6909	7183	7735	8057	7918	7177	6853	6735
ENSG00000275052	PPP4R3B	2	55547292	55618880	-	71589	0	NA	14426	12423	13343	9790	9610	9127	10494	9821	10496	6908	10514	10484	13389	16755	16681	13434	11903	12079
ENSG00000115464	USP34	2	61187463	61471087	-	283625	0	NA	9091	9530	9730	10338	6849	7570	7619	7162	7464	8160	6080	6127	4543	8413	8685	9417	7921	9703
ENSG00000143971	ETAA1	2	67397322	67412089	+	14768	0	NA	814	791	803	438	642	652	689	615	776	610	719	685	881	992	922	1387	898	811
ENSG00000213553	RPLP0P6	2	38481851	38482804	+	954	0	NA	1163	972	851	1032	1342	1109	1085	1071	1283	1423	1315	1384	1459	1034	1009	1247	1153	1244
ENSG00000143889	HNRNPLL	2	38561969	38603586	-	41618	0	NA	2757	2348	2631	2351	1815	1741	3140	3594	3693	2466	2380	2424	2970	2841	2918	1990	2053	2133
ENSG00000115946	PNO1	2	68157888	68176238	+	18351	0	NA	934	1154	1108	1667	1395	1522	867	708	560	991	1583	1594	574	635	640	705	1167	1215
ENSG00000138035	PNPT1	2	55634061	55693863	-	59803	0	NA	1465	1892	1809	1970	2104	2241	1560	1770	1704	1834	1683	1810	1484	1864	1911	1377	1650	1689
ENSG00000213699	SLC35F6	2	26764284	26781231	+	16948	0	NA	1316	1481	1621	1312	1445	1307	771	661	528	973	1127	1281	810	996	982	1283	1433	1659
ENSG00000115350	POLE4	2	74958643	74970128	+	11486	0	NA	491	439	512	673	743	710	713	679	639	736	755	651	909	629	667	678	742	866
ENSG00000135625	EGR4	2	73290929	73293701	-	2773	0	NA	59	161	95	223	159	177	107	91	101	75	407	382	29	61	90	211	221	276
ENSG00000152147	GEMIN6	2	38751534	38785002	+	33469	0	NA	558	830	766	796	771	820	427	518	463	544	753	663	767	705	744	881	573	628
ENSG00000116016	EPAS1	2	46293667	46386697	+	93031	0	NA	4750	3607	3665	1966	2615	2822	5248	4840	5244	2121	3057	3177	4586	5354	5158	3560	3760	3912
ENSG00000135631	RAB11FIP5	2	73073382	73156721	-	83340	0	NA	4651	5019	5281	4054	5304	5474	5252	5435	5373	2262	4110	4031	2975	3514	3634	3113	4099	4315
ENSG00000176407	KCMF1	2	84971093	85059472	+	88380	0	NA	7973	7410	7786	6836	7350	6961	9111	9048	9384	6860	6378	6086	9224	7916	7823	6994	6760	6748
ENSG00000034510	TMSB10	2	84905656	84906671	+	1016	0	NA	54116	46258	46090	60274	69355	70863	68496	56211	53592	75803	64356	64397	73830	46963	47599	61442	45895	43628
ENSG00000232531	KMT5AP2	2	91747940	91748986	-	1047	0	NA	6	10	6	15	13	12	8	11	11	11	11	13	7	5	11	13	20	15
ENSG00000233251	NA	2	56173534	56185870	-	12337	0	NA	1537	2056	2110	3316	2591	1933	584	661	800	747	595	627	171	254	298	492	311	406
ENSG00000115364	MRPL19	2	75646783	75690851	+	44069	0	NA	2483	2573	2797	2717	2263	2240	2273	2187	2277	2229	1874	2027	2225	2899	2705	2537	2144	2011
ENSG00000124374	PAIP2B	2	71182738	71227103	-	44366	0	NA	1306	1274	1369	561	815	753	1421	1454	1479	770	1137	1094	1127	1443	1475	1006	1149	1184
ENSG00000121152	NCAPH	2	96335766	96377091	+	41326	0	NA	1158	1496	1725	998	635	703	926	1169	1100	1154	767	754	1374	3159	3264	2084	1746	2004
ENSG00000162878	PKDCC	2	42048021	42058517	+	10497	0	NA	392	562	550	267	604	533	292	291	296	286	364	354	829	681	700	848	581	619
ENSG00000213399	RPS2P17	2	84915868	84916660	+	793	0	NA	144	139	122	117	177	175	161	144	176	202	211	182	169	125	125	162	108	149
ENSG00000159399	HK2	2	74834127	74893359	+	59233	0	NA	22853	31561	31958	42001	30120	33666	24867	30123	31967	7895	14064	14102	1856	2249	2416	1743	4029	4558
ENSG00000273445	NA	2	87477495	87478034	-	540	0	NA	10	10	3	1	23	11	8	15	8	6	8	15	29	11	19	29	57	25
ENSG00000158089	GALNT14	2	30910467	31155202	-	244736	0	NA	3281	4658	4368	3438	4379	4339	3258	3920	4037	2938	2178	2014	2849	3795	3667	2527	1762	1600
ENSG00000158435	CNOT11	2	101252886	101270316	+	17431	0	NA	7608	7837	8025	5511	7262	6611	7922	8173	8266	5630	5889	5904	7342	7813	7635	8352	8496	8491
ENSG00000138032	PPM1B	2	44167969	44244384	+	76416	0	NA	2583	2416	2563	1605	1598	1603	1963	1959	1941	1238	1938	2005	2961	3153	3148	2193	2549	2628
ENSG00000135972	MRPS9	2	105038069	105099960	+	61892	0	NA	1179	1296	1267	913	1172	1211	1093	1043	1060	844	1089	1243	1618	1523	1651	1193	1253	1258
ENSG00000236090	LDHAP3	2	41819747	41820754	+	1008	0	NA	25	14	2	6	7	15	26	4	6	8	2	4	0	6	2	5	2	2
ENSG00000119801	YPEL5	2	30146941	30160533	+	13593	0	NA	6084	4560	4848	5107	4443	4546	7044	6423	6260	5813	6138	5929	8625	7001	6775	6615	6856	6644
ENSG00000071082	RPL31	2	101002229	101024032	+	21804	0	NA	36172	29160	29354	27498	37225	37209	37792	32424	32887	40454	40199	37484	47952	31213	32199	30593	36241	35641
ENSG00000075568	TMEM131	2	97756333	97995948	-	239616	0	NA	4615	4824	4768	2746	3474	3731	3346	3196	3563	3046	3228	3379	3670	5112	5229	4421	4638	4938
ENSG00000135974	C2orf49	2	105337532	105349211	+	11680	0	NA	976	1270	1119	975	1119	1129	919	725	889	431	866	945	780	705	747	809	1301	1479
ENSG00000163162	RNF149	2	101271219	101308701	-	37483	0	NA	3579	4914	4470	5054	5874	6118	3579	3667	3607	5051	4314	4338	3896	4333	4532	5484	6077	5899
ENSG00000068697	LAPTM4A	2	20032650	20051628	-	18979	0	NA	12570	11203	11922	9829	9652	9151	14420	13502	13003	13408	11427	11872	19469	16722	16944	11643	12513	12348
ENSG00000172086	KRCC1	2	88027205	88064252	-	37048	0	NA	4123	4787	4807	4220	4806	4741	4030	4289	4701	3494	2985	3209	5074	4921	4549	5321	3248	3050
ENSG00000184731	FAM110C	2	38814	46870	-	8057	0	NA	4874	3916	4098	3109	2484	2246	3739	4342	4614	1877	1918	2054	1975	2513	2569	2017	2131	2300
ENSG00000115507	OTX1	2	63050057	63057836	+	7780	0	NA	473	422	466	352	490	381	422	416	452	329	472	439	501	641	620	692	478	488
ENSG00000173960	UBXN2A	2	23927285	24004909	+	77625	0	NA	1745	1781	1785	1921	1776	2054	1840	1756	1690	2067	2146	2286	2148	2324	2418	2681	2188	2310
ENSG00000163235	TGFA	2	70447284	70554193	-	106910	0	NA	12139	10501	10592	12122	13977	15940	13739	14294	13971	13394	19402	19004	8094	8515	8414	7736	11132	11060
ENSG00000115875	SRSF7	2	38743599	38751494	-	7896	0	NA	5274	6693	6604	4571	5666	5949	3935	4910	4814	3851	6594	5910	2599	2764	2744	1680	3438	3151
ENSG00000235847	LDHAP7	2	84777259	84778223	-	965	0	NA	5	10	26	15	16	10	2	4	11	15	0	6	2	2	4	6	3	4
ENSG00000163121	NEURL3	2	96497646	96508109	-	10464	0	NA	265	193	212	321	338	265	720	612	639	373	199	124	177	142	138	276	370	404
ENSG00000162869	PPP1R21	2	48440598	48515391	+	74794	0	NA	2238	2209	2080	2039	2095	2162	1734	1683	1671	1479	2034	1902	1629	1567	1564	1266	1612	1466
ENSG00000135953	MFSD9	2	102714630	102736888	-	22259	0	NA	2295	2419	2595	3966	2893	2871	2969	3178	3155	2865	2521	2411	2161	2284	2428	2542	2694	2764
ENSG00000125538	IL1B	2	112829751	112836816	-	7066	0	NA	155	119	121	4111	503	561	569	689	581	3026	265	292	16	11	9	87	88	79
ENSG00000150938	CRIM1	2	36355778	36551135	+	195358	0	NA	15151	12024	12953	10695	7990	8450	11317	10212	10804	6570	7042	7459	11212	12013	12418	8666	9011	9717
ENSG00000163541	SUCLG1	2	84423528	84460045	-	36518	0	NA	3370	3232	3456	3016	3155	3182	3599	3795	3757	3318	3372	3559	5895	5317	5090	4344	5526	5156
ENSG00000143924	EML4	2	42169353	42332548	+	163196	0	NA	7218	7984	8384	5158	6035	6245	6900	7833	7652	6626	7613	7234	5788	8182	7932	6866	7367	7827
ENSG00000231822	SMC3P1	2	99102018	99102752	+	735	0	NA	6	13	10	6	5	3	6	5	6	6	7	18	0	2	12	2	14	14
ENSG00000144021	CIAO1	2	96266159	96274173	+	8015	0	NA	6166	6131	6489	7203	6841	6771	5144	5313	5148	5778	6334	6103	5504	6050	6239	5916	5623	5715
ENSG00000272711	HK2-DT	2	74832655	74833987	-	1333	0	NA	34	43	83	157	132	153	46	22	21	20	165	188	30	13	16	16	65	116
ENSG00000183513	COA5	2	98599314	98608515	-	9202	0	NA	1275	1073	1195	836	892	933	742	678	683	756	806	882	1319	1043	1120	973	812	842
ENSG00000158050	DUSP2	2	96143169	96145440	-	2272	0	NA	116	128	100	470	396	420	455	266	180	2088	1196	1169	89	70	81	233	330	450
ENSG00000115091	ACTR3	2	113890063	113962596	+	72534	0	NA	17900	18992	18662	16512	16728	16939	18733	21552	21750	17978	17103	17006	17432	18188	17772	14073	14675	15023
ENSG00000088205	DDX18	2	117814691	117832377	+	17687	0	NA	7495	8420	8187	8345	7728	8155	6307	6756	6363	7123	5830	5967	5112	5582	5625	5531	5983	6341
ENSG00000240857	RDH14	2	18554723	18560679	-	5957	0	NA	862	901	952	851	932	972	562	614	611	542	901	854	1056	935	974	990	918	978
ENSG00000163064	EN1	2	118842171	118847648	-	5478	0	NA	214	206	213	184	300	392	124	114	106	112	407	417	110	165	176	194	456	402
ENSG00000240356	RPL23AP7	2	113610502	113627090	-	16589	0	NA	185	187	181	317	247	339	180	214	225	282	286	304	193	149	169	205	204	229
ENSG00000116096	SPR	2	72887382	72892158	+	4777	0	NA	6925	4963	5232	5311	5401	4399	5260	4940	4837	3836	4125	4276	11336	7281	7595	6070	5291	4991
ENSG00000279307	NDUFAF2P1	2	20529467	20529976	-	510	0	NA	32	43	15	38	44	45	27	24	25	38	35	30	53	29	17	55	22	20
ENSG00000091436	MAP3K20	2	173075435	173268015	+	192581	0	NA	6880	6325	6584	2251	3786	3988	7867	8841	8604	4686	5387	5404	7759	10316	10229	7480	7464	7869
ENSG00000136720	HS6ST1	2	128236716	128318868	-	82153	0	NA	3029	3208	3100	3564	3369	3274	2403	2193	2197	2403	2228	2302	3739	3153	3022	2687	2685	3446
ENSG00000226479	TMEM185B	2	120217479	120223400	-	5922	0	NA	5599	5699	5989	8578	7152	6767	4079	4046	3966	6083	5711	5815	2515	3012	3048	3989	4579	5211
ENSG00000198142	SOWAHC	2	109614364	109618990	+	4627	0	NA	3488	3973	3238	3395	4907	5325	3489	3460	3565	2394	9338	9202	3040	3939	3786	4264	5864	6800
ENSG00000071051	NCK2	2	105744912	105894274	+	149363	0	NA	7203	6784	6789	9956	9716	8944	11145	11188	11978	13605	10857	11243	13337	12234	11892	12382	13184	13315
ENSG00000071073	MGAT4A	2	98619106	98731132	-	112027	0	NA	3000	2310	2335	2117	1725	1588	1928	1655	1770	944	1455	1613	1370	1598	1628	1414	1667	1914
ENSG00000170485	NPAS2	2	100820139	100996829	+	176691	0	NA	9986	10434	10297	12182	9877	9895	9607	10376	11438	14137	13562	13274	6674	6455	6726	6923	4487	4131
ENSG00000115641	FHL2	2	105357712	105438513	-	80802	0	NA	2048	1922	1866	1197	1830	1995	2821	2549	2539	2266	2429	2332	3990	3322	3260	3049	3748	3648
ENSG00000144028	SNRNP200	2	96274338	96321271	-	46934	0	NA	21581	24989	25142	18657	19156	20425	24989	29413	28313	22312	20503	20736	21399	28322	29891	19560	21513	22388
ENSG00000213222	TOMM40P4	2	131723253	131724279	-	1027	0	NA	161	148	146	83	66	90	99	104	88	64	84	77	29	47	63	59	45	69
ENSG00000136718	IMP4	2	130342877	130347967	+	5091	0	NA	3708	4257	4166	5274	5739	5740	3244	2964	2769	3742	4395	4320	4068	3213	3421	3800	3400	3466
ENSG00000236255	NA	2	117833937	117841658	+	7722	0	NA	271	303	190	421	222	327	239	230	298	225	359	298	265	189	222	162	233	218
ENSG00000144120	TMEM177	2	119679167	119686507	+	7341	0	NA	386	419	390	962	582	605	100	118	115	309	447	444	71	128	137	228	358	419
ENSG00000128708	HAT1	2	171922448	171983686	+	61239	0	NA	2004	2189	2391	2517	1970	2025	1982	2267	2259	2436	2227	2354	2486	2884	2858	2339	2590	2801
ENSG00000072135	PTPN18	2	130356045	130375405	+	19361	0	NA	1927	2421	2156	1541	2834	2686	2063	2204	2282	2048	2244	2131	2293	2293	2273	2214	2026	2189
ENSG00000231043	NA	2	58460292	58462032	-	1741	0	NA	48	39	33	58	59	42	38	47	55	44	51	47	56	62	63	55	66	65
ENSG00000135966	TGFBRAP1	2	105264391	105329735	-	65345	0	NA	1638	2141	2260	2365	2463	2644	1322	1130	1178	1591	2125	2209	1498	1840	1848	2321	2231	2567
ENSG00000081320	STK17B	2	196133583	196176503	-	42921	0	NA	4083	3970	4553	2598	2532	2480	4563	5659	6058	3465	2437	2553	7392	7960	7882	3918	3240	3540
ENSG00000152127	MGAT5	2	134119983	134454621	+	334639	0	NA	17585	18106	18942	14957	15457	16219	14873	15573	15671	13638	13994	13593	11899	17290	17663	18191	14098	14903
ENSG00000116120	FARSB	2	222566899	222656092	-	89194	0	NA	2186	3215	3085	2109	2753	3102	2916	2903	2641	4445	2562	2371	3007	3145	3081	3486	2022	1664
ENSG00000150540	HNMT	2	137964020	138016364	+	52345	0	NA	5014	5170	5291	5175	5375	4686	4059	3913	3946	6067	4829	4865	4693	4054	4155	4887	5254	4931
ENSG00000076003	MCM6	2	135839626	135876443	-	36818	0	NA	951	1048	1253	1188	1240	1254	2640	3007	2822	2831	1475	1496	1316	1432	1572	1343	1025	1017
ENSG00000198612	COPS8	2	237085882	237100474	+	14593	0	NA	2802	2401	2512	2130	2211	2294	2396	2663	2416	2451	2443	2374	2835	2720	2450	1941	2104	2187
ENSG00000186522	SEPTIN10	2	109542799	109614143	-	71345	0	NA	5488	6654	6545	4030	5700	6223	4987	5328	5255	5803	6189	6188	6128	6178	6445	5673	5911	6028
ENSG00000144158	SNRPA1P1	2	113657908	113658675	+	768	0	NA	7	4	11	13	4	8	5	7	5	18	10	8	2	4	3	13	14	4
ENSG00000144228	SPOPL	2	138501770	138573547	+	71778	0	NA	6119	5414	5352	3672	3694	3917	6426	6830	6769	2817	4074	4155	4580	6497	6402	4999	5089	5058
ENSG00000136542	GALNT5	2	157257705	157318491	+	60787	0	NA	3647	3870	4059	6158	5679	6905	5564	5080	4863	7617	7176	7410	4343	4981	4715	7591	3646	3568
ENSG00000175509	ACRP1	2	113667478	113668621	-	1144	0	NA	7	4	2	18	3	2	2	8	18	3	6	4	23	13	18	18	7	11
ENSG00000163510	CWC22	2	179944876	180007297	-	62422	0	NA	1979	1906	1913	1872	1757	1813	1880	2279	2296	1613	2058	2029	2613	2658	2507	2431	2595	2868
ENSG00000198369	SPRED2	2	65310851	65432637	-	121787	0	NA	1871	1940	2092	2652	2381	2686	2399	2518	2511	2610	3234	2953	694	919	861	1260	2266	2533
ENSG00000287091	NA	2	159797288	159798043	-	756	0	NA	23	16	24	19	21	28	29	27	33	25	28	31	8	21	25	24	33	27
ENSG00000144320	LNPK	2	175923882	176002839	-	78958	0	NA	2670	3559	3700	1924	2495	2368	2037	2133	2220	1534	1484	1448	2075	2742	2688	1758	1683	1581
ENSG00000234645	YWHAEP5	2	138288029	138288793	-	765	0	NA	5	4	5	16	8	13	7	12	29	13	8	18	14	15	9	8	10	8
ENSG00000144118	RALB	2	120240064	120294710	+	54647	0	NA	7106	7443	7289	5943	7575	7958	8152	8421	8472	6422	7319	7140	7398	7336	7136	6112	6086	5636
ENSG00000188042	ARL4C	2	234493041	234497081	-	4041	0	NA	1631	1422	1223	529	1239	1289	2083	1822	1594	1537	1372	1260	970	1404	1305	1154	2641	3060
ENSG00000135632	SMYD5	2	73214222	73227221	+	13000	0	NA	1623	1920	1801	1872	2130	2163	1308	1056	1056	1638	1725	1773	1378	1336	1283	1539	1255	1353
ENSG00000228446	ANKRD49P1	2	224499387	224500100	-	714	0	NA	9	11	2	4	1	1	23	19	13	15	3	2	5	6	3	3	5	8
ENSG00000170035	UBE2E3	2	180967248	181076585	+	109338	0	NA	3603	3685	3955	4301	3855	3210	3812	3870	3814	4584	3874	3957	4746	4381	4330	4878	4343	4101
ENSG00000054219	LY75	2	159803355	159904756	-	101402	0	NA	2656	2789	2770	1826	1629	1690	3069	3373	3242	2512	1818	1769	3457	2740	2820	1886	1608	1548
ENSG00000230562	FAM133DP	2	157379724	157380414	-	691	0	NA	7	6	4	6	6	14	7	0	6	18	4	4	7	15	22	21	25	2
ENSG00000115425	PECR	2	215996329	216082955	-	86627	0	NA	909	971	969	701	645	633	1375	1364	1480	1239	659	761	1738	1457	1308	1080	757	747
ENSG00000138434	ITPRID2	2	181891730	181930738	+	39009	0	NA	28772	33894	33872	19561	27224	27591	30597	29942	28966	27312	33053	32396	29495	39763	39412	33393	43738	45310
ENSG00000115020	PIKFYVE	2	208266255	208358746	+	92492	0	NA	3894	3729	3631	2696	2339	2694	3497	3163	3330	2224	3073	2966	2643	4419	4334	3992	3325	3876
ENSG00000115109	EPB41L5	2	120013077	120179119	+	166043	0	NA	1758	1454	1531	1345	1394	1488	1766	2015	1781	1208	1851	1933	1613	1841	1956	1954	2977	2935
ENSG00000226564	FTH1P20	2	180872867	180873414	-	548	0	NA	215	129	168	122	134	110	144	160	187	168	88	139	207	121	114	84	97	82
ENSG00000115221	ITGB6	2	160099667	160200313	-	100647	0	NA	9975	9515	10646	9015	6009	6131	6581	8333	8757	5341	4619	4742	5196	5917	5937	4179	3223	2940
ENSG00000115539	PDCL3	2	100562993	100576739	+	13747	0	NA	683	642	729	841	913	934	771	742	642	816	669	703	720	678	665	771	719	609
ENSG00000163082	SGPP2	2	222424543	222562621	+	138079	0	NA	36385	37292	38297	65885	44809	40682	34038	36247	38026	27731	31596	31473	8761	9799	9882	15273	15196	15035
ENSG00000115183	TANC1	2	158968640	159232659	+	264020	0	NA	4743	6587	6627	8352	6369	7122	6743	8055	8009	9117	5439	5666	2955	3808	3872	5110	4446	4910
ENSG00000115107	STEAP3	2	119223831	119265652	+	41822	0	NA	977	1231	1036	1735	2210	2246	1657	1393	1266	1672	1206	1274	1144	1281	1211	1370	896	888
ENSG00000272902	TBC1D8-AS1	2	101151660	101155412	+	3753	0	NA	46	68	72	35	41	48	19	28	34	36	27	25	56	58	41	123	59	37
ENSG00000114933	INO80D	2	205993721	206086303	-	92583	0	NA	3726	3859	4442	2216	1817	1925	5118	6894	7989	4553	1563	1744	3083	4544	4531	2861	1634	1555
ENSG00000118246	FASTKD2	2	206765357	206796189	+	30833	0	NA	2228	2101	2254	2603	2056	2147	1652	1608	1636	2155	2194	2127	1274	1326	1372	1448	1606	1670
ENSG00000079246	XRCC5	2	216107464	216206303	+	98840	0	NA	18751	19681	20266	14606	17188	17475	23103	24803	24764	22581	19333	18968	26110	25838	26296	19792	20131	19458
ENSG00000136560	TANK	2	161136908	161236230	+	99323	0	NA	5754	4689	4838	5379	4002	4242	6923	7817	8201	5306	5793	5959	6208	6106	5998	6551	6134	5983
ENSG00000279348	NA	2	216211404	216213519	+	2116	0	NA	117	163	174	139	137	177	305	369	348	226	146	147	128	244	350	125	136	119
ENSG00000115233	PSMD14	2	161308425	161411717	+	103293	0	NA	3775	4336	4250	5661	3778	4301	3685	4619	4703	4643	3462	3564	4089	4270	4306	3733	3344	3244
ENSG00000130147	SH3BP4	2	234952017	235055714	+	103698	0	NA	3752	3198	3512	3680	3748	3866	5075	5275	5153	6393	4675	4355	2643	2909	2978	3083	3372	3658
ENSG00000135916	ITM2C	2	230864639	230879248	+	14610	0	NA	1958	2373	2311	1503	2112	1987	3006	3399	3294	2732	2262	2296	3387	3164	3203	2238	2433	2084
ENSG00000198586	TLK1	2	170990823	171231314	-	240492	0	NA	5185	4984	5479	4136	4096	3888	4085	3927	4279	2758	3964	3837	3853	5378	5325	4108	4283	4190
ENSG00000260804	LINC01963	2	216217045	216220192	+	3148	0	NA	356	411	414	319	397	453	601	756	693	570	556	480	748	666	623	352	447	353
ENSG00000227368	CDK8P2	2	112932625	112933171	+	547	0	NA	5	5	4	6	2	6	1	6	1	13	9	4	13	13	7	2	2	6
ENSG00000122085	MTERF4	2	241072169	241102332	-	30164	0	NA	487	618	542	821	697	789	434	404	341	465	599	513	423	452	418	742	892	910
ENSG00000196950	SLC39A10	2	195575977	195737702	+	161726	0	NA	3221	4411	4177	3316	5893	5982	3824	3298	3523	3983	3863	3662	3389	4254	3890	3934	3049	2977
ENSG00000003436	TFPI	2	187464230	187565760	-	101531	0	NA	19206	16308	17878	12479	13282	12586	12576	13836	14233	8741	12268	12620	11489	10741	10947	8596	9389	9142
ENSG00000226915	RPL19P4	2	130293822	130294405	+	584	0	NA	11	3	3	6	11	7	12	9	20	8	11	5	4	7	4	3	7	1
ENSG00000176720	BOK	2	241551424	241574131	+	22708	0	NA	5074	5833	5848	4556	7417	6657	4280	3355	3483	3331	4493	4302	3101	2940	3163	3510	4021	4111
ENSG00000136710	CCDC115	2	130337933	130342699	-	4767	0	NA	1455	1549	1497	1684	2045	1721	1705	1421	1521	2280	1955	2001	2174	1540	1678	1929	1453	1342
ENSG00000232320	MXRA7P1	2	161340816	161341326	-	511	0	NA	6	11	4	9	11	10	10	9	16	5	9	14	14	9	7	14	20	18
ENSG00000204253	HNRNPCP2	2	189923336	189924216	+	881	0	NA	1036	733	696	610	571	711	1174	1239	1208	878	767	763	800	653	616	453	439	456
ENSG00000273113	NA	2	241581922	241582726	+	805	0	NA	80	86	115	109	233	142	130	95	97	108	177	153	153	126	98	122	153	191
ENSG00000136731	UGGT1	2	128091200	128195677	+	104478	0	NA	10454	13860	14103	10511	8358	8723	11489	15206	14138	9528	7813	7836	9034	14823	14516	9058	8391	9005
ENSG00000135617	PRADC1	2	73228010	73233239	-	5230	0	NA	196	239	252	536	411	346	220	292	284	365	300	314	363	442	404	327	586	462
ENSG00000168393	DTYMK	2	241675747	241686944	-	11198	0	NA	1185	1633	1521	1378	1018	1202	1261	1649	1631	1487	1278	1270	1773	2232	2171	1759	1522	1502
ENSG00000144445	KANSL1L	2	210021421	210171409	-	149989	0	NA	4094	3662	3869	1803	2023	1904	3390	3525	3362	2090	1957	1974	3272	4061	4020	3361	3283	3318
ENSG00000221823	PPP3R1	2	68178857	68256237	-	77381	0	NA	3415	3273	3332	3755	3069	3283	5213	5793	5689	3045	3663	3834	4265	3623	3866	3295	3321	3387
ENSG00000177855	CACYBPP2	2	183607442	183608119	-	678	0	NA	20	19	24	18	15	22	21	29	42	25	21	16	58	47	46	9	22	28
ENSG00000184898	RBM43	2	151247940	151261863	-	13924	0	NA	1059	911	1019	203	480	457	748	723	653	657	424	478	993	553	654	793	425	288
ENSG00000067066	SP100	2	230415942	230545606	+	129665	0	NA	6374	6288	6648	3790	4072	4099	5429	5877	5816	3817	4061	3995	5675	5774	5648	4762	3991	3624
ENSG00000065802	ASB1	2	238426742	238452250	+	25509	0	NA	3982	4142	3824	4107	3927	4329	3424	3224	2798	3423	4294	4107	1313	1467	1303	1590	3539	4234
ENSG00000118242	MREG	2	215942584	216034096	-	91513	0	NA	1266	1289	1328	1282	1642	1782	1065	967	964	722	1017	1084	484	553	571	539	761	771
ENSG00000229915	NA	2	238427077	238427729	-	653	0	NA	6	4	3	5	0	10	14	12	7	44	7	5	2	6	4	9	10	22
ENSG00000196141	SPATS2L	2	200305881	200482264	+	176384	0	NA	11474	12542	12990	9851	13946	13292	15115	17239	17710	15216	15112	14541	16566	17763	17952	15398	16260	15908
ENSG00000178385	PLEKHM3	2	207821288	208025527	-	204240	0	NA	1979	1664	1916	1166	866	1022	1607	1983	2186	1330	1393	1429	2437	4641	4768	4104	2186	2065
ENSG00000286358	NA	2	193170704	193172765	+	2062	0	NA	150	149	127	46	68	68	89	55	50	70	92	88	200	224	225	200	170	105
ENSG00000115084	SLC35F5	2	113705011	113756693	-	51683	0	NA	13615	13918	14018	7544	9093	9766	8705	9162	8787	7244	10239	10487	6973	7754	7417	6941	8297	8883
ENSG00000170340	B3GNT2	2	62196115	62224731	+	28617	0	NA	3296	2896	2700	3289	2340	2374	3884	4394	4089	2681	2871	2857	4380	4361	4124	3471	3953	4269
ENSG00000115685	PPP1R7	2	241149576	241183652	+	34077	0	NA	2428	2481	2614	2516	2647	2611	2436	2567	2521	3002	2944	2900	3908	3250	3435	2804	2785	2567
ENSG00000125633	CCDC93	2	117915478	118014133	-	98656	0	NA	6098	6193	6524	5422	4969	5151	5075	5708	5751	3374	5565	5345	4259	5850	5857	4111	5992	6383
ENSG00000128654	MTX2	2	176269395	176338025	+	68631	0	NA	1212	1502	1594	1345	1552	1583	1096	1009	1013	1706	1487	1468	1080	970	1061	1145	1297	1279
ENSG00000115368	WDR75	2	189441446	189475552	+	34107	0	NA	3460	3220	3499	3143	2910	3035	2895	2601	2815	2201	3287	2970	3130	3090	2843	2401	2542	2595
ENSG00000006607	FARP2	2	241356285	241494841	+	138557	0	NA	1818	2111	2152	1752	1622	2019	1565	1747	1711	2021	1814	1772	1147	1556	1507	2074	2774	3059
ENSG00000180902	D2HGDH	2	241734602	241768816	+	34215	0	NA	896	957	960	858	1175	1075	1132	1198	1069	1323	1244	1137	892	846	826	1142	1128	1096
ENSG00000171227	TMEM37	2	119429901	119438504	+	8604	0	NA	109	184	199	25	80	84	62	59	84	55	45	61	207	260	218	415	260	172
ENSG00000136536	MARCHF7	2	159712457	159771027	+	58571	0	NA	3808	3574	3432	3590	3797	3878	3709	4238	4190	3256	4559	4340	3797	4125	4352	5711	5138	5406
ENSG00000213236	YWHAZP2	2	126557435	126558162	-	728	0	NA	34	43	39	55	45	53	51	48	41	38	38	46	25	30	51	23	36	23
ENSG00000286588	NA	2	241326334	241327039	-	706	0	NA	11	10	9	5	3	2	7	21	23	8	7	7	35	6	7	9	6	10
ENSG00000115694	STK25	2	241492670	241509730	-	17061	0	NA	5712	6573	6322	5878	8800	8242	5830	5902	5703	7067	6232	6032	6228	6390	6256	6007	6036	5767
ENSG00000168397	ATG4B	2	241637213	241673857	+	36645	0	NA	3561	3689	3470	4993	4993	4948	2289	2243	2239	2765	4634	4596	2767	3563	3461	3713	5318	5089
ENSG00000128641	MYO1B	2	191245185	191425389	+	180205	0	NA	14025	14771	16178	18072	14958	14863	11188	13052	13972	6133	8014	8003	3986	4570	4866	3656	4801	5025
ENSG00000168385	SEPTIN2	2	241315100	241354027	+	38928	0	NA	23758	27457	27185	25422	27631	27814	28743	32139	32584	30099	25417	25387	33006	36375	35662	27041	27915	27525
ENSG00000162976	SLC66A3	2	11155198	11178870	+	23673	0	NA	785	588	753	704	553	614	882	895	886	976	780	811	1153	794	955	887	736	608
ENSG00000169016	E2F6	2	11444375	11466177	-	21803	0	NA	711	678	621	1064	849	817	389	456	386	511	901	904	790	692	747	771	968	1025
ENSG00000115159	GPD2	2	156435290	156613735	+	178446	0	NA	4958	4606	4875	6754	3183	3333	6762	7792	7798	6064	4953	4830	3519	4732	4526	3947	3900	3983
ENSG00000138386	NAB1	2	190646746	190692766	+	46021	0	NA	5535	4914	5315	5379	5560	5588	5770	5453	5574	4574	5677	5953	2735	3262	3121	3343	3787	4146
ENSG00000230979	NA	2	47690716	47691246	-	531	0	NA	42	23	30	19	36	14	45	43	36	33	47	47	50	34	21	31	34	38
ENSG00000119878	CRIPT	2	46616416	46630176	+	13761	0	NA	1459	1526	1518	1013	1024	855	820	728	837	693	1097	1081	1498	1518	1543	826	1318	1117
ENSG00000167165	UGT1A6	2	233691607	233773300	+	81694	0	NA	2891	2836	3343	1756	2212	2154	2728	3560	3707	1738	2634	2657	1492	2010	2044	1075	1594	1514
ENSG00000227802	DNAJB3	2	233742750	233744015	-	1266	0	NA	11	21	13	18	12	8	15	7	25	19	10	20	2	24	7	18	14	18
ENSG00000228445	UGT1A2P	2	233747214	233748079	+	866	0	NA	3	10	5	1	1	2	17	5	8	0	0	2	0	1	2	3	3	2
ENSG00000241635	UGT1A1	2	233760270	233773300	+	13031	0	NA	2424	1631	1804	673	1582	1648	2678	2820	2867	1628	4685	4737	666	782	831	309	655	572
ENSG00000123485	HJURP	2	233833416	233854566	-	21151	0	NA	4536	5680	5998	942	1113	949	2023	3080	2890	1911	1346	1333	4217	7200	7410	3449	2853	2450
ENSG00000152102	FAM168B	2	131047876	131093460	-	45585	0	NA	15142	12844	13174	14415	12879	13046	15645	15230	15625	11862	13221	13164	15081	17082	16325	13880	14804	16771
ENSG00000008869	HEATR5B	2	36968383	37084372	-	115990	0	NA	2435	2814	2577	1959	1484	1727	2121	2317	2240	2113	1973	1861	2194	2772	2825	1988	2167	2166
ENSG00000218739	CEBPZOS	2	37196488	37216193	+	19706	0	NA	1184	1828	1806	1260	1794	1706	1268	1541	1293	2060	1439	1593	1521	1621	1590	2257	1690	1811
ENSG00000115816	CEBPZ	2	37201612	37231596	-	29985	0	NA	4851	4685	5263	3706	3956	4382	3896	3668	3851	2360	4530	4514	4223	4528	4328	3416	3749	3988
ENSG00000003509	NDUFAF7	2	37231631	37253403	+	21773	0	NA	661	704	685	579	647	656	681	639	598	554	685	679	705	674	779	604	788	671
ENSG00000115825	PRKD3	2	37250502	37324833	-	74332	0	NA	3545	4191	4506	3779	3388	3261	3084	3274	3653	2348	3083	2991	2244	3267	3238	2948	2904	2763
ENSG00000115828	QPCT	2	37342827	37373322	+	30496	0	NA	991	951	1057	1337	822	833	871	813	723	1050	431	440	983	722	669	649	389	311
ENSG00000163171	CDC42EP3	2	37641882	37738468	-	96587	0	NA	1358	1524	1312	1862	1789	1938	2031	2330	2321	1833	2171	2129	2219	2389	2194	1674	2325	2470
ENSG00000173166	RAPH1	2	203394345	203535335	-	140991	0	NA	2390	2227	2276	2119	1621	2254	4985	5859	5859	2997	3596	3579	905	2303	2397	2471	2081	2420
ENSG00000005448	WDR54	2	74421678	74425755	+	4078	0	NA	1111	1338	1396	1111	1335	1204	1594	2038	2156	1896	1158	1148	2190	1717	1547	1647	1275	1001
ENSG00000115274	INO80B	2	74455087	74457944	+	2858	0	NA	86	65	54	68	93	102	69	64	65	85	108	88	78	74	49	89	92	90
ENSG00000239779	WBP1	2	74458400	74460891	+	2492	0	NA	496	336	359	359	475	410	489	494	444	539	690	548	415	367	317	420	593	594
ENSG00000135637	CCDC142	2	74471986	74483408	-	11423	0	NA	780	813	825	1079	766	817	480	580	528	815	629	569	695	748	734	704	1048	1112
ENSG00000115282	TTC31	2	74483073	74494559	+	11487	0	NA	985	1061	1105	709	972	953	954	811	728	898	1056	1071	785	812	803	838	1118	1204
ENSG00000272183	NA	2	74501717	74502365	+	649	0	NA	35	6	25	27	39	28	20	50	22	19	28	40	18	39	20	29	41	37
ENSG00000115289	PCGF1	2	74505043	74507695	-	2653	0	NA	937	793	887	967	939	980	995	1092	1056	962	1033	989	1436	1149	1168	1150	1024	1010
ENSG00000115307	AUP1	2	74526645	74529760	-	3116	0	NA	5656	5953	5796	8222	8371	7712	5395	5547	5603	6841	6778	6776	6651	6213	6178	7277	7208	7415
ENSG00000138363	ATIC	2	215311956	215349773	+	37818	0	NA	5058	6143	6124	5313	6923	6648	5802	5759	5703	6348	4996	5180	5305	5509	5541	5208	4096	3837
ENSG00000152253	SPC25	2	168834132	168913371	-	79240	0	NA	651	1374	1562	514	421	495	588	818	728	713	621	545	899	1492	1633	1183	1275	1146
ENSG00000214199	EEF1A1P12	2	106697331	106698676	-	1346	0	NA	291	215	250	375	416	286	271	242	279	426	380	368	301	190	211	358	277	313
ENSG00000132300	PTCD3	2	86106223	86142157	+	35935	0	NA	2306	3051	2937	3006	2763	3018	2296	2061	2138	2127	2662	2727	1581	2308	2264	2564	2382	2404
ENSG00000132313	MRPL35	2	86199355	86213790	+	14436	0	NA	1710	1793	1884	1549	1644	1548	1502	1539	1408	1412	1665	1492	1617	1620	1466	1343	1575	1625
ENSG00000115548	KDM3A	2	86440647	86492716	+	52070	0	NA	15579	14814	15781	10261	10668	10619	18196	17864	18831	4335	6697	6488	9346	8580	9086	5329	5741	5766
ENSG00000132323	ILKAP	2	238170402	238203708	-	33307	0	NA	1012	953	1036	1343	1226	1297	1038	995	1121	1028	984	969	1281	1199	1166	989	1162	1279
ENSG00000144485	HES6	2	238238267	238240662	-	2396	0	NA	212	249	194	164	327	399	333	339	277	407	323	305	508	274	283	254	460	463
ENSG00000132326	PER2	2	238244044	238290102	-	46059	0	NA	1564	1603	1638	1868	1393	1711	1688	1397	1396	982	1667	1772	1257	1473	1392	1581	1237	1299
ENSG00000204104	TRAF3IP1	2	238320441	238400897	+	80457	0	NA	808	835	801	907	771	767	683	677	696	1048	843	930	1050	1266	1352	1632	1470	1586
ENSG00000156973	PDE6D	2	231732433	231786272	-	53840	0	NA	1362	1290	1275	1705	1572	1549	1139	1267	1254	1176	1608	1577	1057	1229	1118	1518	1605	1604
ENSG00000251485	NRBF2P6	2	232343116	232343903	+	788	0	NA	18	22	41	28	11	23	15	26	26	31	38	15	20	31	34	34	29	23
ENSG00000197329	PELI1	2	64092652	64144420	-	51769	0	NA	3080	3728	3824	5406	4490	4257	4946	5838	5601	4815	2891	3033	5335	5413	5564	6522	4689	4534
ENSG00000214077	GNAQP1	2	131423801	131424867	-	1067	0	NA	39	15	28	7	8	10	21	33	29	30	11	5	18	23	19	15	16	8
ENSG00000173272	MZT2A	2	131464900	131492743	-	27844	0	NA	2289	1990	2062	1622	2684	2583	2738	2457	2367	2463	2694	2669	3362	2700	2576	2288	2316	2109
ENSG00000138078	PREPL	2	44316281	44361862	-	45582	0	NA	4434	4201	4601	3777	2643	2625	5671	5535	5248	3730	3784	3805	3220	3707	3606	3295	3360	3379
ENSG00000144199	FAHD2B	2	97083583	97094882	-	11300	0	NA	277	283	291	166	299	227	306	358	381	313	377	375	410	328	298	330	277	281
ENSG00000152256	PDK1	2	172555373	172608669	+	53297	0	NA	2226	3155	2550	2265	2687	3303	2572	2916	3065	1310	1014	1023	1579	1300	1400	800	664	587
ENSG00000138449	SLC40A1	2	189560590	189583758	-	23169	0	NA	9940	7785	8945	7879	6031	4529	7847	6680	7255	8185	6502	6536	11359	10543	10506	12974	7221	6842
ENSG00000115687	PASK	2	241106099	241150264	-	44166	0	NA	359	499	448	323	344	242	666	826	783	492	595	593	464	582	499	533	583	605
ENSG00000135956	TMEM127	2	96248514	96265997	-	17484	0	NA	6832	6901	6937	11348	8451	8451	4525	4461	4125	6962	7248	7396	3862	4805	5036	8144	8872	9869
ENSG00000168395	ING5	2	241687085	241729478	+	42394	0	NA	2737	2558	2459	2991	2858	2574	1744	1713	1657	1991	2546	2754	2974	2562	2588	2567	2670	2642
ENSG00000204128	C2orf72	2	231037523	231049719	+	12197	0	NA	410	745	824	377	726	625	421	390	503	667	222	259	363	357	295	623	189	148
ENSG00000261829	NA	2	231052040	231052637	+	598	0	NA	17	30	17	10	16	25	29	16	28	26	21	24	44	42	32	56	21	12
ENSG00000156966	B3GNT7	2	231395710	231401164	+	5455	0	NA	487	812	782	949	884	793	532	747	932	1306	902	786	264	285	279	612	367	378
ENSG00000142327	RNPEPL1	2	240565804	240581372	+	15569	0	NA	5602	5988	6000	5219	7512	7388	5593	5162	5119	6079	5792	5999	6240	5672	5642	6134	5550	5274
ENSG00000260942	CAPN10-DT	2	240582700	240586699	-	4000	0	NA	114	71	94	64	52	88	107	91	99	43	87	73	82	44	79	52	63	65
ENSG00000142330	CAPN10	2	240586734	240617705	+	30972	0	NA	1701	1493	1544	1907	2246	2018	1427	1193	1218	1465	2061	1973	1280	1350	1332	1272	1860	2014
ENSG00000135925	WNT10A	2	218880852	218899581	+	18730	0	NA	332	369	341	567	482	476	506	355	331	453	298	357	322	184	239	468	295	431
ENSG00000171450	CDK5R2	2	218959666	218962155	+	2490	0	NA	84	80	60	40	80	101	67	37	37	28	48	40	17	8	9	16	25	20
ENSG00000163501	IHH	2	219054424	219060921	-	6498	0	NA	1719	3376	3334	5467	5266	4552	2099	2870	3175	3676	3425	3533	300	511	537	908	856	764
ENSG00000115649	CNPPD1	2	219171897	219178106	-	6210	0	NA	4184	4328	4343	2978	4080	4127	2853	2707	2769	2899	3858	3661	2880	2499	2655	3031	3765	3684
ENSG00000144567	RETREG2	2	219176225	219185475	+	9251	0	NA	10580	9829	10933	6829	9899	8523	8005	7519	7384	5999	8137	8388	11277	10578	10812	10505	9642	10158
ENSG00000158552	ZFAND2B	2	219195237	219209651	+	14415	0	NA	1269	1117	1184	1086	1252	1223	1285	1199	1275	1148	1435	1333	1304	1212	1236	1480	1676	1499
ENSG00000198925	ATG9A	2	219219380	219229717	-	10338	0	NA	3907	4204	4441	3193	3873	3603	3481	3388	3478	2487	2749	2811	2541	3610	3614	3992	3616	3789
ENSG00000163516	ANKZF1	2	219229783	219236679	+	6897	0	NA	5833	6827	6705	4909	6940	6666	3872	4156	4194	2556	2802	2668	3619	3205	2931	3484	2766	2627
ENSG00000163521	GLB1L	2	219236598	219245478	-	8881	0	NA	300	310	286	209	148	233	502	450	447	369	338	296	543	435	418	476	344	251
ENSG00000115661	STK16	2	219245455	219250337	+	4883	0	NA	1644	1351	1691	1463	1795	1596	1491	1298	1325	2111	1737	1678	1892	1685	1698	2583	1843	1715
ENSG00000115652	UXS1	2	106093308	106194301	-	100994	0	NA	6158	5802	5706	8927	6563	6283	4294	4105	4077	6141	4311	4645	5195	4731	4644	5169	4015	4369
ENSG00000152082	MZT2B	2	130181737	130190729	+	8993	0	NA	2384	2106	2020	1883	2593	2517	3029	2593	2461	3032	2662	2665	3474	2626	2648	2550	2582	2363
ENSG00000213225	NOC2LP1	2	130229379	130232106	+	2728	0	NA	764	822	867	1624	1334	1327	527	466	479	1296	1054	1149	264	363	394	1063	1035	1237
ENSG00000188542	DUSP28	2	240560054	240565256	+	5203	0	NA	156	144	119	208	169	165	181	125	129	196	178	139	253	152	148	204	178	177
ENSG00000162961	DPY30	2	31867809	32039805	-	171997	0	NA	3610	3103	3153	3352	3765	3564	3913	3812	3880	3844	4390	4367	5279	4333	4278	4013	4021	3805
ENSG00000152683	SLC30A6	2	32165841	32224379	+	58539	0	NA	3258	3611	3545	3021	2750	2778	1844	1620	1578	1782	2827	2986	2492	3495	3421	3649	3294	3318
ENSG00000229816	DDX50P1	2	32201600	32203999	+	2400	0	NA	40	16	25	15	4	6	45	24	38	10	24	13	16	22	20	17	21	10
ENSG00000163053	SLC16A14	2	230034982	230068993	-	34012	0	NA	209	95	166	108	54	41	625	634	573	279	311	307	61	46	67	51	45	51
ENSG00000135917	SLC19A3	2	227683763	227718028	-	34266	0	NA	3844	4894	5312	6703	4891	5240	5796	6509	6912	7216	5800	5010	1975	2997	3113	3744	3505	3252
ENSG00000115009	CCL20	2	227805739	227817564	+	11826	0	NA	75642	51857	60029	215458	66139	67681	68639	85822	88239	71232	25178	25986	997	761	752	12523	7162	5310
ENSG00000134324	LPIN1	2	11677595	11827409	+	149815	0	NA	4074	4798	4755	11833	6784	8080	7478	11221	10958	11143	6560	6385	3270	4154	4149	3299	3801	4029
ENSG00000227799	CDPF1P1	2	55224280	55225908	+	1629	0	NA	15	17	6	21	12	34	18	16	17	44	14	10	42	24	18	64	31	21
ENSG00000085760	MTIF2	2	55236595	55269347	-	32753	0	NA	1828	1987	1934	1272	1390	1583	1610	1515	1623	2000	1425	1417	2255	2157	2489	2799	1865	1641
ENSG00000162997	PRORSD1P	2	55282319	55284522	+	2204	0	NA	41	15	29	18	36	26	29	19	18	35	34	20	29	11	32	49	30	39
ENSG00000228305	PRELID1P6	2	63622178	63622831	-	654	0	NA	10	11	6	7	32	14	19	18	17	9	13	7	26	7	10	8	9	15
ENSG00000014641	MDH1	2	63588609	63607197	+	18589	0	NA	5127	5762	6094	4160	4496	4772	6128	6938	6885	5841	5463	5079	7493	7126	7568	4821	5297	4658
ENSG00000230002	ALMS1-IT1	2	73456764	73459482	+	2719	0	NA	124	103	84	47	57	59	159	136	106	118	64	85	60	66	41	67	55	54
ENSG00000144034	TPRKB	2	73729104	73737400	-	8297	0	NA	823	924	905	701	865	839	704	816	895	891	986	1031	1100	967	1021	1086	1122	933
ENSG00000138443	ABI2	2	203328280	203447728	+	119449	0	NA	3871	4455	4489	2359	3072	3078	4815	5352	5127	3295	3742	3641	3061	3248	3399	2940	3239	3492
ENSG00000234072	GTF3C2-AS2	2	27356246	27367622	+	11377	0	NA	163	252	172	374	207	251	151	154	123	230	181	192	93	103	99	244	191	256
ENSG00000115234	SNX17	2	27370496	27377535	+	7040	0	NA	3965	4294	4387	4405	5060	4708	4606	4487	4493	5517	4161	4313	4648	4537	4669	4770	4977	4590
ENSG00000163795	ZNF513	2	27377235	27380790	-	3556	0	NA	603	552	562	1106	840	823	652	645	577	1891	889	890	626	533	561	856	833	913
ENSG00000115241	PPM1G	2	27381195	27409591	-	28397	0	NA	7055	8012	7664	8909	10074	10229	7216	7840	7125	8467	8904	9024	8026	8762	8580	8862	9310	9635
ENSG00000213453	FTH1P3	2	27392784	27393367	-	584	0	NA	54	37	47	59	41	30	43	23	31	43	31	43	60	36	21	29	29	19
ENSG00000115216	NRBP1	2	27427790	27442259	+	14470	0	NA	7027	6540	6441	6770	6574	6300	7239	7634	7722	5330	7034	6567	9172	8092	8283	6543	7458	7010
ENSG00000157992	KRTCAP3	2	27442366	27446481	+	4116	0	NA	1083	1065	1151	948	1406	1285	1240	1211	1337	1217	1418	1339	1842	1217	1258	1370	1170	1080
ENSG00000235267	NA	2	27455156	27455862	+	707	0	NA	5	15	4	16	8	3	8	6	4	18	6	5	4	0	6	4	5	2
ENSG00000115226	FNDC4	2	27491883	27495200	-	3318	0	NA	1497	1478	1496	3304	3057	2794	1053	1213	1022	1400	2246	1986	903	705	782	805	977	826
ENSG00000138002	IFT172	2	27444377	27489805	-	45429	0	NA	1910	1771	1810	1251	1062	1115	1955	1966	2200	1883	1554	1553	2076	2058	2074	2021	1630	1437
ENSG00000155438	NIFK	2	121726945	121736911	-	9967	0	NA	1816	1744	1711	2311	1959	2138	1355	1220	1167	1400	2362	2197	1371	1234	1181	1083	1699	1802
ENSG00000211460	TSN	2	121737103	121767853	+	30751	0	NA	9121	8566	9083	6506	6988	6717	7923	8174	7666	7149	7659	7558	9758	10680	10857	8542	8607	8701
ENSG00000115947	ORC4	2	147930396	148021604	-	91209	0	NA	2178	2105	2213	2114	1946	2055	1738	1685	1622	1435	2022	1946	1887	2183	2290	2331	2174	2309
ENSG00000204588	LINC01123	2	109987063	109996140	+	9078	0	NA	67	52	67	113	72	93	183	229	214	265	172	142	156	90	118	146	68	87
ENSG00000144063	MALL	2	110083870	110116022	-	32153	0	NA	272	369	335	292	484	704	583	534	485	539	466	465	239	353	329	287	201	205
ENSG00000230650	NA	2	110360608	110363737	-	3130	0	NA	60	80	77	65	100	79	92	126	140	141	112	110	123	111	126	103	72	64
ENSG00000175772	LINC01106	2	110375138	110384442	-	9305	0	NA	62	79	69	73	109	62	131	200	190	272	116	155	123	125	89	139	84	71
ENSG00000196151	WDSUB1	2	159235798	159286703	-	50906	0	NA	624	542	575	329	402	366	714	810	764	819	598	640	1049	892	937	733	436	472
ENSG00000172292	CERS6	2	168456249	168775134	+	318886	0	NA	7802	8690	9148	5745	6260	6597	8876	10174	10012	5539	4921	5254	6916	10251	10276	5688	5518	5953
ENSG00000077380	DYNC1I2	2	171687409	171750158	+	62750	0	NA	5933	5596	5829	4139	4772	5247	5140	5078	5319	5021	5558	5268	5501	5112	5086	5082	5010	5189
ENSG00000057935	MTA3	2	42494569	42756947	+	262379	0	NA	3211	3306	3786	1914	2763	2450	3834	4004	4213	3531	3053	3167	5165	5170	5171	4653	3290	3054
ENSG00000138413	IDH1	2	208236229	208266074	-	29846	0	NA	3533	3858	3698	3029	4261	4127	7498	7662	7473	7648	7526	7382	8137	8664	8571	8254	6401	6121
ENSG00000115446	UNC50	2	98608579	98618515	+	9937	0	NA	891	890	885	1124	932	958	480	473	521	763	865	896	1206	1276	1121	1223	1090	1105
ENSG00000221944	TIGD1	2	232543883	232550557	-	6675	0	NA	677	687	777	558	533	579	583	628	616	1032	613	609	590	598	657	1082	523	541
ENSG00000163001	CFAP36	2	55519604	55545079	+	25476	0	NA	2003	1883	2055	1431	1539	1411	2570	2334	2335	2288	2103	2032	2829	1995	2070	1952	1817	1686
ENSG00000119041	GTF3C3	2	196763035	196799725	-	36691	0	NA	5086	3917	4217	3147	2953	2655	3841	3597	3655	3695	3413	3525	6371	5437	5468	4741	4194	4010
ENSG00000115594	IL1R1	2	102064544	102179874	+	115331	0	NA	1370	1389	1286	1151	1045	988	2392	2708	2684	2810	1906	2010	2583	3609	3788	3914	2897	3122
ENSG00000144182	LIPT1	2	99154955	99163157	+	8203	0	NA	410	439	438	269	325	286	357	332	329	191	381	340	497	440	348	388	317	333
ENSG00000158411	MITD1	2	99161427	99181058	-	19632	0	NA	666	763	668	353	751	706	694	557	628	496	861	964	597	698	642	772	806	692
ENSG00000185414	MRPL30	2	99181152	99199561	+	18410	0	NA	2380	2206	2286	1960	2302	2283	2420	2565	2551	2753	2137	2398	2444	2093	2189	2221	2182	2039
ENSG00000115514	TXNDC9	2	99318982	99340702	-	21721	0	NA	1077	1223	987	1408	1325	1446	820	899	868	820	1061	1113	810	917	868	864	1415	1405
ENSG00000178074	C2orf69	2	199911293	199955935	+	44643	0	NA	1640	1773	1925	1396	1380	1531	1309	1427	1575	1080	1460	1479	1202	1831	1661	1272	1338	1454
ENSG00000162971	TYW5	2	199928913	199955736	-	26824	0	NA	1150	1100	1036	818	672	785	949	1019	983	593	812	805	607	769	638	716	672	573
ENSG00000115112	TFCP2L1	2	121216587	121285202	-	68616	0	NA	14890	15359	16405	12356	13213	13494	26983	30059	31953	18154	16839	16768	6390	8158	7969	10356	4851	5044
ENSG00000273305	NA	2	95537969	95538469	+	501	0	NA	51	34	52	28	36	52	58	70	64	64	62	68	52	38	46	96	73	62
ENSG00000213104	NPM1P46	2	197379701	197380892	-	1192	0	NA	14	29	12	3	7	15	4	10	16	15	13	7	13	15	3	9	8	8
ENSG00000115524	SF3B1	2	197388515	197435079	-	46565	0	NA	26926	22662	24072	24036	17273	17481	32271	35094	35848	31426	21468	20717	29856	26799	27662	18901	19241	18530
ENSG00000115541	HSPE1	2	197500140	197503449	+	3310	0	NA	5543	4412	4377	4832	5359	5307	5597	5733	5375	5052	4440	4044	8296	5865	5979	3992	5200	5156
ENSG00000115540	MOB4	2	197515571	197553699	+	38129	0	NA	1239	1261	1187	1288	1076	1142	1115	1352	1156	958	1072	1078	1509	1339	1354	1176	1113	1153
ENSG00000213160	KLHL23	2	169694488	169776989	+	82502	0	NA	2003	2864	2807	3909	3475	3276	1855	1851	1905	3685	2561	2551	1345	1473	1407	3283	1995	2432
ENSG00000138385	SSB	2	169791933	169812064	+	20132	0	NA	6026	6392	6396	6975	7850	7686	5483	5805	5135	6566	6292	6264	6097	6064	5767	5620	6174	6233
ENSG00000138382	METTL5	2	169810081	169824931	-	14851	0	NA	1252	1474	1435	1367	1665	1599	1196	943	977	1800	1722	1673	1672	1573	1741	1925	1346	1322
ENSG00000144381	HSPD1	2	197486584	197516737	-	30154	0	NA	64211	52227	55535	51088	50158	49743	57786	55837	54220	43127	40410	40776	84632	66414	68385	36385	48165	49969
ENSG00000144357	UBR3	2	169827454	170084131	+	256678	0	NA	5408	4626	5031	4344	3017	3350	4331	4651	4541	3457	2975	3081	6431	7675	8032	5075	5852	6171
ENSG00000222043	NA	2	177264359	177265515	+	1157	0	NA	7	2	2	6	5	3	18	8	10	24	0	9	2	4	2	9	3	10
ENSG00000196659	TTC30B	2	177548998	177552796	-	3799	0	NA	168	251	274	367	272	193	73	51	85	198	143	160	186	150	116	385	191	229
ENSG00000197557	TTC30A	2	177612999	177618742	-	5744	0	NA	325	534	604	905	436	375	306	279	278	476	290	257	252	243	192	479	326	310
ENSG00000197635	DPP4	2	161992245	162074394	-	82150	0	NA	2673	2353	2508	1807	1969	1746	3209	3252	3365	3273	2662	2519	4275	3775	3919	4319	3220	3135
ENSG00000079785	DDX1	2	15591178	15634346	+	43169	0	NA	5639	7002	6954	4723	7001	6966	4831	5126	4975	4534	5435	5237	6207	7347	7542	5877	6344	6047
ENSG00000115053	NCL	2	231453531	231483641	-	30111	0	NA	39647	48516	45388	49590	57439	63977	35680	33490	31835	40547	44031	43664	36372	35289	35583	37542	38204	40974
ENSG00000172428	COPS9	2	240126563	240136807	-	10245	0	NA	932	804	786	1123	1317	1365	873	856	874	1200	1224	1193	1341	1069	1008	807	1435	1355
ENSG00000130414	NDUFA10	2	239892450	240025743	-	133294	0	NA	5000	4988	4726	5072	5302	5087	5766	5814	5659	6597	5555	5768	6069	5314	5300	5410	5631	5164
ENSG00000180228	PRKRA	2	178431292	178451512	-	20221	0	NA	1938	1830	1775	1251	1785	1791	1484	1590	1602	1448	1824	1870	1786	1868	1827	2025	2143	2106
ENSG00000116095	PLEKHA3	2	178480457	178516463	+	36007	0	NA	2098	1918	1871	2230	1812	1700	1948	1833	1895	1500	2187	2235	3209	2894	2742	2796	2503	2601
ENSG00000270956	NA	2	178541125	178541799	+	675	0	NA	8	10	9	9	6	3	6	9	6	3	4	7	4	3	7	10	20	14
ENSG00000143977	SNRPG	2	70281362	70293740	-	12379	0	NA	1561	1609	1766	2011	2186	2094	1679	1761	1736	1981	1802	1836	1986	1802	1731	1627	1799	1875
ENSG00000035141	FAM136A	2	70295975	70302090	-	6116	0	NA	2042	2351	2228	2635	3122	2760	2527	2294	2186	1757	2388	2373	2298	2127	2111	1777	2079	2099
ENSG00000173692	PSMD1	2	231056845	231173116	+	116272	0	NA	5631	5901	6310	9828	6462	6664	4644	5387	5061	7379	5394	5355	5605	6600	6838	6151	7162	7078
ENSG00000138399	FASTKD1	2	169528508	169573875	-	45368	0	NA	499	695	628	925	801	805	395	362	372	733	604	606	393	465	407	666	458	557
ENSG00000138398	PPIG	2	169584342	169641406	+	57065	0	NA	6158	5386	5531	5378	5022	4990	5939	6481	6370	6108	6045	6005	7221	6661	6660	6148	6510	6961
ENSG00000269973	NA	2	9936360	9939590	+	3231	0	NA	144	167	208	174	222	248	138	139	176	213	203	177	264	238	264	316	299	169
ENSG00000134317	GRHL1	2	9951693	10002277	+	50585	0	NA	460	493	428	825	554	529	315	287	270	532	565	577	354	510	603	729	918	987
ENSG00000260077	NA	2	10039092	10040663	-	1572	0	NA	146	96	92	175	160	166	127	145	129	323	200	170	180	120	93	272	135	123
ENSG00000172059	KLF11	2	10042849	10054836	+	11988	0	NA	2536	1908	1974	1641	1458	1190	2359	1631	1508	2809	2765	2788	5465	4325	4284	4036	2646	2735
ENSG00000171848	RRM2	2	10120698	10211725	+	91028	0	NA	3098	6783	7103	2230	2633	2645	4372	8770	8371	4549	3129	3206	3552	7120	7015	3651	3559	3530
ENSG00000115756	HPCAL1	2	10302889	10427617	+	124729	0	NA	4405	4721	4443	3128	4755	5440	6011	5883	6031	4738	3466	3383	5398	3165	3072	2218	1657	1618
ENSG00000124006	OBSL1	2	219550728	219571859	-	21132	0	NA	4096	4499	4423	4003	7307	6361	7285	6769	7087	7532	4901	4847	9694	6515	6686	7872	4348	3968
ENSG00000269068	NA	2	219559083	219559626	+	544	0	NA	12	10	4	3	11	11	14	4	9	13	10	13	22	11	8	7	11	9
ENSG00000123999	INHA	2	219569162	219575711	+	6550	0	NA	88	86	67	69	152	123	131	101	110	156	92	74	252	79	77	195	62	104
ENSG00000144589	STK11IP	2	219597857	219616451	+	18595	0	NA	1567	1578	1544	982	1500	1434	1761	1749	1806	1380	1533	1555	1815	1624	1791	1702	1795	1625
ENSG00000114923	SLC4A3	2	219627394	219641980	+	14587	0	NA	617	706	613	648	1043	1152	880	818	773	766	831	800	831	724	727	785	776	658
ENSG00000267919	NA	2	219645090	219645631	+	542	0	NA	0	0	2	1	1	4	1	2	3	5	4	6	5	10	0	4	10	2
ENSG00000285857	NA	2	61527340	61529160	+	1821	0	NA	5	4	5	3	6	0	31	34	20	8	2	11	6	2	7	3	2	0
ENSG00000115884	SDC1	2	20200797	20225433	-	24637	0	NA	4769	6114	5620	10351	12635	15624	11106	11730	11370	17493	10972	11002	8239	10298	10427	11328	5774	5442
ENSG00000143878	RHOB	2	20447074	20449440	+	2367	0	NA	9323	10715	10763	14459	14264	16799	14232	14599	15547	12430	28303	28597	7374	10132	9308	14305	16732	19468
ENSG00000138430	OLA1	2	174072447	174248599	-	176153	0	NA	7918	7481	7447	5631	7410	7069	8104	8092	7931	7917	6319	6651	9420	7418	7301	7051	5835	6089
ENSG00000138433	CIR1	2	174348022	174395712	-	47691	0	NA	3730	2989	3072	2126	2298	1819	2882	3119	3140	2212	2287	2415	5112	3997	3915	3696	3029	2830
ENSG00000144306	SCRN3	2	174395730	174429575	+	33846	0	NA	738	823	821	632	747	820	850	751	760	1040	782	796	1121	1093	1062	1368	887	897
ENSG00000204120	GIGYF2	2	232697299	232860605	+	163307	0	NA	7618	6798	7297	8004	5495	5666	5571	6300	6767	5514	5511	5369	5583	7074	7208	7531	7699	8611
ENSG00000162980	ARL5A	2	151788984	151828492	-	39509	0	NA	1482	1964	1730	1299	1827	1685	1472	1695	1416	1263	1316	1356	1018	1163	1248	997	1495	1605
ENSG00000288066	NA	2	151796688	151798688	+	2001	0	NA	247	336	278	171	286	325	263	284	284	172	235	207	230	194	178	159	237	204
ENSG00000257800	FNBP1P1	2	74120680	74123218	+	2539	0	NA	45	25	13	39	17	18	25	54	42	55	50	23	43	43	50	51	32	17
ENSG00000163170	BOLA3	2	74135400	74147912	-	12513	0	NA	372	380	388	405	383	392	514	468	529	601	470	351	536	489	513	518	343	385
ENSG00000114978	MOB1A	2	74152528	74178898	-	26371	0	NA	12227	11422	11831	11579	10179	10224	10562	12010	11704	9123	10331	10800	11950	12925	12751	9657	11293	12230
ENSG00000065911	MTHFD2	2	74186172	74217565	+	31394	0	NA	17469	18737	18706	11981	10344	11064	9660	10976	10355	11061	6536	6701	11181	12697	12759	8975	8201	10332
ENSG00000135913	USP37	2	218450251	218568351	-	118101	0	NA	1929	1870	2125	1470	1090	1241	3078	5026	5189	2160	1010	1062	1013	1656	1889	1131	921	918
ENSG00000144580	CNOT9	2	218568580	218597080	+	28501	0	NA	2694	2949	3144	3179	2904	2804	4124	5559	5519	3154	3049	3026	2184	2838	2822	2875	2417	2178
ENSG00000074582	BCS1L	2	218658764	218663443	+	4680	0	NA	1165	1429	1413	1335	1565	1417	1079	1004	1033	1509	1331	1233	1328	1171	1456	1221	1308	1173
ENSG00000163481	RNF25	2	218663892	218672002	-	8111	0	NA	790	766	761	957	904	892	475	627	521	493	1211	1222	604	709	695	773	1272	1338
ENSG00000163482	STK36	2	218672069	218702716	+	30648	0	NA	620	587	543	481	464	410	597	510	598	660	734	734	512	539	542	559	668	621
ENSG00000135912	TTLL4	2	218710835	218755416	+	44582	0	NA	3663	3528	3733	2849	2249	2245	3001	3353	3375	2424	3150	2893	1343	2024	1936	2281	2344	2319
ENSG00000135929	CYP27A1	2	218781749	218815293	+	33545	0	NA	1919	1458	1599	789	896	854	2973	3273	3276	2304	3006	3031	1285	1132	1133	625	484	434
ENSG00000169599	NFU1	2	69396113	69437628	-	41516	0	NA	798	749	763	534	605	620	783	779	830	728	814	763	1237	1148	975	1088	879	807
ENSG00000115568	ZNF142	2	218633329	218659655	-	26327	0	NA	2195	1992	2158	2583	1760	1917	1578	1609	1599	1741	2129	2292	1154	1751	1847	1851	2205	2520
ENSG00000188760	TMEM198	2	219543663	219550595	+	6933	0	NA	148	205	175	341	301	300	199	205	160	226	219	236	133	100	135	106	131	199
ENSG00000163013	FBXO41	2	73254682	73284478	-	29797	0	NA	1309	2373	2243	1984	2724	2687	1613	1642	1644	1277	1527	1436	1285	1392	1544	1578	1161	1292
ENSG00000154518	ATP5MC3	2	175176258	175181710	-	5453	0	NA	4198	4592	4508	5428	5181	5056	5947	6186	6310	6733	5635	5465	6116	5139	5201	4763	4591	4414
ENSG00000187514	PTMA	2	231706895	231713551	+	6657	0	NA	61685	61635	60844	79405	82402	76425	74189	73116	71208	100558	72985	75087	81824	65076	65084	75839	60188	61550
ENSG00000123992	DNPEP	2	219372043	219400022	-	27980	0	NA	5264	5497	5505	4454	5580	5250	2983	3147	3084	2332	3269	3279	2880	2488	2632	2604	2736	2730
ENSG00000185404	SP140L	2	230327184	230403732	+	76549	0	NA	2035	2243	2229	2681	1558	1738	1421	1368	1568	1459	1609	1581	1295	1395	1450	1456	1427	1297
ENSG00000273045	C2orf15	2	99141707	99151669	+	9963	0	NA	161	215	197	182	222	215	203	164	140	176	133	191	236	221	214	240	207	181
ENSG00000197223	C1D	2	68041130	68110948	-	69819	0	NA	1302	1199	1297	1037	1036	1030	1214	1346	1345	1060	1158	1277	1828	1648	1638	1111	1164	1248
ENSG00000115414	FN1	2	215360440	215436073	-	75634	0	NA	15742	13066	14124	11123	7069	9626	19286	15348	14397	12613	6659	7551	12388	13123	13722	12175	7827	8220
ENSG00000169679	BUB1	2	110637528	110678063	-	40536	0	NA	3231	4370	4617	1438	857	978	1898	2478	2259	1753	1085	1269	4076	8531	8823	4061	3988	3801
ENSG00000236330	RPL5P9	2	110967834	110968719	+	886	0	NA	7	2	11	2	17	10	5	8	2	10	24	8	5	19	7	6	5	13
ENSG00000153094	BCL2L11	2	111119378	111168445	+	49068	0	NA	3435	2828	3233	2177	2233	1990	2894	3255	3288	2103	1695	1805	4918	4833	4871	2881	1876	2134
ENSG00000115271	GCA	2	162318840	162371595	+	52756	0	NA	2216	2088	2104	1251	1185	1279	1975	2310	2009	1610	1942	1995	2007	2054	2175	2052	2087	1818
ENSG00000055332	EIF2AK2	2	37099210	37157522	-	58313	0	NA	5566	5107	5233	4945	3759	3337	4394	5338	5344	3554	4087	4151	3378	4767	4548	4963	4061	4152
ENSG00000077232	DNAJC10	2	182716255	182794464	+	78210	0	NA	12077	13847	14401	10714	10076	10705	15682	17672	17543	15520	10115	10448	14232	17060	16443	11688	9226	9644
ENSG00000134321	RSAD2	2	6865557	6898239	+	32683	0	NA	1801	2082	1950	1609	2366	2831	2000	2034	1907	1023	1764	1539	2998	3707	3830	2139	7153	6755
ENSG00000212978	C2orf74-DT	2	61141592	61144969	-	3378	0	NA	389	448	384	449	391	471	281	251	236	537	375	343	284	397	366	581	515	451
ENSG00000173209	AHSA2P	2	61177418	61191203	+	13786	0	NA	1608	1126	919	1373	878	1118	1019	888	1032	1397	1165	970	1344	867	962	1194	1501	1400
ENSG00000273302	NA	2	61199979	61200769	+	791	0	NA	26	22	4	3	5	0	25	11	12	8	5	6	16	7	6	6	2	4
ENSG00000123609	NMI	2	151270470	151289894	-	19425	0	NA	2950	2375	2657	2266	1682	1576	1692	1915	2020	1568	1522	1415	1696	1463	1414	1604	1267	1079
ENSG00000123610	TNFAIP6	2	151357592	151380046	+	22455	0	NA	7814	7783	8289	24077	5670	4974	4664	5573	5946	5079	2347	2264	1073	1152	1297	1274	948	1071
ENSG00000080345	RIF1	2	151409883	151508013	+	98131	0	NA	12921	14046	14064	7367	6143	6953	7864	8692	9317	6997	6727	7265	5841	10798	10754	8248	7278	8104
ENSG00000196843	ARID5A	2	96536743	96552634	+	15892	0	NA	674	622	702	985	1057	1144	522	389	425	462	703	824	405	366	348	438	901	1110
ENSG00000114982	KANSL3	2	96593170	96642787	-	49618	0	NA	4910	4529	4634	3594	3963	3912	3328	2924	2903	3124	3478	3123	4283	5498	5303	4410	4385	4276
ENSG00000114988	LMAN2L	2	96705929	96740064	-	34136	0	NA	2655	2276	2595	2497	2261	1800	2263	2133	2050	2441	2240	2113	2810	2773	2945	3115	2735	2781
ENSG00000158158	CNNM4	2	96760902	96811874	+	50973	0	NA	6400	5152	5496	4321	4475	4855	7564	7585	7482	3399	3984	3941	11040	8344	8602	4461	5053	5808
ENSG00000168763	CNNM3	2	96816245	96835382	+	19138	0	NA	5694	4611	5186	4110	4480	3623	4132	3829	4241	3570	3542	3848	6553	6825	7237	6466	4874	5252
ENSG00000168758	SEMA4C	2	96859718	96870757	-	11040	0	NA	1464	1728	1658	1786	1495	1562	2069	1825	1783	2137	1823	1702	1027	1540	1469	1087	1286	1333
ENSG00000123983	ACSL3	2	222860942	222944639	+	83698	0	NA	5103	5618	5479	7342	5613	6131	9029	11369	11225	14912	8232	8131	5245	6994	7087	7677	6979	6735
ENSG00000204843	DCTN1	2	74361154	74392087	-	30934	0	NA	7459	8111	8062	7630	9076	9231	8073	8747	8735	9228	7276	7977	6221	7376	7488	6793	7657	7653
ENSG00000082898	XPO1	2	61476032	61538741	-	62710	0	NA	15845	17206	17844	17167	14214	13105	17030	17955	18418	13780	14644	14662	12545	16605	16742	18233	12129	11862
ENSG00000115339	GALNT3	2	165747588	165794659	-	47072	0	NA	13483	11972	12797	12929	10573	9664	13652	13399	13729	11952	12330	11716	11809	14197	13673	11400	9294	8937
ENSG00000115993	TRAK2	2	201377207	201451500	-	74294	0	NA	2825	3764	3598	1848	2724	2918	1851	1876	1935	1710	2273	2391	2810	4239	3966	3494	3716	3940
ENSG00000003393	ALS2	2	201700267	201782112	-	81846	0	NA	2655	2232	2627	2382	1802	2009	2443	2916	3051	2323	2547	2532	2522	3258	3336	3062	2985	2966
ENSG00000018510	AGPS	2	177392746	177567024	+	174279	0	NA	2337	3192	3308	1830	2433	2433	2515	2724	2756	2979	2264	2240	2625	3318	3407	2813	2521	2589
ENSG00000138092	CENPO	2	24793136	24822376	+	29241	0	NA	708	1002	1068	658	624	633	569	1047	993	682	537	649	674	1359	1439	857	952	914
ENSG00000271936	NA	2	24825610	24826717	+	1108	0	NA	75	87	152	60	47	77	55	102	122	84	90	47	73	137	160	99	101	85
ENSG00000138031	ADCY3	2	24819169	24920237	-	101069	0	NA	1157	1848	1707	1501	2477	2544	2242	2823	2596	2173	1308	1510	1562	2668	2599	1741	1322	1589
ENSG00000136709	WDR33	2	127701027	127811187	-	110161	0	NA	6356	6852	6625	5782	6593	6116	6025	5580	6118	4581	6663	6895	6731	8598	8828	7727	7647	7781
ENSG00000144231	POLR2D	2	127843553	127858155	-	14603	0	NA	2993	3296	3442	3201	2847	3097	2255	2382	2307	2019	3117	3031	3265	3579	3480	2798	2811	2802
ENSG00000272667	NA	2	127886556	127887185	+	630	0	NA	74	48	54	89	96	53	49	37	18	56	37	66	53	63	66	100	103	121
ENSG00000136715	SAP130	2	127941217	128028120	-	86904	0	NA	2953	2861	2967	2536	2287	2504	2700	2553	2547	2688	2760	2868	4140	5116	5247	3634	3964	3990
ENSG00000125637	PSD4	2	113157325	113209396	+	52072	0	NA	2587	3518	3159	3559	4521	4910	2162	1889	1970	3916	3452	3329	1820	2277	2300	4371	2956	2907
ENSG00000189223	PAX8-AS1	2	113211421	113276581	+	65161	0	NA	7225	6963	6734	8278	9127	9192	4990	4138	4431	6427	6814	6434	4236	3858	3617	5617	5249	4957
ENSG00000125618	PAX8	2	113215997	113278921	-	62925	0	NA	1705	1549	1548	1238	1924	2300	1337	1179	1128	1551	1871	1874	1206	911	1017	1595	1050	1024
ENSG00000143947	RPS27A	2	55231903	55235853	+	3951	0	NA	31508	26035	27124	23655	30355	30231	33237	30302	30418	31780	30601	28973	39855	27745	28116	23091	28250	27103
ENSG00000135945	REV1	2	99400475	99490035	-	89561	0	NA	1419	1485	1325	1595	1406	1504	1296	1301	1388	1287	1489	1394	1343	1518	1633	1183	1634	1496
ENSG00000273306	NA	2	99405218	99405843	+	626	0	NA	42	65	59	65	69	67	64	82	68	74	93	75	139	104	89	108	88	127
ENSG00000173559	NABP1	2	191678068	191741097	+	63030	0	NA	1379	988	935	2025	1128	1353	729	589	636	496	1028	982	574	573	543	1156	1086	1145
ENSG00000114956	DGUOK	2	73926826	73958961	+	32136	0	NA	1830	1699	1770	2030	2113	2014	2113	2141	2101	3258	2307	2296	2436	2036	2028	2385	2151	1991
ENSG00000187605	TET3	2	73984910	74108176	+	123267	0	NA	3237	3096	2798	6454	3742	4052	5463	4797	5055	3995	4100	4280	2509	4126	4020	5036	3385	3894
ENSG00000198380	GFPT1	2	69319780	69387250	-	67471	0	NA	17683	16638	16917	16343	9476	10460	17227	18510	18044	12398	11931	11592	18104	21350	21627	17686	15979	17369
ENSG00000115977	AAK1	2	69457997	69674349	-	216353	0	NA	2866	2656	2844	1959	1675	1864	2881	3274	3281	2014	2288	2247	2502	4277	4166	2480	2910	2982
ENSG00000135999	EPC2	2	148644440	148787569	+	143130	0	NA	3863	3233	3260	3093	3105	3256	3342	3529	3562	3352	2693	2859	6776	6124	6214	5769	4667	5146
ENSG00000168288	MMADHC	2	149569637	149587778	-	18142	0	NA	6690	5879	6435	4233	4770	4831	6047	5740	5936	4742	5641	5244	9913	8044	8322	6625	6760	6405
ENSG00000175701	MTLN	2	110211529	110245420	-	33892	0	NA	516	441	497	488	770	649	528	365	356	831	712	652	544	445	447	450	445	517
ENSG00000115963	RND3	2	150468195	150539011	-	70817	0	NA	3761	2453	2727	7152	3280	3714	2948	3252	3034	3454	2876	3210	3216	2986	2857	3437	4049	4712
ENSG00000155760	FZD7	2	202033855	202038441	+	4587	0	NA	2881	2940	2872	1922	2508	2247	2751	2159	2416	659	1976	1948	4514	3679	3676	1889	2756	3376
ENSG00000184924	PTRHD1	2	24789728	24793391	-	3664	0	NA	721	598	548	392	643	646	634	581	556	550	663	636	1067	646	616	679	858	809
ENSG00000084090	STARD7	2	96184859	96208827	-	23969	0	NA	7979	8377	8322	6761	7660	7718	4131	3871	3662	3897	6614	6611	9921	10180	10072	7739	7203	6748
ENSG00000134326	CMPK2	2	6840570	6866635	-	26066	0	NA	240	276	318	245	229	307	234	292	318	151	171	186	308	360	353	247	641	517
ENSG00000240344	PPIL3	2	200870907	200889303	-	18397	0	NA	558	630	659	612	552	563	659	732	740	950	688	559	796	559	619	737	585	550
ENSG00000115942	ORC2	2	200908977	200963680	-	54704	0	NA	1184	1486	1484	1312	1172	1255	983	889	901	1523	1343	1337	875	965	862	1584	1163	1063
ENSG00000232133	IMPDH1P10	2	201137516	201140027	-	2512	0	NA	20	14	12	36	12	16	29	42	43	55	10	11	5	0	1	13	3	1
ENSG00000119013	NDUFB3	2	201071433	201085750	+	14318	0	NA	1663	1483	1511	1473	1652	1536	1766	1898	1903	1945	1784	1680	2246	1711	1923	1608	1784	1543
ENSG00000232788	ITGA6-AS1	2	172464262	172466022	-	1761	0	NA	11	19	24	35	26	18	8	13	7	10	8	6	16	2	5	1	3	3
ENSG00000138036	DYNC2LI1	2	43774039	43810010	+	35972	0	NA	316	441	368	261	314	338	557	526	518	637	711	558	631	476	440	735	585	518
ENSG00000223658	C1GALT1C1L	2	43675151	43676429	-	1279	0	NA	29	48	28	25	26	28	30	20	14	98	28	41	31	27	17	55	45	24
ENSG00000138095	LRPPRC	2	43886224	43996226	-	110003	0	NA	12752	14608	15178	7807	12042	13233	13268	13528	13257	11322	10092	10215	12303	13756	13518	10394	11382	11920
ENSG00000068654	POLR1A	2	86020216	86106155	-	85940	0	NA	3451	5274	4909	5369	5681	6266	2806	2556	2205	3364	3226	3340	1133	1844	2067	2123	2389	2711
ENSG00000153574	RPIA	2	88691673	88750929	+	59257	0	NA	963	1046	1144	1311	1250	1407	737	774	697	998	1294	1405	720	782	664	557	705	745
ENSG00000087338	GMCL1	2	69829660	69881384	+	51725	0	NA	9089	14760	13428	4133	8286	8940	9401	9862	10258	4887	7986	7981	6071	9235	9432	4058	7305	7427
ENSG00000124380	SNRNP27	2	69893956	69905575	+	11620	0	NA	860	897	860	822	869	959	1043	1211	1148	934	940	1055	895	884	827	781	1002	898
ENSG00000059728	MXD1	2	69897688	69942945	+	45258	0	NA	3250	2713	2637	3186	2691	2977	6869	8119	8127	3269	2462	2577	6246	6087	6201	4305	4123	4636
ENSG00000169564	PCBP1	2	70087477	70089203	+	1727	0	NA	5592	4667	5164	5784	6012	5662	6019	5319	5367	4587	4902	5675	5482	4648	4804	5310	4895	5644
ENSG00000228507	DAP3P2	2	171491422	171491931	+	510	0	NA	2	5	0	1	10	8	0	2	0	3	2	6	0	0	7	12	0	0
ENSG00000071967	CYBRD1	2	171522247	171558129	+	35883	0	NA	381	310	318	111	301	310	283	339	327	197	434	490	664	833	720	478	714	698
ENSG00000124356	STAMBP	2	73828916	73873659	+	44744	0	NA	3434	3620	3976	3507	3342	3208	3142	2896	3050	3836	3677	3747	4144	4312	4384	4322	3826	3646
ENSG00000115170	ACVR1	2	157736251	157876330	-	140080	0	NA	3045	3348	3362	4951	3615	3778	5108	5250	5153	4726	4126	4142	3344	3868	3805	4687	5108	5522
ENSG00000271320	NA	2	157917712	157918371	+	660	0	NA	2	4	13	8	3	0	21	4	4	15	9	18	28	27	30	43	9	17
ENSG00000158417	EIF5B	2	99337371	99401326	+	63956	0	NA	10481	11495	10994	13513	12876	13461	8787	9041	8570	10513	11600	11518	10867	9569	9481	9230	10290	10912
ENSG00000170500	LONRF2	2	100271875	100322501	-	50627	0	NA	882	1240	1002	505	1137	1214	1224	1100	952	615	1210	1090	314	382	430	241	808	978
ENSG00000115526	CHST10	2	100391860	100417668	-	25809	0	NA	134	245	243	174	530	561	249	119	135	250	173	241	79	120	111	150	295	418
ENSG00000127824	TUBA4A	2	219249710	219277902	-	28193	0	NA	1833	1994	1912	2415	3294	3391	2970	2303	2110	1568	2829	2729	3494	2187	2152	2763	3726	4298
ENSG00000135924	DNAJB2	2	219279342	219286898	+	7557	0	NA	8999	6630	7244	8299	10088	9041	11026	9473	9059	7320	8305	8158	12688	8130	8187	8112	8196	9080
ENSG00000138381	ASNSD1	2	189661385	189670831	+	9447	0	NA	780	846	812	716	838	863	525	509	446	476	762	752	972	1059	1034	956	979	963
ENSG00000273240	NA	2	189763859	189764456	-	598	0	NA	0	0	0	0	0	4	0	7	2	0	6	6	2	15	0	5	9	3
ENSG00000128699	ORMDL1	2	189770267	189784364	-	14098	0	NA	2089	1814	1862	2300	1901	1880	1696	1646	1768	1674	1617	1692	2503	2027	1877	1608	1789	1794
ENSG00000144224	UBXN4	2	135741734	135785056	+	43323	0	NA	11354	10769	10973	9178	7461	7468	7409	8108	8585	9349	7574	7999	8378	10296	9998	8649	8464	8352
ENSG00000048991	R3HDM1	2	135531455	135725270	+	193816	0	NA	2299	3190	3140	1592	2329	2365	2182	2486	2436	2136	1881	2143	2534	3674	3882	2970	2883	3099
ENSG00000169047	IRS1	2	226731312	226799820	-	68509	0	NA	2441	2296	2280	1316	1635	1976	1820	1675	1662	1110	2074	2253	1691	2773	2987	1600	2053	2366
ENSG00000173744	AGFG1	2	227472152	227561217	+	89066	0	NA	9377	9445	9459	8448	8892	9761	8231	9232	9317	6894	9840	9409	6880	8552	8098	8361	9863	10079
ENSG00000143970	ASXL2	2	25733753	25878487	-	144735	0	NA	7193	7813	8245	6554	5122	6355	5617	6688	7211	5021	5419	5616	4489	8736	8947	7731	6966	7996
ENSG00000084731	KIF3C	2	25926598	25982749	-	56152	0	NA	704	595	683	458	685	717	2151	2205	2247	1999	1847	1778	845	1068	1125	1165	760	699
ENSG00000084733	RAB10	2	26034084	26137454	+	103371	0	NA	15898	15727	16129	16161	15030	15878	15441	16365	16556	15308	15071	14870	15139	15665	15350	11755	12048	12149
ENSG00000138081	FBXO11	2	47789316	47906498	-	117183	0	NA	4457	3832	4287	6522	3916	4126	4965	4851	5334	4249	4182	4466	3393	4511	4332	4258	4375	4936
ENSG00000172071	EIF2AK3	2	88556741	88691518	-	134778	0	NA	2875	2393	2570	4376	1805	1882	3014	2962	2737	2613	2060	2111	5242	5124	5055	3291	2594	2747
ENSG00000144591	GMPPA	2	219498865	219513898	+	15034	0	NA	2974	2941	2834	5793	3440	3377	2180	2280	2264	2536	2599	2551	2381	2356	2580	2776	2806	2563
ENSG00000172845	SP3	2	173880850	173965373	-	84524	0	NA	7661	7653	7684	6312	5564	5700	8967	9686	10120	7492	5774	6007	10250	10905	11403	8306	7455	7860
ENSG00000115677	HDLBP	2	241227264	241317061	-	89798	0	NA	66657	60186	62443	60330	56653	56531	65274	62680	64668	54150	51838	52230	66001	71362	72140	57690	56290	57130
ENSG00000071575	TRIB2	2	12716910	12742734	+	25825	0	NA	419	472	573	891	451	406	234	193	217	168	100	110	158	118	143	169	92	76
ENSG00000144426	NBEAL1	2	203014608	203226378	+	211771	0	NA	4775	5129	5515	2799	1686	1948	4061	5212	6159	3016	2491	2515	2159	5135	5009	3956	2298	2563
ENSG00000169967	MAP3K2	2	127298668	127388465	-	89798	0	NA	8074	7099	7853	6210	5147	5364	7445	8741	8777	5219	5567	5965	6443	10444	10469	9216	8439	8748
ENSG00000144134	RABL2A	2	113627229	113643396	+	16168	0	NA	154	179	174	164	163	124	151	157	138	176	213	174	346	206	193	280	230	188
ENSG00000155744	FAM126B	2	200973718	201071671	-	97954	0	NA	6547	5607	6117	4439	3307	3319	7889	9987	10603	4499	4276	4422	2491	4073	4172	4783	3834	3983
ENSG00000287742	NA	2	127406731	127408221	-	1491	0	NA	24	19	12	14	10	24	18	20	8	6	20	21	19	24	16	65	63	40
ENSG00000115738	ID2	2	8678845	8684461	+	5617	0	NA	1633	2552	2019	2751	3471	3166	1842	1695	1514	2010	2216	2064	2150	2011	2126	4374	3225	3503
ENSG00000143797	MBOAT2	2	8852690	9003709	-	151020	0	NA	3585	3236	3387	1492	2311	2315	5051	5381	4957	3386	2954	3074	4156	4594	4822	2828	2503	2479
ENSG00000134313	KIDINS220	2	8721081	8837630	-	116550	0	NA	6864	5980	5742	6590	4290	4753	6597	6047	6041	5146	6512	6515	4917	7487	7298	6948	6829	7264
ENSG00000119820	YIPF4	2	32277904	32316594	+	38691	0	NA	4913	4991	4881	5189	4042	3751	3693	4284	4207	3554	3886	3890	4283	4391	4508	3270	4341	4571
ENSG00000276334	NA	2	32521927	32523547	+	1621	0	NA	84	102	59	55	45	38	67	83	87	72	68	67	46	26	24	27	62	53
ENSG00000085978	ATG16L1	2	233210051	233295674	+	85624	0	NA	2454	2100	2227	2783	1822	1863	1674	1900	1661	2365	2734	2578	2526	2533	2640	1893	2373	2421
ENSG00000077044	DGKD	2	233354494	233472104	+	117611	0	NA	3698	3904	3741	2066	2587	2709	2047	2045	2163	2144	2530	2575	1163	1600	1569	1246	1760	2051
ENSG00000183091	NEB	2	151485336	151734487	-	249152	0	NA	4650	8976	7629	1711	3335	4833	7509	12447	13055	2736	3603	3710	6373	13753	14710	5555	8457	7070
ENSG00000115275	MOGS	2	74461057	74465410	-	4354	0	NA	7432	6884	7373	7966	7373	6674	7343	6413	6711	6485	6645	6611	7242	6509	6827	5859	6520	6853
ENSG00000138442	WDR12	2	202874261	203014798	-	140538	0	NA	1844	2649	2627	2118	2414	2533	1475	1519	1386	1832	2376	2326	1494	2008	2054	1710	1601	1669
ENSG00000116030	SUMO1	2	202206182	202238599	-	32418	0	NA	6631	6483	6693	6411	6758	6584	7290	7759	7452	6922	6408	6628	7236	7075	6851	6149	6115	5941
ENSG00000055044	NOP58	2	202265736	202303661	+	37926	0	NA	3072	3950	3778	5404	5092	5345	2716	2516	2301	3198	4149	3801	2461	2552	2483	1903	3216	3274
ENSG00000204217	BMPR2	2	202376327	202567751	+	191425	0	NA	9484	9698	9999	5294	6283	6620	9606	10015	10715	6951	6563	7091	8696	12970	12736	9991	8237	9373
ENSG00000236047	RPL13AP12	2	202520401	202520989	+	589	0	NA	10	0	2	0	2	0	23	9	24	30	2	13	12	4	2	0	2	4
ENSG00000138439	FAM117B	2	202634969	202769757	+	134789	0	NA	2340	2307	2452	1638	1659	1521	2127	1906	1990	1238	1107	1186	3465	3274	3557	2832	1270	1196
ENSG00000176714	CCDC121	2	27625638	27629012	-	3375	0	NA	199	167	175	221	144	140	133	104	123	168	126	126	307	266	240	307	173	208
ENSG00000198522	GPN1	2	27628247	27651511	+	23265	0	NA	2007	1925	1861	1529	1705	1664	1731	1892	1792	1798	1924	2025	2496	2087	2218	1888	1791	1717
ENSG00000119760	SUPT7L	2	27650809	27663840	-	13032	0	NA	1945	1949	1876	2146	1812	1717	1840	2184	2126	2214	2140	2185	2170	2156	2262	2261	2258	2382
ENSG00000237753	SLC20A1-DT	2	112641832	112645720	-	3889	0	NA	49	75	52	67	101	136	40	63	51	176	93	130	48	35	57	89	59	91
ENSG00000144283	PKP4	2	158456952	158682879	+	225928	0	NA	13553	13397	13697	12011	10788	9495	10721	11727	11681	11425	9959	10417	12897	15731	15809	14139	11864	12455
ENSG00000132305	IMMT	2	86143932	86195472	-	51541	0	NA	5839	6717	6602	6239	6625	6480	6193	7096	6864	7376	5862	6004	6445	7047	7363	6093	5615	5539
ENSG00000013441	CLK1	2	200853009	200864691	-	11683	0	NA	3132	2294	2498	3017	1994	2409	5690	6679	6247	10098	2240	2108	5691	3615	3812	2775	4021	3389
ENSG00000135932	CAB39	2	230712842	230821075	+	108234	0	NA	23502	16289	17742	21009	14056	14417	18644	22021	22759	18060	14416	14913	12456	12474	13138	10111	11304	11459
ENSG00000115966	ATF2	2	175072250	175168382	-	96133	0	NA	5057	4352	4926	3614	3153	3122	5586	5048	5240	3556	3724	3584	6773	7554	7780	5146	5427	5667
ENSG00000196290	NIF3L1	2	200889327	200903938	+	14612	0	NA	1450	1609	1706	1658	1243	1038	1134	1264	1223	1502	1217	1086	1394	1468	1337	1481	1279	1123
ENSG00000176946	THAP4	2	241584405	241637158	-	52754	0	NA	3576	3954	3691	3991	4983	4926	3353	3287	3338	3359	4291	4249	4035	3982	4205	3973	4472	4393
ENSG00000003402	CFLAR	2	201116154	201176687	+	60534	0	NA	27341	25804	26723	45184	26105	25296	22751	23122	23271	35723	22410	21669	8665	10181	9935	21582	12771	12974
ENSG00000153250	RBMS1	2	160272151	160493807	-	221657	0	NA	4179	3897	4016	3805	3311	3560	3691	4136	4396	3317	4807	4921	2961	3553	3520	3722	4061	4458
ENSG00000125629	INSIG2	2	118088452	118110997	+	22546	0	NA	7534	10039	10092	7854	11039	10585	5649	5509	5463	3832	4850	4466	2966	3866	3897	3480	5506	5785
ENSG00000138018	SELENOI	2	26308547	26395885	+	87339	0	NA	6174	7702	7425	6602	5990	7062	7953	10479	10258	8686	6299	6271	5467	7459	7387	5307	5727	6211
ENSG00000136682	CBWD2	2	113437691	113496204	+	58514	0	NA	1096	1080	1230	1506	1434	1303	880	885	840	1335	1108	988	818	891	830	786	820	813
ENSG00000155368	DBI	2	119366924	119372550	+	5627	0	NA	3593	3988	4014	4479	5329	5188	6179	6678	6607	6643	6245	6050	5191	4840	4778	4678	4709	4297
ENSG00000135624	CCT7	2	73233420	73253021	+	19602	0	NA	19886	20881	21639	23267	25582	25763	20235	22021	21305	21855	21480	20835	25316	22602	23042	20302	23419	23028
ENSG00000170802	FOXN2	2	48314637	48379295	+	64659	0	NA	4667	3623	3576	5818	3171	3409	5342	6148	5724	4412	4585	4695	3063	3478	3324	2704	3078	3409
ENSG00000115355	CCDC88A	2	55287842	55419895	-	132054	0	NA	3661	5189	4910	3687	3653	4012	4325	5040	5108	6050	5655	5483	2516	4157	4045	7935	4371	4933
ENSG00000036257	CUL3	2	224470150	224585397	-	115248	0	NA	9325	7282	8383	8476	6237	6470	7410	7658	8161	5512	6197	6303	8970	8854	9175	7185	7617	7625
ENSG00000115904	SOS1	2	38962206	39124345	-	162140	0	NA	10978	9113	9897	7638	5670	5711	17649	20779	22959	12745	8135	8188	10459	10832	10929	8816	6041	6248
ENSG00000242515	UGT1A10	2	233636448	233773300	+	136853	0	NA	3401	2629	3000	1025	1533	1440	2772	2475	2630	1337	2045	2124	1418	1494	1554	577	974	885
ENSG00000115520	COQ10B	2	197453493	197475310	+	21818	0	NA	2060	1590	1621	3385	1715	1766	2196	2010	1936	2131	2326	2435	3294	3248	2994	2596	3075	3379
ENSG00000115648	MLPH	2	237485428	237555322	+	69895	0	NA	696	693	598	245	611	617	1249	938	1006	711	1075	1058	1413	1433	1439	1384	930	904
ENSG00000124839	RAB17	2	237574322	237601614	-	27293	0	NA	947	945	766	748	840	970	821	781	684	824	1111	1032	760	725	695	993	938	941
ENSG00000084764	MAPRE3	2	26970637	27027219	+	56583	0	NA	475	505	510	729	629	588	785	971	1001	1026	1046	1045	653	749	604	672	881	886
ENSG00000119777	TMEM214	2	27032910	27041694	+	8785	0	NA	9458	8212	8349	10516	7943	7637	5589	5739	5634	5291	6220	6336	7790	8100	7955	6908	7247	7536
ENSG00000084693	AGBL5	2	27042364	27070622	+	28259	0	NA	1553	1529	1458	803	1236	1185	2001	1986	1872	1446	1670	1636	2562	2450	2420	2115	1901	1707
ENSG00000229122	AGBL5-IT1	2	27061038	27061815	+	778	0	NA	7	2	5	5	11	23	11	11	4	4	7	12	13	2	5	18	4	11
ENSG00000228474	OST4	2	27070472	27071654	-	1183	0	NA	2957	2268	2386	3566	3522	3206	3177	2624	2543	3838	3401	3239	3407	2330	2287	2672	2816	2656
ENSG00000138028	CGREF1	2	27098889	27119128	-	20240	0	NA	687	898	891	547	989	915	1203	1322	1475	1073	731	833	1098	1145	1241	756	598	632
ENSG00000138073	PREB	2	27130756	27134666	-	3911	0	NA	2673	2782	2776	7266	3787	3655	2011	1957	1965	3930	2836	2815	2250	2284	2212	3033	3075	3082
ENSG00000138074	SLC5A6	2	27199587	27212958	-	13372	0	NA	1797	1921	1637	2265	2232	2063	1609	1134	1123	1627	1811	1640	1515	1589	1688	1587	1625	1659
ENSG00000084774	CAD	2	27217369	27243943	+	26575	0	NA	4702	6474	6316	5729	6443	7041	5235	5638	5436	5440	4601	4585	4616	6134	6341	5523	4126	3992
ENSG00000138100	TRIM54	2	27282429	27307439	+	25011	0	NA	848	924	840	1132	1237	1194	1242	1129	1293	1977	1324	1341	1498	1190	1160	1505	949	969
ENSG00000163794	UCN	2	27307400	27308445	-	1046	0	NA	130	101	109	81	134	86	134	110	128	167	124	134	203	144	115	131	119	74
ENSG00000115204	MPV17	2	27309492	27325680	-	16189	0	NA	1336	1182	1114	1148	1189	1236	1422	1365	1354	1704	1327	1367	1827	1360	1424	1512	1235	1093
ENSG00000138085	ATRAID	2	27212041	27217178	+	5138	0	NA	3671	3031	3095	4103	3421	3437	4081	3833	3790	5730	3959	4050	5472	4000	4092	5388	3811	3604
ENSG00000155755	TMEM237	2	201620184	201643570	-	23387	0	NA	696	795	831	448	596	607	740	1115	1049	873	718	777	857	1026	1047	895	829	747
ENSG00000177917	ARL6IP6	2	152717647	152762396	+	44750	0	NA	1803	1879	1917	2011	1690	1801	2669	2907	2820	2982	2122	2030	3735	3313	3440	2385	1988	2045
ENSG00000135940	COX5B	2	97646062	97648383	+	2322	0	NA	5622	4731	5239	5895	5933	5807	5699	5317	5527	7487	6029	5832	7721	5939	5808	6589	5902	5557
ENSG00000115073	ACTR1B	2	97655939	97664044	-	8106	0	NA	3494	3468	3728	4043	3900	3678	3270	3218	3306	4417	3295	3564	4171	3446	3478	3591	3212	3026
ENSG00000232931	LINC00342	2	95807052	95835003	-	27952	0	NA	1384	1381	1187	736	490	659	949	1361	1407	444	508	453	614	966	855	666	538	475
ENSG00000115839	RAB3GAP1	2	135052289	135176667	+	124379	0	NA	9204	9133	9440	7396	6804	6737	7918	8817	8991	7393	7889	7928	8722	10215	10714	9595	10653	10438
ENSG00000188177	ZC3H6	2	112275597	112340063	+	64467	0	NA	2407	1482	1662	637	629	522	2068	2524	2529	851	949	908	2942	3957	4058	3050	1037	898
ENSG00000023228	NDUFS1	2	206114817	206159509	-	44693	0	NA	3921	5007	4933	3798	4324	4381	4149	4957	4936	6141	4599	4653	3335	4332	4545	4108	4577	4244
ENSG00000114942	EEF1B2	2	206159585	206162928	+	3344	0	NA	14937	13234	14159	13812	14914	14714	15624	14675	14671	20737	15262	14713	19011	13676	13758	14332	12752	13423
ENSG00000082153	BZW1	2	200810594	200827338	+	16745	0	NA	8353	9669	9616	10545	9764	12232	10500	11674	11433	8092	7968	7356	6183	6822	6786	6167	7925	7924
ENSG00000115295	CLIP4	2	29097705	29199777	+	102073	0	NA	6948	6062	6177	3172	5189	5399	8118	6735	6664	7660	7513	7698	6039	6089	6591	5466	6672	7102
ENSG00000163466	ARPC2	2	218217141	218254356	+	37216	0	NA	21500	23631	23165	21408	23897	24273	23762	25954	25998	23695	22974	22613	24477	21295	20905	18535	16571	15913
ENSG00000261338	NA	2	218255319	218257366	+	2048	0	NA	141	153	183	114	231	265	187	222	238	173	234	180	216	189	193	158	151	143
ENSG00000127837	AAMP	2	218264129	218270178	-	6050	0	NA	9586	9980	9888	10722	11626	11200	10243	10721	10926	9197	10797	10686	10811	9232	9358	7681	8794	9015
ENSG00000135926	TMBIM1	2	218274197	218292586	-	18390	0	NA	35693	40982	41237	49763	45775	46788	40643	41576	42874	52706	46509	42787	25486	22300	22316	32549	23509	20735
ENSG00000144579	CTDSP1	2	218398256	218405941	+	7686	0	NA	6232	6901	6707	5186	7597	7202	4307	3942	4264	4283	6298	6130	3348	3806	3914	5276	5883	5890
ENSG00000127831	VIL1	2	218419121	218453295	+	34175	0	NA	402	601	605	276	488	546	776	975	977	668	681	600	690	961	1068	699	708	576
ENSG00000127838	PNKD	2	218269651	218346793	+	77143	0	NA	3882	4549	4466	3816	5089	4887	3360	3119	3154	2988	4224	4142	2384	2144	2171	2954	2720	2585
ENSG00000246575	NA	2	85315041	85316529	+	1489	0	NA	270	205	168	304	259	219	364	282	322	580	281	308	165	145	126	210	179	169
ENSG00000152291	TGOLN2	2	85318027	85328251	-	10225	0	NA	30789	32221	33604	27392	24525	24486	37233	41228	41656	39756	28887	29553	32092	35937	36308	32016	24386	26189
ENSG00000270532	PEBP1P2	2	85341281	85341838	-	558	0	NA	1	0	0	0	5	2	4	0	2	3	0	6	10	13	8	2	5	2
ENSG00000042445	RETSAT	2	85341955	85354531	-	12577	0	NA	4513	4659	4348	2344	4803	5364	5275	4974	4888	4078	5865	5460	5250	5315	5298	3938	5193	5181
ENSG00000115459	ELMOD3	2	85354394	85391752	+	37359	0	NA	520	525	544	508	571	482	384	368	279	465	579	533	662	716	710	690	752	657
ENSG00000042493	CAPG	2	85394753	85418432	-	23680	0	NA	6553	6693	6593	8065	9489	8914	11525	11053	10389	13830	12164	11192	10532	7993	7957	8583	7472	7339
ENSG00000168906	MAT2A	2	85539168	85545281	+	6114	0	NA	2746	2968	2401	7806	10540	11220	2606	1994	1838	1977	6607	6244	1645	1290	1206	4437	3658	4063
ENSG00000118640	VAMP8	2	85561562	85582031	+	20470	0	NA	4049	3837	3902	5087	4411	4478	4172	4116	4095	4890	5201	4831	4637	3839	3817	4393	4359	4261
ENSG00000168899	VAMP5	2	85584431	85593406	+	8976	0	NA	159	116	155	112	155	153	188	197	178	176	180	171	280	121	136	162	115	142
ENSG00000168894	RNF181	2	85595725	85597708	+	1984	0	NA	2686	2524	2618	2402	2981	2857	2951	2826	2851	2707	2634	2591	3571	2545	2805	2595	2777	2511
ENSG00000168890	TMEM150A	2	85598547	85603196	-	4650	0	NA	969	894	880	778	1502	1379	663	366	390	658	893	919	771	549	563	632	904	1027
ENSG00000168883	USP39	2	85602856	85649283	+	46428	0	NA	3590	3224	3279	3457	3413	3250	3153	3702	3628	3322	3503	3616	4997	4922	5168	3594	4390	4390
ENSG00000168887	C2orf68	2	85605254	85612066	-	6813	0	NA	2028	1944	1961	1893	1892	1787	1098	1053	1003	1610	1658	1625	1331	1264	1223	1985	1715	1736
ENSG00000135930	EIF4E2	2	232550659	232583644	+	32986	0	NA	5917	4866	5368	4885	5195	5273	6348	6002	6082	4625	5696	5638	5609	5117	4982	5302	4417	4037
ENSG00000143942	CHAC2	2	53767804	53775196	+	7393	0	NA	100	108	125	149	169	176	102	104	95	116	132	121	135	131	172	101	153	208
ENSG00000119737	GPR75	2	53852912	53859967	-	7056	0	NA	102	96	96	424	122	138	81	103	119	104	96	118	83	99	96	99	108	173
ENSG00000068878	PSME4	2	53864069	53970993	-	106925	0	NA	5434	6149	5691	6675	5058	5648	5704	6299	6812	6397	6208	5973	5177	6665	6738	5925	6373	6908
ENSG00000068912	ERLEC1	2	53787009	53833038	+	46030	0	NA	6905	5989	6337	8128	5608	5213	5121	5416	5136	5791	5175	4949	5702	5733	5785	5786	4750	5073
ENSG00000119812	FAM98A	2	33532744	33599347	-	66604	0	NA	2296	2419	2335	3720	2799	3262	1756	1566	1540	1883	3106	2924	1506	1802	1629	1917	2550	2804
ENSG00000115486	GGCX	2	85544720	85561532	-	16813	0	NA	3930	4440	4547	3306	3352	3306	3843	4258	4411	4187	3134	3159	4382	4644	4934	3862	3447	3383
ENSG00000073737	DHRS9	2	169064789	169096167	+	31379	0	NA	25	67	93	241	160	173	109	134	108	837	215	161	29	19	7	12	13	22
ENSG00000082438	COBLL1	2	164653624	164843679	-	190056	0	NA	4274	3978	4227	4183	2611	2618	3759	3883	4140	5280	3169	3265	3909	4401	4591	6493	3333	3538
ENSG00000079150	FKBP7	2	178463664	178478600	-	14937	0	NA	253	169	203	157	243	167	437	383	292	328	228	276	513	394	462	337	211	226
ENSG00000091409	ITGA6	2	172427354	172506459	+	79106	0	NA	48433	63525	62802	59723	61345	66485	65308	70820	73264	94033	64235	62068	51287	56580	56147	59173	29986	31799
ENSG00000115762	PLEKHB2	2	131104847	131353709	+	248863	0	NA	11962	13233	13468	15281	14847	14974	11245	11526	11572	11236	12714	12774	7999	9933	10228	9079	12423	13653
ENSG00000123989	CHPF	2	219538954	219543809	-	4856	0	NA	19648	15623	15941	22520	19810	18785	23210	22060	22420	34762	24100	24487	22992	18517	18332	23854	14110	14952
ENSG00000205795	CYS1	2	10056473	10080944	-	24472	0	NA	2710	3222	3161	1625	2622	2191	4003	3733	4270	4731	4942	4674	2650	3593	3589	4816	3898	3214
ENSG00000162972	MAIP1	2	199955317	200008540	+	53224	0	NA	959	796	815	799	769	755	712	650	752	660	806	795	808	857	882	722	647	785
ENSG00000226363	HAGLROS	2	176177717	176179009	+	1293	0	NA	16	13	6	4	30	16	19	31	23	20	33	19	29	8	21	10	13	14
ENSG00000234028	EIF2AK3-DT	2	88627539	88631821	+	4283	0	NA	99	69	121	107	85	77	80	56	66	181	51	82	175	86	102	181	91	46
ENSG00000231908	IDH1-AS1	2	208255214	208256181	+	968	0	NA	14	4	17	8	13	11	33	19	4	33	35	34	11	11	19	39	6	2
ENSG00000225439	BOLA3-DT	2	74148007	74151952	+	3946	0	NA	36	61	50	21	61	47	59	53	25	62	72	47	29	13	21	37	41	21
ENSG00000124357	NAGK	2	71064344	71079808	+	15465	0	NA	2312	2172	2278	1838	2502	2674	1922	1666	1566	1531	2825	2503	1925	1990	1901	2097	2429	2341
ENSG00000124370	MCEE	2	71109684	71130239	-	20556	0	NA	352	340	414	198	311	243	239	239	219	227	281	302	832	737	695	466	461	409
ENSG00000136699	SMPD4	2	130151392	130182750	-	31359	0	NA	3640	4684	4513	4963	4947	4886	4195	4957	4832	4688	4820	5009	4475	5870	5947	5048	5778	5786
ENSG00000275111	ZNF2	2	95165432	95184317	+	18886	0	NA	464	526	564	386	364	358	295	348	395	239	345	371	491	633	638	394	378	324
ENSG00000155066	PROM2	2	95274449	95291308	+	16860	0	NA	1382	1580	1498	581	980	1137	2006	2458	2490	1116	1419	1477	1967	2337	2301	967	1536	1322
ENSG00000115042	FAHD2A	2	95402708	95416616	+	13909	0	NA	745	748	729	549	660	676	710	833	862	900	984	785	879	780	765	891	940	827
ENSG00000115207	GTF3C2	2	27325849	27356999	-	31151	0	NA	2981	3292	3254	3951	3463	3656	2314	2271	2364	2987	3365	3137	2889	2854	2996	4135	3568	3398
ENSG00000272275	NA	2	10767875	10770058	-	2184	0	NA	20	22	14	59	30	27	23	30	23	48	27	23	60	27	25	26	44	41
ENSG00000143870	PDIA6	2	10783391	10837977	-	54587	0	NA	25464	25773	27087	29214	23496	21831	26268	28510	27583	25985	19652	20151	28964	27387	27258	17894	16768	17286
ENSG00000135968	GCC2	2	108449107	108509415	+	60309	0	NA	7021	6231	6965	4335	3876	4121	6048	6175	6364	4118	5646	5528	3678	6300	6333	6532	6325	6227
ENSG00000169756	LIMS1	2	108533671	108687246	+	153576	0	NA	4660	4435	4838	2927	3386	3410	4970	5528	5706	3662	3502	3507	5422	6655	6493	4803	4147	4234
ENSG00000118260	CREB1	2	207529737	207605988	+	76252	0	NA	7014	6268	6591	4605	4450	4497	5692	6696	6961	3126	4417	4548	5464	6524	6534	4741	5321	5940
ENSG00000163249	CCNYL1	2	207711540	207761839	+	50300	0	NA	607	843	773	896	926	1147	502	464	511	444	1036	1024	616	687	653	665	1123	1126
ENSG00000163251	FZD5	2	207762598	207769906	-	7309	0	NA	6443	5857	5822	3662	4492	4431	7991	8025	8075	3684	5710	5503	4978	6553	6250	5195	5655	6279
ENSG00000182600	SNORC	2	232857270	232878708	+	21439	0	NA	187	173	139	172	309	311	168	151	164	127	222	243	394	423	382	364	433	476
ENSG00000119862	LGALSL	2	64453969	64461381	+	7413	0	NA	554	552	493	512	606	707	462	552	607	595	573	491	411	702	734	477	653	616
ENSG00000179833	SERTAD2	2	64631621	64751005	-	119385	0	NA	8508	8341	8241	7432	5370	6387	22379	33075	32649	21603	10071	10209	7408	9061	8706	7779	5731	6016
ENSG00000152133	GPATCH11	2	37084518	37099244	+	14727	0	NA	1008	1034	1216	1211	763	652	757	914	865	598	861	825	1402	1897	1738	1510	1191	1312
ENSG00000197756	RPL37A	2	216498825	216579180	+	80356	0	NA	40565	32761	34261	40502	49638	49967	43909	38071	38452	58807	52246	48494	55217	36883	37582	45750	49204	47753
ENSG00000115457	IGFBP2	2	216632828	216664436	+	31609	0	NA	1340	1886	1809	4592	1712	1373	1989	2385	2304	6019	1425	1491	2373	2077	2348	4532	1273	1290
ENSG00000115461	IGFBP5	2	216672105	216695549	-	23445	0	NA	179	95	88	154	109	127	514	191	172	683	73	109	309	183	250	358	95	92
ENSG00000119844	AFTPH	2	64524299	64593005	+	68707	0	NA	9204	8638	9370	7276	6663	6102	10586	12704	13444	8621	8674	8693	12553	15204	14740	13058	12072	12152
ENSG00000144048	DUSP11	2	73761782	73780132	-	18351	0	NA	1277	1281	1315	933	1047	1022	859	773	758	603	1178	1195	841	1069	1111	1107	1309	1394
ENSG00000064012	CASP8	2	201233443	201361836	+	128394	0	NA	1927	2287	2234	1910	1692	1674	1567	1877	1862	1794	1411	1519	1546	1092	1046	1218	1079	888
ENSG00000247626	MARS2	2	197705369	197708395	+	3027	0	NA	587	790	603	2049	1195	1314	305	217	244	324	1311	1514	369	397	366	569	978	1099
ENSG00000227347	HNRNPKP2	2	136199114	136200503	-	1390	0	NA	14	37	25	30	31	38	36	28	30	54	32	34	26	11	24	35	34	32
ENSG00000003400	CASP10	2	201182872	201229428	+	46557	0	NA	2293	2534	2693	5601	2235	1715	2705	3323	3568	7707	1985	2028	994	1206	1228	2709	1376	1232
ENSG00000121966	CXCR4	2	136114349	136119177	-	4829	0	NA	838	1287	1350	1422	1852	1654	2402	2415	2462	1994	476	478	1459	1391	1390	897	851	927
ENSG00000233426	EIF3FP3	2	58251440	58252525	+	1086	0	NA	517	407	432	342	515	588	590	509	558	670	565	573	823	443	580	629	674	582
ENSG00000115317	HTRA2	2	74529596	74533350	+	3755	0	NA	834	925	966	1031	1196	1255	747	657	569	782	1195	1006	740	637	630	881	1051	977
ENSG00000170264	FAM161A	2	61824848	61854143	-	29296	0	NA	325	362	368	291	327	345	563	678	582	785	412	438	593	646	755	494	405	386
ENSG00000115484	CCT4	2	61868085	61888671	-	20587	0	NA	16220	14884	15704	12745	14803	15078	15048	14038	13735	13989	13503	13508	24913	19643	19667	14754	16584	17029
ENSG00000136689	IL1RN	2	113099315	113134016	+	34702	0	NA	1340	1840	1669	6312	3772	4254	2473	3615	3421	6256	3733	3523	1190	1668	1736	2372	2726	2816
ENSG00000144354	CDCA7	2	173354820	173368997	+	14178	0	NA	2127	2638	2988	995	1751	1552	2658	2851	2815	1772	1306	1363	2191	2154	1944	1068	883	808
ENSG00000144369	FAM171B	2	186694060	186765959	+	71900	0	NA	740	802	727	308	422	587	721	700	748	411	513	465	1128	1706	1577	1037	1282	1430
ENSG00000138448	ITGAV	2	186590010	186680901	+	90892	0	NA	32296	35349	37844	33084	30227	30367	28431	29077	30112	27578	20589	20149	20856	27577	26638	21875	19509	21363
ENSG00000114993	RTKN	2	74425835	74442422	-	16588	0	NA	5142	6167	5922	3692	7949	8281	5892	5468	5542	4796	10255	9717	2710	3456	3389	5163	7122	7373
ENSG00000198648	STK39	2	167954020	168247595	-	293576	0	NA	6127	6721	6864	4136	6091	6658	7911	8021	7962	8079	5629	5622	9168	7690	7415	6685	4547	4465
ENSG00000115267	IFIH1	2	162267074	162318684	-	51611	0	NA	5655	5004	5548	3887	2878	3249	4337	5257	5680	3047	2908	2795	3927	4597	4715	4056	5565	5127
ENSG00000222033	LINC01124	2	170712451	170714567	-	2117	0	NA	18	32	28	24	22	37	21	19	20	58	20	34	2	10	11	21	7	10
ENSG00000204335	SP5	2	170715337	170718078	+	2742	0	NA	42	37	61	8	37	23	44	62	43	78	34	41	11	24	21	37	25	23
ENSG00000128692	EIF2S2P4	2	170751805	170752788	+	984	0	NA	101	92	105	105	139	135	101	106	91	166	89	114	164	96	119	117	140	139
ENSG00000128683	GAD1	2	170813213	170861151	+	47939	0	NA	638	299	403	253	213	235	1717	1882	1957	934	644	639	783	409	414	132	180	135
ENSG00000115806	GORASP2	2	170928464	170967130	+	38667	0	NA	9351	8860	8885	13797	8857	9050	6890	6115	6068	7906	8665	8963	10962	9563	9738	9900	9080	9314
ENSG00000204334	ERICH2	2	170766878	170798977	+	32100	0	NA	457	449	476	246	322	307	816	715	802	966	629	739	726	558	523	693	346	328
ENSG00000153201	RANBP2	2	108719482	108785810	+	66329	0	NA	10556	10627	10975	10899	7677	8694	6666	6474	6988	5954	8848	8810	6449	10208	10855	8360	9358	9651
ENSG00000134318	ROCK2	2	11179759	11348330	-	168572	0	NA	3735	3922	4242	3436	3138	4010	3134	3229	3480	4212	4174	3994	1868	3641	3470	3500	3699	4179
ENSG00000144524	COPS7B	2	231781671	231809254	+	27584	0	NA	1566	2020	1719	2040	2184	1910	1249	1143	1233	1377	1696	1732	1748	1841	1691	1662	2124	2315
ENSG00000115866	DARS1	2	135905881	135986100	-	80220	0	NA	10199	9763	10084	5748	6836	6841	8579	8169	8132	6528	5720	5729	9912	7401	7239	6081	4821	4592
ENSG00000135622	SEMA4F	2	74654228	74683853	+	29626	0	NA	1385	1426	1298	1037	1194	1169	1142	1405	1294	1207	1179	1141	1287	1241	1360	1064	1129	1127
ENSG00000151689	INPP1	2	190343570	190371665	+	28096	0	NA	2275	2314	2131	4159	3509	3574	1724	1628	1643	2973	5505	5273	1208	1129	1014	1752	2857	3137
ENSG00000187231	SESTD1	2	179101678	179264832	-	163155	0	NA	16328	14263	15961	10598	7579	7445	9205	9093	9256	8476	8098	7869	6433	7281	7803	9637	4882	4835
ENSG00000114999	TTL	2	112482156	112541739	+	59584	0	NA	1797	2072	2019	1507	1808	2075	1629	1716	1554	1704	1996	1985	1676	2155	2232	1478	2340	2683
ENSG00000125630	POLR1B	2	112541915	112579818	+	37904	0	NA	1880	2324	2242	3312	2540	2894	994	869	665	1114	2847	2868	881	936	971	825	1526	1860
ENSG00000125611	CHCHD5	2	112584240	112589275	+	5036	0	NA	315	319	293	333	422	392	459	408	404	549	485	470	478	319	331	471	344	372
ENSG00000169607	CKAP2L	2	112736349	112764664	-	28316	0	NA	1655	1980	2041	1211	788	823	1284	1634	1692	1650	878	1028	2191	4779	4812	2670	1822	1711
ENSG00000115008	IL1A	2	112773925	112784493	-	10569	0	NA	419	378	362	12883	1209	1057	1568	2019	1709	7522	384	511	17	27	8	408	349	269
ENSG00000115211	EIF2B4	2	27364352	27370338	-	5987	0	NA	1550	1501	1584	1957	2034	1721	1277	1308	1221	1406	1726	1717	1802	1775	1811	1685	1886	2058
ENSG00000115919	KYNU	2	142877657	143055833	+	178177	0	NA	11011	14390	14017	18420	12720	13378	4636	5328	5723	5249	7031	7318	1428	1657	1793	2653	3405	3331
ENSG00000144136	SLC20A1	2	112645939	112663825	+	17887	0	NA	664	720	591	1615	931	1421	3510	3260	2613	7011	2932	2438	521	445	438	396	1313	1378
ENSG00000116001	TIA1	2	70209444	70248660	-	39217	0	NA	2774	2951	2947	2298	1928	1940	2201	2235	2134	2350	2263	2155	2544	2809	2789	3037	2644	2769
ENSG00000116005	PCYOX1	2	70257386	70281185	+	23800	0	NA	6101	5919	6053	3781	4924	4712	7810	7652	7188	5842	5135	5514	8376	8962	8886	6395	5462	5838
ENSG00000138050	THUMPD2	2	39736060	39779267	-	43208	0	NA	817	803	746	723	675	760	627	905	881	727	759	696	1225	978	932	572	764	777
ENSG00000084734	GCKR	2	27496839	27523684	+	26846	0	NA	830	959	752	1401	828	943	388	465	596	303	808	638	234	183	187	225	292	272
ENSG00000229951	FOSL2-AS1	2	28384409	28394680	-	10272	0	NA	54	45	42	30	23	24	51	93	96	46	114	73	91	85	110	223	100	43
ENSG00000075426	FOSL2	2	28392448	28417317	+	24870	0	NA	22419	22500	23690	12003	13436	13617	29483	35702	36726	22438	12934	12766	13006	16970	16574	15358	15461	18362
ENSG00000270210	NA	2	28425945	28426719	+	775	0	NA	48	55	30	17	51	49	87	85	93	64	45	56	163	52	29	35	18	33
ENSG00000171103	TRMT61B	2	28849821	28870309	-	20489	0	NA	373	415	398	477	614	557	165	188	181	326	568	544	382	481	403	651	633	627
ENSG00000163811	WDR43	2	28894667	28948219	+	53553	0	NA	3126	3610	3573	5044	4201	5045	2158	1733	1615	2230	5186	5056	2160	2359	2348	2248	3842	4441
ENSG00000138375	SMARCAL1	2	216412383	216483053	+	70671	0	NA	1692	2018	2106	1316	1576	1749	1623	1550	1653	1662	1614	1605	1773	1809	2041	2079	1506	1505
ENSG00000171150	SOCS5	2	46698952	46780245	+	81294	0	NA	2652	2446	2480	2368	2100	2089	2412	2443	2512	1949	1480	1630	2729	2835	2795	2665	2139	2214
ENSG00000180398	MCFD2	2	46901870	46941855	-	39986	0	NA	8653	8321	8643	8398	8241	8419	9651	9127	9200	7681	8419	8514	8072	8841	8454	7442	7690	7887
ENSG00000143933	CALM2	2	47160084	47176921	-	16838	0	NA	18116	19401	20462	16886	18381	18844	21057	23697	22415	25380	19876	19024	26136	26338	26920	19508	21676	20971
ENSG00000119888	EPCAM	2	47345158	47387601	+	42444	0	NA	30189	27205	27899	22278	27814	27239	35932	35563	35140	32426	28379	28816	45947	39182	38455	29185	29079	28553
ENSG00000124831	LRRFIP1	2	237627587	237813682	+	186096	0	NA	26483	27861	26491	24798	27810	29357	26887	28301	29533	26502	34725	35002	22752	25810	25576	27822	28595	30953
ENSG00000135899	SP110	2	230165186	230225729	-	60544	0	NA	2259	2453	2273	1208	1180	1093	1443	1481	1471	1047	1521	1337	1591	1417	1491	1350	2206	2085
ENSG00000115415	STAT1	2	190908460	191020960	-	112501	0	NA	11257	11052	11526	8238	6851	7154	7791	9004	8968	7899	7361	7667	7347	8653	9022	7482	9566	9468
ENSG00000124383	MPHOSPH10	2	71130310	71150101	+	19792	0	NA	2652	2564	2459	2738	2341	2553	2339	2475	2552	1655	2787	2875	3280	3274	3217	2560	2537	2581
ENSG00000196504	PRPF40A	2	152651593	152718012	-	66420	0	NA	10330	10383	10479	9414	9031	9564	10677	11675	11586	9515	9245	9419	10287	12220	11813	10049	10711	10700
ENSG00000163026	WDCP	2	24029347	24049575	-	20229	0	NA	753	804	911	852	798	759	488	535	443	441	663	758	988	1025	1010	654	1065	1029
ENSG00000119782	FKBP1B	2	24049701	24063681	+	13981	0	NA	182	153	175	291	328	322	234	235	271	394	375	358	343	236	210	321	296	267
ENSG00000115128	SF3B6	2	24067586	24076373	-	8788	0	NA	4429	3934	3838	3795	4489	4520	4694	4237	4442	4757	4327	4339	5376	4384	3912	3668	3826	3480
ENSG00000115129	TP53I3	2	24077433	24085861	-	8429	0	NA	663	619	626	621	993	1093	836	689	760	807	782	865	777	617	611	707	824	652
ENSG00000198399	ITSN2	2	24202864	24360536	-	157673	0	NA	5930	5252	5438	6949	3978	4620	5178	5902	6343	4465	3892	3681	3193	4390	4306	3693	3900	3889
ENSG00000163798	SLC4A1AP	2	27663426	27695366	+	31941	0	NA	2396	2198	2235	2186	1800	1936	1913	2149	2258	2106	2319	2221	2469	2676	2699	2271	2411	2564
ENSG00000115306	SPTBN1	2	54456317	54671446	+	215130	0	NA	63289	71256	71612	51686	63164	75175	86179	104477	104132	134406	80304	82436	33839	55730	58779	46877	79732	82965
ENSG00000115310	RTN4	2	54972187	55112621	-	140435	0	NA	26218	27474	27167	28139	31319	34132	36659	35646	35902	34781	32625	32798	30367	32912	32709	27001	27804	28772
ENSG00000169764	UGP2	2	63840952	63891562	+	50611	0	NA	9856	10315	11170	10612	10066	8916	10800	10601	10628	9346	7134	7398	8339	8245	8244	8325	6293	6197
ENSG00000115561	CHMP3	2	86503430	86563479	-	60050	0	NA	7622	6915	7060	5013	5689	5766	7628	7761	7839	7105	6550	6645	9351	8526	8386	6906	6441	6352
ENSG00000239305	RNF103	2	86603398	86623866	-	20469	0	NA	4281	3417	3769	3499	3342	3141	5032	4545	4796	3419	3879	3837	5812	5556	5654	5734	5015	5343
ENSG00000144233	AMMECR1L	2	127861630	127885967	-	24338	0	NA	4186	3640	3803	3532	3128	3476	4125	4120	3973	3164	3864	3681	3909	4117	4136	3080	3691	3767
ENSG00000063660	GPC1	2	240435663	240468076	+	32414	0	NA	7303	6741	6760	6465	7564	7895	10090	11000	10967	13119	10847	11130	6474	7619	7115	5642	5610	5660
ENSG00000178623	GPR35	2	240605430	240633159	+	27730	0	NA	3633	4399	4030	3918	5600	5990	4897	4550	4504	5922	5367	5367	4307	3802	3836	4943	4278	4088
ENSG00000237522	NONOP2	2	60936819	60938049	-	1231	0	NA	201	229	184	129	71	74	237	371	434	164	169	158	121	204	145	197	108	156
ENSG00000162928	PEX13	2	61017225	61051990	+	34766	0	NA	2889	2975	2806	2853	2790	2573	4607	4996	5178	3031	3568	3508	5021	5426	5197	4607	3866	3806
ENSG00000162924	REL	2	60881491	60931612	+	50122	0	NA	3210	2753	2915	3200	1334	1645	6441	8853	8646	5391	1856	2023	1061	2435	2556	3013	1591	1739
ENSG00000119185	ITGB1BP1	2	9403475	9423528	-	20054	0	NA	2820	2785	2849	2508	3272	3125	2189	2147	2038	2101	2525	2606	2848	2797	2757	2226	2816	2920
ENSG00000119203	CPSF3	2	9423651	9473101	+	49451	0	NA	2403	2712	2667	2250	2316	2484	2227	2406	2307	2525	2489	2431	2924	3443	3410	3181	2758	2600
ENSG00000134330	IAH1	2	9473658	9496543	+	22886	0	NA	834	749	721	542	668	687	628	730	685	776	875	888	855	521	557	699	625	586
ENSG00000271855	NA	2	9555899	9556775	+	877	0	NA	7	4	3	21	10	4	10	14	2	9	1	8	6	6	7	2	6	6
ENSG00000134308	YWHAQ	2	9583967	9630997	-	47031	0	NA	23172	22854	23229	23817	23329	23345	24129	26065	26389	25361	22371	22314	26560	26357	25729	22637	21435	21499
ENSG00000151694	ADAM17	2	9488486	9556732	-	68247	0	NA	8085	7840	7955	8204	7179	7180	5979	6448	6981	5270	7162	7258	3329	4791	4682	4716	5516	5833
ENSG00000168505	GBX2	2	236165236	236168386	-	3151	0	NA	2	11	26	27	23	42	7	10	6	13	6	13	24	27	23	17	41	63
ENSG00000157985	AGAP1	2	235494043	236131793	+	637751	0	NA	8486	9173	9358	8810	8403	9349	10546	12998	13267	8765	6037	6605	11830	15768	15814	11180	6172	6324
ENSG00000085449	WDFY1	2	223855716	223945357	-	89642	0	NA	2990	2778	3045	1539	1983	1803	2950	2939	2928	2507	2022	2042	2382	2121	2172	1597	1388	1496
ENSG00000135900	MRPL44	2	223957463	223967714	+	10252	0	NA	3144	2736	2836	3090	3054	2644	3132	3103	3092	2393	3216	3266	4397	3897	3763	3189	3179	3323
ENSG00000135919	SERPINE2	2	223975045	224039318	-	64274	0	NA	5541	6735	6758	13159	8164	7139	3169	3532	3544	3838	3170	2975	2442	2667	2781	2677	2122	2000
ENSG00000152056	AP1S3	2	223667680	223838027	-	170348	0	NA	2268	2295	2225	3732	3086	3404	2759	2925	2442	3804	2848	3176	2172	2602	2462	2533	2945	3379
ENSG00000153561	RMND5A	2	86720291	86778041	+	57751	0	NA	10457	9326	9882	7212	7264	7171	9405	9933	10527	5546	7920	8152	15608	17424	17538	10219	11368	12256
ENSG00000116044	NFE2L2	2	177218667	177392756	-	174090	0	NA	22459	18167	19491	26007	15521	15239	28828	32319	32435	22999	20345	20060	13291	14838	14350	20821	25887	25577
ENSG00000115758	ODC1	2	10439968	10448327	-	8360	0	NA	11723	14036	12757	20755	16241	19612	19743	21174	19414	29861	30424	27063	6540	7433	7248	8038	7150	7908
ENSG00000170144	HNRNPA3	2	177212694	177223959	+	11266	0	NA	4182	4949	5031	3577	3931	3768	5507	6507	6232	4500	4016	3964	4580	5272	5281	3683	4064	3966
ENSG00000071054	MAP4K4	2	101696850	101894690	+	197841	0	NA	20448	22454	22435	41296	31243	33531	17369	19759	19971	15616	19226	18855	9103	10869	11158	10912	13403	12931
ENSG00000288658	NA	2	222314148	222320155	-	6008	0	NA	50	60	47	227	168	155	79	41	45	48	64	86	7	9	11	106	76	64
ENSG00000144366	GULP1	2	188291669	188595931	+	304263	0	NA	9150	7029	7307	4807	5582	6052	5592	5503	5390	4265	6849	6785	6997	8035	7929	5327	7309	8051
ENSG00000116062	MSH6	2	47695530	47810063	+	114534	0	NA	5239	5188	5479	3978	3849	4109	5408	5432	5224	3782	4207	4162	5882	5933	6153	4567	4179	4349
ENSG00000153234	NR4A2	2	156324437	156342348	-	17912	0	NA	690	769	742	1061	890	837	2097	2019	1995	2664	1315	1096	989	1185	1127	1609	1309	1688
ENSG00000189362	NEMP2	2	190504338	190534722	-	30385	0	NA	450	550	592	501	411	521	575	735	713	797	508	443	514	588	568	532	311	385
ENSG00000115760	BIRC6	2	32357023	32619571	+	262549	0	NA	8910	10405	10845	11388	6445	7317	7391	8220	8430	8303	6087	6348	4755	8526	9057	7985	7119	7934
ENSG00000279227	NA	2	118014174	118015679	+	1506	0	NA	68	69	73	73	120	102	33	43	45	35	74	63	78	68	64	109	132	121
ENSG00000152117	SMPD4BP	2	131492813	131521573	+	28761	0	NA	605	618	676	618	637	571	435	413	347	673	690	635	518	523	532	505	707	695
ENSG00000260101	AFTPH-DT	2	64522187	64524110	-	1924	0	NA	158	201	249	242	127	76	193	209	239	487	138	174	801	1131	1031	1694	300	265
ENSG00000289296	NA	2	173965488	173966068	+	581	0	NA	33	27	24	21	7	7	15	26	24	3	19	15	28	46	51	44	37	26
ENSG00000235092	ID2-AS1	2	8666636	8681864	-	15229	0	NA	235	199	189	155	204	160	370	342	402	403	310	334	230	330	317	490	325	241
ENSG00000273456	NA	2	202374769	202376142	-	1374	0	NA	43	43	71	61	87	85	86	41	40	95	49	61	98	46	71	92	80	65
ENSG00000289135	NA	2	96815093	96816078	-	986	0	NA	351	202	232	270	250	199	194	122	173	207	243	308	666	433	466	518	352	311
ENSG00000272913	NA	2	95524873	95526754	-	1882	0	NA	448	509	530	487	455	439	424	379	415	697	413	445	415	325	389	670	382	375
ENSG00000233230	NA	2	47905678	47908176	+	2499	0	NA	32	26	15	82	41	17	35	33	12	64	55	28	34	34	24	68	21	20
ENSG00000289018	NA	2	231705829	231707035	-	1207	0	NA	60	54	54	52	48	18	54	30	18	110	42	59	41	38	46	87	45	49
ENSG00000260025	CRIM1-DT	2	36354744	36355471	-	728	0	NA	135	74	81	109	96	70	125	88	129	122	103	101	239	154	190	162	182	151
ENSG00000268603	NA	2	219497611	219498706	-	1096	0	NA	8	10	10	27	6	10	2	1	3	3	10	13	2	10	6	14	5	6
ENSG00000286532	PARTICL	2	85537462	85538783	-	1322	0	NA	67	61	43	55	70	66	67	48	24	109	57	60	28	20	34	44	40	42
ENSG00000222020	HDAC4-AS1	2	239401436	239402657	+	1222	0	NA	11	6	4	2	2	13	29	13	0	5	11	7	17	11	19	10	5	0
ENSG00000290085	NA	2	84969747	84970695	-	949	0	NA	63	32	46	34	41	46	36	35	37	26	25	22	11	19	11	21	15	24
ENSG00000225953	SATB2-AS1	2	199457689	199476935	+	19247	0	NA	182	185	180	142	197	161	174	172	211	148	99	128	237	314	284	359	183	227
ENSG00000290086	NA	2	226835333	226835943	-	611	0	NA	6	9	2	19	8	4	4	1	4	8	2	1	5	0	4	6	7	9
ENSG00000273080	NA	2	86195154	86196644	+	1491	0	NA	11	10	16	15	16	10	17	14	8	29	12	11	16	10	11	45	15	22
ENSG00000234171	RNASEH1-DT	2	3558419	3564842	+	6424	0	NA	473	470	470	741	733	734	491	428	460	782	581	664	597	606	540	678	487	510
ENSG00000257135	ODC1-DT	2	10448654	10457693	+	9040	0	NA	27	41	49	87	61	66	93	43	54	267	82	93	29	15	39	47	30	43
ENSG00000289294	NA	2	203237261	203239295	-	2035	0	NA	66	51	71	47	100	73	67	47	64	89	83	88	68	71	85	108	87	72
ENSG00000227946	INO80D-AS2	2	206084605	206086863	+	2259	0	NA	332	390	439	366	540	439	820	912	1015	3100	341	433	553	324	313	576	275	226
ENSG00000226853	GPR155-DT	2	174487380	174488455	+	1076	0	NA	50	45	40	34	50	26	73	63	63	85	64	70	90	44	70	116	49	49
ENSG00000272994	C2orf49-DT	2	105333935	105337509	-	3575	0	NA	94	83	63	99	104	124	69	67	77	82	93	85	108	83	98	125	117	91
ENSG00000224152	BAZ2B-AS1	2	159615292	159618637	+	3346	0	NA	119	53	126	44	47	56	127	128	132	119	85	104	207	177	160	190	103	119
ENSG00000151690	MFSD6	2	190408355	190509205	+	100851	0	NA	6608	7162	7480	5606	7377	7008	7512	6391	6396	9518	8635	8587	4266	4945	5072	6951	5475	5917
ENSG00000065548	ZC3H15	2	186486253	186509361	+	23109	0	NA	7113	7052	7289	5747	6477	6893	7272	7492	7417	5354	6058	6386	8631	8346	8095	6493	7130	7361
ENSG00000213639	PPP1CB	2	28751640	28802940	+	51301	0	NA	20086	18460	19523	12510	13800	13895	17925	18508	18667	12774	11515	12124	16807	17644	16806	11377	11383	11931
ENSG00000157827	FMNL2	2	152335174	152649826	+	314653	0	NA	4878	5763	5587	4717	5109	5741	3792	3392	3490	3483	4155	4260	3324	4405	4497	4401	4273	4416
ENSG00000186235	LINC02610	2	238224552	238231711	-	7160	0	NA	141	166	178	210	184	187	95	115	117	193	154	186	192	133	134	158	212	190
ENSG00000115419	GLS	2	190880821	190965552	+	84732	0	NA	9827	8221	8667	9811	6877	7510	8387	8562	8865	8169	8251	8142	8111	9431	9642	5193	7850	8044
ENSG00000118263	KLF7	2	207074137	207173856	-	99720	0	NA	1737	1642	1810	568	989	1110	1712	2058	2105	1493	1044	1052	3280	4334	4513	3736	2609	2543
ENSG00000144043	TEX261	2	70968325	70994873	-	26549	0	NA	2060	2925	2789	1664	3276	3068	2343	2980	2716	1920	2248	2363	3093	3673	3801	3144	4175	4160
ENSG00000163002	NUP35	2	183117513	183161680	+	44168	0	NA	878	875	890	1448	953	969	568	691	697	894	981	966	898	982	920	1152	1366	1372
ENSG00000061676	NCKAP1	2	182909115	183038858	-	129744	0	NA	22537	24163	25532	16635	18052	18662	21924	24738	25577	19848	20299	20405	23302	27169	27148	22391	21238	21671
ENSG00000130294	KIF1A	2	240713761	240824293	-	110533	0	NA	28700	32072	31495	32402	37346	42083	41252	41518	42117	28315	31233	30779	25055	37358	37600	26606	26668	26793
ENSG00000236682	MAP3K2-DT	2	127388173	127406228	+	18056	0	NA	274	289	330	283	343	311	202	212	253	241	315	291	478	506	439	716	507	537
ENSG00000163166	IWS1	2	127436207	127526886	-	90680	0	NA	2562	2338	2297	2861	2529	2663	1396	1533	1548	2379	2761	2722	1646	2108	2025	2439	3076	3189
ENSG00000115902	SLC1A4	2	64988477	65023865	+	35389	0	NA	732	903	865	1144	895	1062	634	604	561	1186	565	589	550	665	750	535	624	919
ENSG00000138069	RAB1A	2	65070696	65130331	-	59636	0	NA	17048	14052	14677	24613	16138	16383	15174	14046	13888	17089	16739	16543	17316	15357	14460	15044	14764	15066
ENSG00000172974	VDAC2P5	2	65205108	65205988	+	881	0	NA	233	212	194	156	202	167	186	238	251	205	155	135	231	213	167	122	160	182
ENSG00000138071	ACTR2	2	65227788	65271253	+	43466	0	NA	20112	23261	23755	25376	21371	23005	21838	25911	26428	27660	20210	19973	18932	23277	22594	20248	19189	19511
ENSG00000115365	LANCL1	2	210427131	210477652	-	50522	0	NA	3013	2962	3025	1558	1889	2042	2829	3269	3258	2765	2665	2578	3684	4038	4139	3385	2833	2694
ENSG00000288937	NA	2	32039839	32040942	+	1104	0	NA	7	2	6	8	17	6	14	13	23	14	21	13	16	8	7	14	4	6
ENSG00000021574	SPAST	2	32063556	32157637	+	94082	0	NA	1895	1784	1868	1689	1451	1312	1330	1239	1213	810	1403	1376	2473	2828	2744	2211	1928	2142
ENSG00000272716	SLC30A6-DT	2	32165041	32165757	-	717	0	NA	10	10	0	8	7	12	10	7	14	18	0	7	2	1	10	6	3	4
ENSG00000197713	RPE	2	210002565	210022260	+	19696	0	NA	3259	3925	4008	3315	3547	3533	3053	3145	3003	2953	2401	2675	2587	2807	2784	1972	2300	2392
ENSG00000272807	NA	2	210028417	210029156	+	740	0	NA	17	13	14	15	7	8	13	10	9	10	4	5	6	7	7	0	10	5
ENSG00000168958	MFF	2	227325151	227357836	+	32686	0	NA	3722	3071	3318	2599	2904	2801	3903	3956	4223	3264	3509	3330	5016	4613	4388	3962	3797	3523
ENSG00000153827	TRIP12	2	229763837	229923239	-	159403	0	NA	18779	18827	19419	17791	13627	14519	17836	21266	21327	17437	15696	15579	14938	19225	19769	15960	17448	18548
ENSG00000153214	TMEM87B	2	112055269	112119318	+	64050	0	NA	2581	3726	3318	3108	3738	3965	2337	1980	2049	2310	3425	3454	1968	2134	2053	2905	3273	3402
ENSG00000055917	PUM2	2	20248691	20352234	-	103544	0	NA	14997	13939	14730	11845	9961	10293	11556	11499	11574	9124	10226	10505	16659	19384	20090	14359	12968	13670
ENSG00000035115	SH3YL1	2	217730	266398	-	48669	0	NA	8985	6256	6884	5629	6091	5769	8342	7391	7253	9899	7427	7278	10493	6968	7050	8846	6290	6224
ENSG00000143727	ACP1	2	264140	278283	+	14144	0	NA	4505	4913	4758	5246	5784	5627	4733	4297	4295	4800	4620	4544	5685	4883	5216	4524	5185	5353
ENSG00000152518	ZFP36L2	2	43222402	43226606	-	4205	0	NA	9268	13304	11631	25146	27767	25634	18415	18226	20384	20586	33219	35104	7358	11790	10874	25868	24665	31162
ENSG00000279873	LINC01126	2	43227210	43228855	+	1646	0	NA	20	17	13	38	17	16	24	13	11	14	20	29	22	12	17	21	22	16
ENSG00000257702	LBX2-AS1	2	74502552	74505091	+	2540	0	NA	160	159	205	276	293	239	127	119	141	314	236	214	101	224	167	424	270	251
ENSG00000179528	LBX2	2	74497517	74503316	-	5800	0	NA	70	48	26	41	75	69	86	48	58	39	95	93	72	72	42	80	115	85
ENSG00000136717	BIN1	2	127048027	127107288	-	59262	0	NA	1493	1967	1813	1177	2584	2681	2493	2952	2982	2360	2527	2567	1904	2317	2256	1366	1783	1821
ENSG00000163161	ERCC3	2	127257290	127294166	-	36877	0	NA	2821	2919	2777	2928	2816	2749	2281	2181	2046	2833	3326	3593	2970	3585	3531	3764	3437	3543
ENSG00000291126	NA	2	95526651	95532405	+	5755	0	NA	579	554	466	313	410	417	672	704	645	904	676	777	391	620	727	920	846	952
ENSG00000204923	FBXO48	2	68459422	68467294	-	7873	0	NA	458	403	351	384	203	197	326	344	371	428	348	324	642	898	888	854	322	326
ENSG00000115145	STAM2	2	152116801	152175763	-	58963	0	NA	2462	2474	2581	1947	1848	2112	1560	1568	1579	1819	2301	2461	1516	2377	2114	2484	2989	2826
ENSG00000082258	CCNT2	2	134918235	134959342	+	41108	0	NA	3514	3007	3206	2493	2228	2665	2948	3432	3418	1981	2188	2253	2636	2497	2443	2324	2459	2464
ENSG00000290018	NA	2	174719821	174720853	+	1033	0	NA	289	246	248	236	228	235	340	356	365	334	250	303	460	338	359	270	224	205
ENSG00000155729	KCTD18	2	200488958	200519784	-	30827	0	NA	1232	1297	1344	992	1047	899	1047	817	805	1179	1060	1034	1410	1278	1250	1624	922	781
ENSG00000163535	SGO2	2	200510008	200584096	+	74089	0	NA	1950	2130	2338	816	671	574	1111	1546	1529	688	765	840	2713	5142	5302	2406	2257	2508
ENSG00000011523	CEP68	2	65056354	65087004	+	30651	0	NA	1181	1644	1655	549	1179	1201	1089	1101	1082	1271	968	976	907	811	875	936	689	711
ENSG00000144635	DYNC1LI1	3	32525974	32570858	-	44885	0	NA	2860	2786	2773	2168	2460	2625	2599	2674	2583	2649	2932	2838	3790	3841	3753	3192	3756	3843
ENSG00000271643	PDCD6IP-DT	3	33793644	33798539	-	4896	0	NA	852	756	776	695	635	587	386	332	298	355	431	515	313	258	299	356	581	579
ENSG00000261468	NA	3	30697661	30699576	+	1916	0	NA	28	31	23	23	34	60	42	40	30	21	54	48	25	49	27	31	55	40
ENSG00000188167	TMPPE	3	33090421	33097146	-	6726	0	NA	162	201	202	363	126	174	120	143	153	226	81	148	68	98	118	120	106	93
ENSG00000129810	SGO1	3	20160593	20186206	-	25614	0	NA	639	826	854	371	258	361	457	729	725	432	423	423	838	1643	1570	1075	810	710
ENSG00000093167	LRRFIP2	3	37052626	37183689	-	131064	0	NA	2888	2428	2730	2237	1958	2372	2248	2628	2424	2392	2537	2410	2631	2651	2527	2263	2571	2527
ENSG00000224728	IMPDH1P8	3	15878047	15879571	+	1525	0	NA	7	36	19	38	27	23	18	5	12	13	30	26	7	6	8	6	11	11
ENSG00000091317	CMTM6	3	32481312	32502852	-	21541	0	NA	19181	19213	20231	22737	16234	14790	18932	21752	21799	27356	16443	17180	19668	20121	19415	20975	15277	15762
ENSG00000170860	LSM3	3	14178817	14201122	+	22306	0	NA	2021	2103	2082	2113	1867	1814	2263	2434	2453	2689	2031	2298	3003	2605	2499	2411	2257	2160
ENSG00000178567	EPM2AIP1	3	36985043	36993131	-	8089	0	NA	1250	1243	1250	1266	1025	1023	1135	939	1056	1465	883	860	563	581	503	656	743	822
ENSG00000236165	PRADC1P1	3	36976316	36976840	+	525	0	NA	7	13	13	26	20	10	17	10	10	6	27	29	11	15	28	24	18	18
ENSG00000163528	CHCHD4	3	14112077	14124870	-	12794	0	NA	899	1150	1034	819	1232	1367	539	686	525	598	1034	994	705	684	688	689	574	600
ENSG00000170248	PDCD6IP	3	33798571	33869707	+	71137	0	NA	16167	17009	17110	13852	14269	14517	12974	13025	13772	12553	13111	13299	16255	17547	17918	15627	15805	16707
ENSG00000175928	LRRN1	3	3799431	3849834	+	50404	0	NA	571	707	669	378	536	495	654	562	521	301	436	438	846	1023	1041	656	747	820
ENSG00000114353	GNAI2	3	50226292	50259362	+	33071	0	NA	9796	10168	9750	10914	12528	12364	12310	12591	12927	13695	13582	13602	13833	13165	13294	14082	12848	12717
ENSG00000153560	UBP1	3	33388336	33441371	-	53036	0	NA	7669	7665	7633	9659	8477	8095	6088	5988	6214	6048	6762	6799	8795	9032	9021	6640	7799	8042
ENSG00000163512	AZI2	3	28315003	28349050	-	34048	0	NA	955	896	983	702	846	873	963	775	799	816	894	749	1112	922	965	1014	1006	952
ENSG00000126062	TMEM115	3	50354750	50359521	-	4772	0	NA	3610	2954	3072	3854	3534	3185	2957	2739	2962	2940	3878	3984	3948	3463	3404	4049	3967	3880
ENSG00000114378	HYAL1	3	50299890	50312381	-	12492	0	NA	134	156	160	238	140	217	320	521	497	472	405	337	104	116	129	285	174	136
ENSG00000114388	NPRL2	3	50347330	50350826	-	3497	0	NA	835	1019	913	1088	1320	1227	838	723	807	885	974	900	1087	1002	967	1010	917	922
ENSG00000168301	KCTD6	3	58492096	58502360	+	10265	0	NA	499	412	483	534	481	458	408	408	512	321	563	625	400	564	471	407	597	629
ENSG00000144566	RAB5A	3	19947097	19985175	+	38079	0	NA	7913	6156	6361	7245	5793	5893	9158	9306	9746	7196	7435	7530	9009	8290	8285	7633	7793	7865
ENSG00000170266	GLB1	3	32996609	33097202	-	100594	0	NA	6683	7124	7276	5821	5821	5448	7224	7652	7535	7732	6159	6364	8865	8317	8325	6357	5961	5831
ENSG00000172939	OXSR1	3	38165089	38255484	+	90396	0	NA	9243	10321	10133	10630	11063	12372	10795	11384	11927	11262	12662	12139	3693	5469	5613	5841	8643	9662
ENSG00000114383	TUSC2	3	50320027	50328251	-	8225	0	NA	1918	1866	1876	2877	2375	2314	1699	1587	1476	1690	2471	2507	2249	2117	2185	2130	2758	2738
[truncated: 60,704 more rows]
